# Supplementary material for: Investigation of different nitrogen reduction routes and their key microbial players in wood chip-driven denitrification beds
Source: Sci Rep. 2017 Dec 5;7:17028. doi: 10.1038/s41598-017-17312-2 (PMC5716999; doi:10.1038/s41598-017-17312-2)
Supplement: Supplementary file 2 — Supplementary Table S5 [file 41598_2017_17312_MOESM2_ESM.xlsx]

## Sheet: Sample_description
Sample description
Name		Description	Primer
NG-109-0001		Inoculum	Bacteria
NG-109-0006		HHS_solid_low_nitrate	Bacteria
NG-109-0007		HHS_planktonic_low_nitrate	Bacteria
16072-0038		HHS_solid_high_nitrate	Bacteria
16072-0036		HHS_planktonic_high_nitrate	Bacteria
NG-109-0008		Inoculum	Archaea
NG-109-0013		HHS_solid_low_nitrate	Archaea
NG-109-0014		HHS_planktonic_low_nitrate	Archaea
16072-0050		HHS_solid_high_nitrate	Archaea
16072-0048		HHS_planktonic_high_nitrate	Archaea

## Sheet: DESeq2_Bacteria_Tax
OTU_ID	L0	L1	L2	L3	L4	L5	L6	baseMean	log2FoldChange	lfcSE	stat	pvalue	padj
AHKT01000009.325023.326508	"D_0__Bacteria"	"D_1__Spirochaetae"	"D_2__Spirochaetes"	"D_3__Spirochaetales"	"D_4__Leptospiraceae"	"D_5__Leptonema"	"Ambiguous_taxa"	620.394	-13.6071	2.71971	-5.00316	5.63988e-07	0.000107195
EF654700.1.1496	"D_0__Bacteria"	"D_1__Proteobacteria"	"D_2__Betaproteobacteria"	"D_3__Rhodocyclales"	"D_4__Rhodocyclaceae"	"D_5__Denitratisoma"	"D_6__uncultured bacterium"	458.989	-13.1727	2.68014	-4.91494	8.88094e-07	0.000107195
M01113:42:000000000-AYEEJ:1:1101:16283:13497 1:N:0:27/M01113:42:000000000-AYEEJ:1:1101:16283:13497 2:N:0:27	"D_0__Bacteria"	"D_1__WS6"	"D_2__uncultured bacterium"	"D_3__uncultured bacterium"	"D_4__uncultured bacterium"	"D_5__uncultured bacterium"	"D_6__uncultured bacterium"	807.846	-13.988	2.87114	-4.87193	1.10511e-06	0.000107195
EF654713.1.1483	"D_0__Bacteria"	"D_1__Proteobacteria"	"D_2__Betaproteobacteria"	"D_3__Rhodocyclales"	"D_4__Rhodocyclaceae"	"D_5__Denitratisoma"	"Ambiguous_taxa"	371.37	-12.8676	2.72379	-4.72415	2.31075e-06	0.000158618
M01113:42:000000000-AYEEJ:1:1101:20317:2738 1:N:0:27/M01113:42:000000000-AYEEJ:1:1101:20317:2738 2:N:0:27	"D_0__Bacteria"	"D_1__WS6"	"D_2__uncultured candidate division WS6 bacterium"	"D_3__uncultured candidate division WS6 bacterium"	"D_4__uncultured candidate division WS6 bacterium"	"D_5__uncultured candidate division WS6 bacterium"	"D_6__uncultured candidate division WS6 bacterium"	389.438	-12.9351	2.75772	-4.6905	2.7254e-06	0.000158618
M01113:42:000000000-AYEEJ:1:1101:14501:17112 1:N:0:27/M01113:42:000000000-AYEEJ:1:1101:14501:17112 2:N:0:27	"D_0__Bacteria"	"D_1__Ignavibacteriae"	"D_2__Ignavibacteria"	"D_3__Ignavibacteriales"	"D_4__SR-FBR-L83"	"D_5__uncultured bacterium"	"D_6__uncultured bacterium"	351.033	-12.7852	2.77421	-4.6086	4.05395e-06	0.000196616
KJ568490.1.1497	"D_0__Bacteria"	"D_1__Proteobacteria"	"D_2__Betaproteobacteria"	"D_3__Rhodocyclales"	"D_4__Rhodocyclaceae"	"D_5__Denitratisoma"	"D_6__uncultured bacterium"	205.625	-12.0146	2.69309	-4.46129	8.14694e-06	0.00031335
FJ802198.1.1250	"D_0__Bacteria"	"D_1__Ignavibacteriae"	"D_2__Ignavibacteria"	"D_3__Ignavibacteriales"	"D_4__Ignavibacteriaceae"	"D_5__Ignavibacterium"	"D_6__denitrifying bacterium enrichment culture clone NOA_1_C10"	331.56	-12.7028	2.855	-4.44932	8.61442e-06	0.00031335
AB486936.1.1369	"D_0__Bacteria"	"D_1__Ignavibacteriae"	"D_2__Ignavibacteria"	"D_3__Ignavibacteriales"	"D_4__uncultured bacterium"	"D_5__uncultured bacterium"	"D_6__uncultured bacterium"	188.461	-11.8883	2.69091	-4.41794	9.96466e-06	0.000322191
M01113:1:000000000-AFCP4:1:1105:18157:22143 1:N:0:17/M01113:1:000000000-AFCP4:1:1105:18157:22143 2:N:0:17	"D_0__Bacteria"	"D_1__Cloacimonetes"	"D_2__uncultured soil bacterium PBS-21"	"D_3__uncultured soil bacterium PBS-21"	"D_4__uncultured soil bacterium PBS-21"	"D_5__uncultured soil bacterium PBS-21"	"D_6__uncultured soil bacterium PBS-21"	1023.6	12.5681	2.8743	4.37256	1.228e-05	0.000357347
AE014299.216788.218321	"D_0__Bacteria"	"D_1__Proteobacteria"	"D_2__Gammaproteobacteria"	"D_3__Alteromonadales"	"D_4__Shewanellaceae"	"D_5__Shewanella"	"Ambiguous_taxa"	924.946	12.4219	2.85944	4.34415	1.39815e-05	0.000369875
LN568203.1.1319	"D_0__Bacteria"	"D_1__Proteobacteria"	"D_2__Alphaproteobacteria"	"D_3__Rhizobiales"	"D_4__Xanthobacteraceae"	"D_5__Variibacter"	"Ambiguous_taxa"	148.958	-11.5481	2.72194	-4.24261	2.20935e-05	0.000535767
KM675947.1.1397	"D_0__Bacteria"	"D_1__Proteobacteria"	"D_2__Betaproteobacteria"	"D_3__Burkholderiales"	"D_4__Comamonadaceae"	"D_5__Hydrogenophaga"	"Ambiguous_taxa"	156.234	-11.6166	2.75909	-4.21032	2.55007e-05	0.000570823
M01113:42:000000000-AYEEJ:1:1112:23755:12977 1:N:0:27/M01113:42:000000000-AYEEJ:1:1112:23755:12977 2:N:0:27	"D_0__Bacteria"	"D_1__Microgenomates"	"D_2__Candidatus Pacebacteria"	"D_3__uncultured bacterium"	"D_4__uncultured bacterium"	"D_5__uncultured bacterium"	"D_6__uncultured bacterium"	250.643	-12.2989	2.95812	-4.15769	3.21482e-05	0.000668224
AB661528.1.1463	"D_0__Bacteria"	"D_1__Proteobacteria"	"D_2__Betaproteobacteria"	"D_3__Methylophilales"	"D_4__Methylophilaceae"	"D_5__uncultured"	"D_6__uncultured bacterium"	130.773	-11.3597	2.76407	-4.10979	3.96024e-05	0.000768287
GU179936.1.1413	"D_0__Bacteria"	"D_1__WS6"	"Ambiguous_taxa"	"Ambiguous_taxa"	"Ambiguous_taxa"	"Ambiguous_taxa"	"Ambiguous_taxa"	173.895	-11.7711	2.90249	-4.05551	5.00256e-05	0.000856321
M01113:42:000000000-AYEEJ:1:1101:19899:10257 1:N:0:27/M01113:42:000000000-AYEEJ:1:1101:19899:10257 2:N:0:27	"D_0__Bacteria"	"D_1__WS6"	"D_2__uncultured candidate division WS6 bacterium"	"D_3__uncultured candidate division WS6 bacterium"	"D_4__uncultured candidate division WS6 bacterium"	"D_5__uncultured candidate division WS6 bacterium"	"D_6__uncultured candidate division WS6 bacterium"	117.758	-11.2084	2.75662	-4.066	4.78272e-05	0.000856321
AY667260.1.1446	"D_0__Bacteria"	"D_1__Bacteroidetes"	"D_2__Sphingobacteriia"	"D_3__Sphingobacteriales"	"D_4__ST-12K33"	"Ambiguous_taxa"	"Ambiguous_taxa"	147.075	-11.5292	2.88762	-3.99261	6.53496e-05	0.00100088
M01113:42:000000000-AYEEJ:1:1101:7358:7634 1:N:0:27/M01113:42:000000000-AYEEJ:1:1101:7358:7634 2:N:0:27	"D_0__Bacteria"	"D_1__Ignavibacteriae"	"D_2__Ignavibacteria"	"D_3__Ignavibacteriales"	"D_4__BSV40"	"D_5__unidentified eubacterium clone BSV40"	"D_6__unidentified eubacterium clone BSV40"	106.366	-11.0614	2.76665	-3.99811	6.38507e-05	0.00100088
HM346794.1.1268	"D_0__Bacteria"	"D_1__Bacteroidetes"	"D_2__Bacteroidetes vadinHA17"	"D_3__uncultured bacterium"	"D_4__uncultured bacterium"	"D_5__uncultured bacterium"	"D_6__uncultured bacterium"	96.7891	-10.9295	2.80129	-3.9016	9.55571e-05	0.00130768
AB754057.1.1447	"D_0__Bacteria"	"D_1__Bacteroidetes"	"D_2__Sphingobacteriia"	"D_3__Sphingobacteriales"	"D_4__Lentimicrobiaceae"	"Ambiguous_taxa"	"Ambiguous_taxa"	108.563	-11.0906	2.84858	-3.89337	9.88624e-05	0.00130768
M01113:42:000000000-AYEEJ:1:1101:7444:11347 1:N:0:27/M01113:42:000000000-AYEEJ:1:1101:7444:11347 2:N:0:27	"D_0__Bacteria"	"D_1__Microgenomates"	"D_2__Candidatus Pacebacteria"	"D_3__uncultured bacterium"	"D_4__uncultured bacterium"	"D_5__uncultured bacterium"	"D_6__uncultured bacterium"	110.684	-11.1185	2.84206	-3.91214	9.14804e-05	0.00130768
M01113:42:000000000-AYEEJ:1:1101:27034:8575 1:N:0:27/M01113:42:000000000-AYEEJ:1:1101:27034:8575 2:N:0:27	"D_0__Bacteria"	"D_1__Chloroflexi"	"D_2__Anaerolineae"	"D_3__Anaerolineales"	"D_4__Anaerolineaceae"	"D_5__uncultured"	"D_6__uncultured bacterium"	71.3311	-10.4884	2.72497	-3.84899	0.000118608	0.00150065
CR555306.548899.550423	"D_0__Bacteria"	"D_1__Proteobacteria"	"D_2__Betaproteobacteria"	"D_3__Rhodocyclales"	"D_4__Rhodocyclaceae"	"D_5__Azoarcus"	"Ambiguous_taxa"	101.749	-11.0016	2.90336	-3.78928	0.000151086	0.00183192
JX120392.1.1516	"D_0__Bacteria"	"D_1__Proteobacteria"	"D_2__Deltaproteobacteria"	"D_3__DTB120"	"D_4__uncultured bacterium"	"D_5__uncultured bacterium"	"D_6__uncultured bacterium"	60.1169	-10.2386	2.72729	-3.75415	0.000173932	0.0019467
M01113:42:000000000-AYEEJ:1:1101:16335:14639 1:N:0:27/M01113:42:000000000-AYEEJ:1:1101:16335:14639 2:N:0:27	"D_0__Bacteria"	"D_1__Bacteroidetes"	"D_2__SB-5"	"Ambiguous_taxa"	"Ambiguous_taxa"	"Ambiguous_taxa"	"Ambiguous_taxa"	105.169	-11.0492	2.93565	-3.76381	0.000167344	0.0019467
GQ406177.1.1328	"D_0__Bacteria"	"D_1__Ignavibacteriae"	"D_2__Ignavibacteria"	"D_3__Ignavibacteriales"	"D_4__BSV26"	"D_5__uncultured alpha proteobacterium"	"D_6__uncultured alpha proteobacterium"	62.2459	-10.2938	2.80793	-3.66598	0.00024639	0.00242581
GQ458248.1.1533	"D_0__Bacteria"	"D_1__Fibrobacteres"	"D_2__Fibrobacteria"	"D_3__Fibrobacterales"	"D_4__possible family 01"	"Ambiguous_taxa"	"Ambiguous_taxa"	446.812	8.91822	2.44083	3.65377	0.00025842	0.00242581
AB845153.1.1447	"D_0__Bacteria"	"D_1__Proteobacteria"	"D_2__Alphaproteobacteria"	"D_3__Rhizobiales"	"D_4__Methylocystaceae"	"D_5__Methylosinus"	"Ambiguous_taxa"	51.923	-10.0266	2.74011	-3.65918	0.00025302	0.00242581
M01113:42:000000000-AYEEJ:1:1101:12987:2024 1:N:0:27/M01113:42:000000000-AYEEJ:1:1101:12987:2024 2:N:0:27	"D_0__Bacteria"	"D_1__Chloroflexi"	"D_2__Anaerolineae"	"D_3__Anaerolineales"	"D_4__Anaerolineaceae"	"D_5__uncultured"	"D_6__uncultured bacterium"	58.8434	-10.2125	2.7763	-3.67845	0.000234656	0.00242581
M01113:42:000000000-AYEEJ:1:1103:10680:9721 1:N:0:27/M01113:42:000000000-AYEEJ:1:1103:10680:9721 2:N:0:27	"D_0__Bacteria"	"D_1__Ignavibacteriae"	"D_2__Ignavibacteria"	"D_3__Ignavibacteriales"	"D_4__BSV26"	"D_5__uncultured bacterium"	"D_6__uncultured bacterium"	72.4655	-10.5063	2.86451	-3.66777	0.000244677	0.00242581
M01113:42:000000000-AYEEJ:1:1104:14005:22863 1:N:0:27/M01113:42:000000000-AYEEJ:1:1104:14005:22863 2:N:0:27	"D_0__Bacteria"	"D_1__Microgenomates"	"D_2__Candidatus Pacebacteria"	"D_3__uncultured bacterium"	"D_4__uncultured bacterium"	"D_5__uncultured bacterium"	"D_6__uncultured bacterium"	61.2955	-10.2645	2.81573	-3.6454	0.000266978	0.00242783
M01113:1:000000000-AFCP4:1:1101:27768:10710 1:N:0:27/M01113:1:000000000-AFCP4:1:1101:27768:10710 2:N:0:27	"D_0__Bacteria"	"D_1__Parcubacteria"	"D_2__Candidatus Moranbacteria"	"D_3__uncultured bacterium"	"D_4__uncultured bacterium"	"D_5__uncultured bacterium"	"D_6__uncultured bacterium"	167.69	9.95861	2.77569	3.58779	0.000333487	0.00294075
DQ975218.1.1516	"D_0__Bacteria"	"D_1__Proteobacteria"	"D_2__Betaproteobacteria"	"D_3__Burkholderiales"	"D_4__Comamonadaceae"	"D_5__Variovorax"	"Ambiguous_taxa"	44.8929	-9.82184	2.75722	-3.56222	0.000367729	0.00314733
HE648179.1.1523	"D_0__Bacteria"	"D_1__Proteobacteria"	"D_2__Deltaproteobacteria"	"D_3__Syntrophobacterales"	"D_4__Syntrophaceae"	"D_5__Smithella"	"Ambiguous_taxa"	54.683	-10.0991	2.88529	-3.5002	0.000464901	0.00334425
HM481323.1.1453	"D_0__Bacteria"	"D_1__Bacteroidetes"	"D_2__Bacteroidia"	"D_3__Bacteroidales"	"D_4__Marinilabiaceae"	"D_5__uncultured"	"D_6__uncultured bacterium"	122.773	9.50828	2.69906	3.52281	0.000426996	0.00334425
M01113:1:000000000-AFCP4:1:1102:23629:3917 1:N:0:27/M01113:1:000000000-AFCP4:1:1102:23629:3917 2:N:0:27	"D_0__Bacteria"	"D_1__Fibrobacteres"	"D_2__Fibrobacteria"	"D_3__Fibrobacterales"	"D_4__possible family 01"	"D_5__uncultured bacterium"	"D_6__uncultured bacterium"	161.538	9.90388	2.83241	3.49663	0.000471183	0.00334425
M01113:42:000000000-AYEEJ:1:1105:17451:18089 1:N:0:27/M01113:42:000000000-AYEEJ:1:1105:17451:18089 2:N:0:27	"D_0__Bacteria"	"D_1__Chloroflexi"	"D_2__Anaerolineae"	"D_3__Anaerolineales"	"D_4__Anaerolineaceae"	"D_5__uncultured"	"D_6__uncultured bacterium"	51.2212	-10.0046	2.8469	-3.51421	0.00044106	0.00334425
M01113:42:000000000-AYEEJ:1:1107:18849:18482 1:N:0:27/M01113:42:000000000-AYEEJ:1:1107:18849:18482 2:N:0:27	"D_0__Bacteria"	"D_1__Spirochaetae"	"D_2__Spirochaetes"	"D_3__Spirochaetales"	"D_4__Leptospiraceae"	"D_5__Leptonema"	"Ambiguous_taxa"	41.8843	-9.71496	2.77227	-3.50433	0.000457752	0.00334425
M01113:42:000000000-AYEEJ:1:1102:17132:9086 1:N:0:27/M01113:42:000000000-AYEEJ:1:1102:17132:9086 2:N:0:27	"D_0__Bacteria"	"D_1__Proteobacteria"	"D_2__Deltaproteobacteria"	"D_3__Myxococcales"	"D_4__BIrii41"	"Ambiguous_taxa"	"Ambiguous_taxa"	48.2717	-9.92788	2.81105	-3.53173	0.000412848	0.00334425
M01113:42:000000000-AYEEJ:1:1101:21478:7383 1:N:0:27/M01113:42:000000000-AYEEJ:1:1101:21478:7383 2:N:0:27	"D_0__Bacteria"	"D_1__Acidobacteria"	"D_2__Subgroup 18"					43.0302	-9.76137	2.77138	-3.5222	0.000427981	0.00334425
KM250913.1.1446	"D_0__Bacteria"	"D_1__Bacteroidetes"	"D_2__Bacteroidia"	"D_3__Bacteroidales"	"D_4__M2PB4-65 termite group"	"D_5__uncultured bacterium"	"D_6__uncultured bacterium"	129.585	9.58677	2.75152	3.48417	0.000493661	0.00342036
JN540114.1.1453	"D_0__Bacteria"	"D_1__Bacteroidetes"	"D_2__Sphingobacteriia"	"D_3__Sphingobacteriales"	"D_4__Lentimicrobiaceae"	"D_5__Lentimicrobium"	"D_6__uncultured Marinifilum sp."	221.54	9.07357	2.632	3.44741	0.000565992	0.00383032
AB240493.1.1508	"D_0__Bacteria"	"D_1__Latescibacteria"	"Ambiguous_taxa"	"Ambiguous_taxa"	"Ambiguous_taxa"	"Ambiguous_taxa"	"Ambiguous_taxa"	46.1395	-9.86334	2.87516	-3.43053	0.000602398	0.00389063
AB186813.1.1487	"D_0__Bacteria"	"D_1__Bacteroidetes"	"D_2__Bacteroidetes vadinHA17"	"Ambiguous_taxa"	"Ambiguous_taxa"	"Ambiguous_taxa"	"Ambiguous_taxa"	36.699	-9.53211	2.77695	-3.43259	0.000597852	0.00389063
M01113:42:000000000-AYEEJ:1:1101:5863:7353 1:N:0:27/M01113:42:000000000-AYEEJ:1:1101:5863:7353 2:N:0:27	"D_0__Bacteria"	"D_1__Bacteroidetes"	"D_2__Bacteroidetes vadinHA17"	"D_3__uncultured soil bacterium"	"D_4__uncultured soil bacterium"	"D_5__uncultured soil bacterium"	"D_6__uncultured soil bacterium"	36.1719	-9.51124	2.77708	-3.42491	0.000615014	0.00389063
M01113:42:000000000-AYEEJ:1:1105:17204:20223 1:N:0:27/M01113:42:000000000-AYEEJ:1:1105:17204:20223 2:N:0:27	"D_0__Bacteria"	"D_1__Microgenomates"	"D_2__Candidatus Amesbacteria"	"D_3__Candidatus Amesbacteria bacterium GW2011_GWA2_42_12"	"D_4__Candidatus Amesbacteria bacterium GW2011_GWA2_42_12"	"D_5__Candidatus Amesbacteria bacterium GW2011_GWA2_42_12"	"D_6__Candidatus Amesbacteria bacterium GW2011_GWA2_42_12"	54.9584	-10.1064	2.95833	-3.41627	0.000634864	0.00393075
GQ182432.1.1359	"D_0__Bacteria"	"D_1__Chloroflexi"	"D_2__Anaerolineae"	"D_3__Anaerolineales"	"D_4__Anaerolineaceae"	"D_5__uncultured"	"D_6__uncultured bacterium"	91.7197	-9.06152	2.65827	-3.40881	0.000652471	0.00395561
FJ167501.1.1508	"D_0__Bacteria"	"D_1__Proteobacteria"	"D_2__Betaproteobacteria"	"D_3__Rhodocyclales"	"D_4__Rhodocyclaceae"	"D_5__Azoarcus"	"D_6__uncultured bacterium"	51.3987	-10.0185	2.96377	-3.38034	0.000723959	0.00421344
M01113:42:000000000-AYEEJ:1:1110:29386:13786 1:N:0:27/M01113:42:000000000-AYEEJ:1:1110:29386:13786 2:N:0:27	"D_0__Bacteria"	"D_1__Microgenomates"	"D_2__Candidatus Pacebacteria"	"D_3__Microgenomates group bacterium GW2011_GWF1_44_10"	"D_4__Microgenomates group bacterium GW2011_GWF1_44_10"	"D_5__Microgenomates group bacterium GW2011_GWF1_44_10"	"D_6__Microgenomates group bacterium GW2011_GWF1_44_10"	46.7231	-9.87144	2.9167	-3.38446	0.000713196	0.00421344
JQ426549.1.1497	"D_0__Bacteria"	"D_1__Proteobacteria"	"D_2__Gammaproteobacteria"	"D_3__Xanthomonadales"	"D_4__Xanthomonadaceae"	"D_5__Pseudoxanthomonas"	"Ambiguous_taxa"	174.617	10.0162	3.03603	3.29913	0.000969855	0.00553388
AY921687.1.1349	"D_0__Bacteria"	"D_1__Chloroflexi"	"D_2__Anaerolineae"	"D_3__Anaerolineales"	"D_4__Anaerolineaceae"	"D_5__uncultured"	"Ambiguous_taxa"	42.1744	-9.73413	2.96039	-3.28812	0.00100857	0.00564414
JN391974.1.1501	"D_0__Bacteria"	"D_1__Proteobacteria"	"D_2__Betaproteobacteria"	"D_3__Rhodocyclales"	"D_4__Rhodocyclaceae"	"D_5__Dechloromonas"	"D_6__uncultured bacterium"	105.94	9.29504	2.859	3.25115	0.0011494	0.00600336
JX120431.1.1487	"D_0__Bacteria"	"D_1__Planctomycetes"	"D_2__Planctomycetacia"	"D_3__Planctomycetales"	"D_4__Planctomycetaceae"	"D_5__uncultured"	"D_6__uncultured bacterium"	27.0305	-9.08207	2.79475	-3.2497	0.00115529	0.00600336
AB186820.1.1488	"D_0__Bacteria"	"D_1__Bacteroidetes"	"D_2__Bacteroidetes vadinHA17"	"Ambiguous_taxa"	"Ambiguous_taxa"	"Ambiguous_taxa"	"Ambiguous_taxa"	29.8111	-9.23474	2.83395	-3.2586	0.00111962	0.00600336
AB930741.1.1462	"D_0__Bacteria"	"D_1__Proteobacteria"	"D_2__Betaproteobacteria"	"D_3__Rhodocyclales"	"D_4__Rhodocyclaceae"	"D_5__Denitratisoma"	"Ambiguous_taxa"	27.9781	-9.14249	2.81134	-3.25201	0.00114593	0.00600336
M01113:1:000000000-AFCP4:1:1101:12527:3530 1:N:0:17/M01113:1:000000000-AFCP4:1:1101:12527:3530 2:N:0:17	"D_0__Bacteria"	"D_1__Parcubacteria"	"D_2__Candidatus Moranbacteria"	"D_3__uncultured bacterium"	"D_4__uncultured bacterium"	"D_5__uncultured bacterium"	"D_6__uncultured bacterium"	128.233	9.57172	2.96267	3.23077	0.00123457	0.00630281
GQ461646.1.1350	"D_0__Bacteria"	"D_1__Lentisphaerae"	"D_2__Lentisphaeria"	"D_3__Victivallales"	"D_4__Victivallaceae"	"D_5__uncultured bacterium"	"D_6__uncultured bacterium"	99.6899	9.20865	2.87557	3.20237	0.001363	0.00672259
M01113:42:000000000-AYEEJ:1:1107:10597:27594 1:N:0:27/M01113:42:000000000-AYEEJ:1:1107:10597:27594 2:N:0:27	"D_0__Bacteria"	"D_1__Proteobacteria"	"D_2__Deltaproteobacteria"	"D_3__DTB120"	"D_4__uncultured bacterium"	"D_5__uncultured bacterium"	"D_6__uncultured bacterium"	24.084	-8.919	2.78505	-3.20245	0.00136264	0.00672259
KJ957659.1.1446	"D_0__Bacteria"	"D_1__Planctomycetes"	"D_2__Planctomycetacia"	"D_3__Planctomycetales"	"D_4__Planctomycetaceae"	"D_5__uncultured"	"D_6__uncultured bacterium"	24.1077	-8.9174	2.79811	-3.18693	0.0014379	0.00697381
AB598278.1.1428	"D_0__Bacteria"	"D_1__Chloroflexi"	"D_2__Anaerolineae"	"D_3__Anaerolineales"	"D_4__Anaerolineaceae"	"D_5__uncultured"	"D_6__anaerobic bacterium MO-CFX2"	24.0307	-8.92256	2.80798	-3.17758	0.00148512	0.00703299
AB630510.1.1448	"D_0__Bacteria"	"D_1__Bacteroidetes"	"D_2__Bacteroidetes vadinHA17"	"Ambiguous_taxa"	"Ambiguous_taxa"	"Ambiguous_taxa"	"Ambiguous_taxa"	29.5298	-9.22203	2.90459	-3.17499	0.00149844	0.00703299
EU132492.1.1330	"D_0__Bacteria"	"D_1__Actinobacteria"	"D_2__Actinobacteria"	"D_3__Kineosporiales"	"D_4__Kineosporiaceae"	"D_5__uncultured"	"D_6__uncultured bacterium"	32.4229	-9.35631	2.95935	-3.1616	0.00156902	0.0072474
AJ318118.1.1478	"D_0__Bacteria"	"D_1__Proteobacteria"	"D_2__Alphaproteobacteria"	"D_3__Rhizobiales"	"D_4__Bradyrhizobiaceae"	"D_5__uncultured"	"D_6__uncultured alpha proteobacterium"	24.5341	-8.95499	2.85425	-3.13743	0.00170438	0.0077496
AF529128.1.1426	"D_0__Bacteria"	"D_1__Bacteroidetes"	"D_2__Bacteroidia"	"D_3__Bacteroidales"	"D_4__FTLpost3"	"Ambiguous_taxa"	"Ambiguous_taxa"	76.2091	8.82136	2.83249	3.11435	0.00184353	0.00825333
JN038859.1.1481	"D_0__Bacteria"	"D_1__Bacteroidetes"	"D_2__Sphingobacteriia"	"D_3__Sphingobacteriales"	"D_4__Lentimicrobiaceae"	"D_5__uncultured Bacteroidetes bacterium"	"D_6__uncultured Bacteroidetes bacterium"	65.7478	8.60832	2.77339	3.1039	0.00190989	0.00829519
KT072385.1.1263	"D_0__Bacteria"	"D_1__Firmicutes"	"D_2__Clostridia"	"D_3__Clostridiales"	"D_4__Christensenellaceae"	"D_5__Christensenellaceae R-7 group"	"D_6__uncultured bacterium"	79.8642	8.8872	2.86261	3.10458	0.00190551	0.00829519
FJ660600.1.1498	"D_0__Bacteria"	"D_1__Proteobacteria"	"D_2__Betaproteobacteria"	"D_3__Rhodocyclales"	"D_4__Rhodocyclaceae"	"D_5__Azospira"	"D_6__uncultured bacterium"	24.7858	-8.97056	2.90785	-3.08495	0.00203587	0.00871234
AF011346.1.1485	"D_0__Bacteria"	"D_1__Proteobacteria"	"D_2__Betaproteobacteria"	"D_3__Rhodocyclales"	"D_4__Rhodocyclaceae"	"D_5__Azovibrio"	"Ambiguous_taxa"	19.2986	-8.60332	2.81352	-3.05785	0.00222933	0.00940194
GQ472462.1.1481	"D_0__Bacteria"	"D_1__Bacteroidetes"	"D_2__Bacteroidia"	"D_3__Bacteroidales"	"D_4__Prolixibacteraceae"	"D_5__Prolixibacter"	"D_6__uncultured bacterium"	63.2793	8.55125	2.80693	3.04648	0.00231537	0.00948975
M01113:42:000000000-AYEEJ:1:1102:13097:12273 1:N:0:27/M01113:42:000000000-AYEEJ:1:1102:13097:12273 2:N:0:27	"D_0__Bacteria"	"D_1__Bacteroidetes"	"D_2__Bacteroidetes vadinHA17"	"D_3__uncultured Bacteroidales bacterium"	"D_4__uncultured Bacteroidales bacterium"	"D_5__uncultured Bacteroidales bacterium"	"D_6__uncultured Bacteroidales bacterium"	20.3232	-8.6833	2.84728	-3.04968	0.00229086	0.00948975
GQ182754.1.1405	"D_0__Bacteria"	"D_1__Proteobacteria"	"D_2__Deltaproteobacteria"	"D_3__Syntrophobacterales"	"D_4__Syntrophaceae"	"D_5__Syntrophus"	"D_6__uncultured bacterium"	22.1503	-8.80919	2.91152	-3.02563	0.00248116	0.00975699
M01113:42:000000000-AYEEJ:1:1101:17751:12666 1:N:0:27/M01113:42:000000000-AYEEJ:1:1101:17751:12666 2:N:0:27	"D_0__Bacteria"	"D_1__Bacteroidetes"	"D_2__SB-5"	"D_3__uncultured soil bacterium"	"D_4__uncultured soil bacterium"	"D_5__uncultured soil bacterium"	"D_6__uncultured soil bacterium"	18.7597	-8.56457	2.82477	-3.03196	0.00242973	0.00975699
M01113:1:000000000-AFCP4:1:1104:12293:18085 1:N:0:27/M01113:1:000000000-AFCP4:1:1104:12293:18085 2:N:0:27	"D_0__Bacteria"	"D_1__Bacteroidetes"	"D_2__Bacteroidia"	"D_3__Bacteroidales"	"D_4__Rikenellaceae"	"D_5__vadinBC27 wastewater-sludge group"		64.1439	8.57286	2.83301	3.02606	0.00247762	0.00975699
AB754058.1.1441	"D_0__Bacteria"	"D_1__Bacteroidetes"	"D_2__Bacteroidia"	"D_3__Bacteroidales"	"D_4__Prolixibacteraceae"	"D_5__BSV13"	"Ambiguous_taxa"	47.7433	8.1456	2.72784	2.9861	0.0028256	0.0109633
M01113:42:000000000-AYEEJ:1:1101:10480:3936 1:N:0:27/M01113:42:000000000-AYEEJ:1:1101:10480:3936 2:N:0:27	"D_0__Bacteria"	"D_1__Bacteroidetes"	"D_2__SB-5"					22.4079	-8.82607	2.96684	-2.97491	0.00293079	0.0112218
M01113:42:000000000-AYEEJ:1:1101:14375:6846 1:N:0:27/M01113:42:000000000-AYEEJ:1:1101:14375:6846 2:N:0:27	"D_0__Bacteria"	"D_1__Chloroflexi"	"D_2__SJA-15"	"D_3__uncultured Chloroflexi bacterium"	"D_4__uncultured Chloroflexi bacterium"	"D_5__uncultured Chloroflexi bacterium"	"D_6__uncultured Chloroflexi bacterium"	21.6173	-8.77455	2.96826	-2.95612	0.00311532	0.0117735
JN245761.1.1430	"D_0__Bacteria"	"D_1__Proteobacteria"	"D_2__Alphaproteobacteria"	"D_3__Caulobacterales"	"D_4__Hyphomonadaceae"	"D_5__Woodsholea"	"D_6__uncultured bacterium"	17.1546	-8.44026	2.8742	-2.93656	0.00331873	0.0123814
M01113:42:000000000-AYEEJ:1:1101:17075:2393 1:N:0:27/M01113:42:000000000-AYEEJ:1:1101:17075:2393 2:N:0:27	"D_0__Bacteria"	"D_1__Proteobacteria"	"D_2__Deltaproteobacteria"	"D_3__Myxococcales"	"D_4__Sandaracinaceae"	"D_5__Sandaracinus"	"D_6__uncultured bacterium"	16.3699	-8.37147	2.86309	-2.92393	0.00345646	0.012732
M01113:1:000000000-AFCP4:1:1101:4358:13126 1:N:0:27/M01113:1:000000000-AFCP4:1:1101:4358:13126 2:N:0:27	"D_0__Bacteria"	"D_1__Spirochaetae"	"D_2__Spirochaetes"	"D_3__Spirochaetales"	"D_4__Spirochaetaceae"	"D_5__uncultured"	"D_6__uncultured bacterium"	158.758	6.52319	2.24316	2.90804	0.00363701	0.0132296
FQ659918.1.1321	"D_0__Bacteria"	"D_1__Chloroflexi"	"D_2__Anaerolineae"	"D_3__Anaerolineales"	"D_4__Anaerolineaceae"	"D_5__uncultured"	"D_6__uncultured soil bacterium"	30.3086	-9.2584	3.21247	-2.88202	0.00395139	0.0141957
M01113:1:000000000-AFCP4:1:1102:22330:20061 1:N:0:27/M01113:1:000000000-AFCP4:1:1102:22330:20061 2:N:0:27	"D_0__Bacteria"	"D_1__Lentisphaerae"	"D_2__Lentisphaeria"	"D_3__Victivallales"	"D_4__Victivallaceae"	"D_5__uncultured bacterium"	"D_6__uncultured bacterium"	111.318	7.55986	2.64999	2.85279	0.00433378	0.0153796
JX225527.1.1480	"D_0__Bacteria"	"D_1__Bacteroidetes"	"D_2__WCHB1-32"	"D_3__uncultured bacterium"	"D_4__uncultured bacterium"	"D_5__uncultured bacterium"	"D_6__uncultured bacterium"	44.8751	8.055	2.8337	2.84258	0.00447504	0.0154049
AB908544.1.1470	"D_0__Bacteria"	"D_1__Proteobacteria"	"D_2__Epsilonproteobacteria"	"D_3__Campylobacterales"	"D_4__Campylobacteraceae"	"D_5__Sulfurospirillum"	"Ambiguous_taxa"	103.483	6.72169	2.36611	2.84082	0.00449973	0.0154049
M01113:1:000000000-AFCP4:1:2108:16072:5164 1:N:0:27/M01113:1:000000000-AFCP4:1:2108:16072:5164 2:N:0:27	"D_0__Bacteria"	"D_1__Chloroflexi"	"D_2__Anaerolineae"	"D_3__Anaerolineales"	"D_4__Anaerolineaceae"	"D_5__uncultured"	"D_6__uncultured bacterium"	32.672	-7.5706	2.65947	-2.84666	0.0044181	0.0154049
KJ877474.1.1301	"D_0__Bacteria"	"D_1__Proteobacteria"	"D_2__Alphaproteobacteria"	"D_3__Rhizobiales"	"D_4__Xanthobacteraceae"	"D_5__Pseudolabrys"	"Ambiguous_taxa"	86.976	-6.18479	2.19481	-2.81792	0.00483362	0.0161676
M01113:42:000000000-AYEEJ:1:1101:24623:7410 1:N:0:27/M01113:42:000000000-AYEEJ:1:1101:24623:7410 2:N:0:27	"D_0__Bacteria"	"D_1__Ignavibacteriae"	"D_2__Ignavibacteria"	"D_3__Ignavibacteriales"	"D_4__Ignavibacteriaceae"	"D_5__Ignavibacterium"	"Ambiguous_taxa"	15.2979	-8.27809	2.93443	-2.82102	0.00478717	0.0161676
BBYA01000010.672243.673723	"D_0__Bacteria"	"D_1__Chloroflexi"	"D_2__Anaerolineae"	"D_3__Anaerolineales"	"D_4__Anaerolineaceae"	"D_5__Leptolinea"	"Ambiguous_taxa"	25.8848	-7.24326	2.58769	-2.79913	0.0051241	0.0169445
M01113:42:000000000-AYEEJ:1:1102:26309:12664 1:N:0:27/M01113:42:000000000-AYEEJ:1:1102:26309:12664 2:N:0:27	"D_0__Bacteria"	"D_1__Bacteroidetes"	"D_2__SB-5"	"D_3__uncultured bacterium"	"D_4__uncultured bacterium"	"D_5__uncultured bacterium"	"D_6__uncultured bacterium"	24.5104	-8.95351	3.2196	-2.78094	0.00542015	0.0177221
M01113:1:000000000-AFCP4:1:1102:22749:16629 1:N:0:27/M01113:1:000000000-AFCP4:1:1102:22749:16629 2:N:0:27	"D_0__Bacteria"	"D_1__Proteobacteria"	"D_2__Alphaproteobacteria"	"D_3__Rhodospirillales"	"D_4__Rhodospirillaceae"	"D_5__uncultured"	"D_6__uncultured bacterium"	34.4332	7.67585	2.79964	2.74173	0.00611163	0.0197609
FN824936.1.1287	"D_0__Bacteria"	"D_1__Acidobacteria"	"D_2__Subgroup 18"	"Ambiguous_taxa"	"Ambiguous_taxa"	"Ambiguous_taxa"	"Ambiguous_taxa"	141.235	-6.15524	2.26453	-2.71811	0.00656562	0.0209956
AY532557.1.1475	"D_0__Bacteria"	"D_1__Bacteroidetes"	"D_2__WCHB1-32"	"D_3__uncultured bacterium"	"D_4__uncultured bacterium"	"D_5__uncultured bacterium"	"D_6__uncultured bacterium"	38.6546	7.83943	2.90311	2.70036	0.00692654	0.0216372
EU134112.1.1336	"D_0__Bacteria"	"D_1__Chloroflexi"	"D_2__Anaerolineae"	"D_3__Anaerolineales"	"D_4__Anaerolineaceae"	"D_5__uncultured"	"D_6__uncultured bacterium"	12.3988	-7.97657	2.95719	-2.69735	0.00698932	0.0216372
M01113:1:000000000-AFCP4:1:1106:21424:11828 1:N:0:27/M01113:1:000000000-AFCP4:1:1106:21424:11828 2:N:0:27	"D_0__Bacteria"	"D_1__Planctomycetes"	"D_2__Planctomycetacia"	"D_3__Planctomycetales"	"D_4__Planctomycetaceae"	"D_5__uncultured"	"D_6__uncultured bacterium"	57.4462	-5.90957	2.18588	-2.70352	0.00686103	0.0216372
EU707558.1.1365	"D_0__Bacteria"	"D_1__Proteobacteria"	"D_2__Alphaproteobacteria"	"D_3__Sphingomonadales"	"D_4__Erythrobacteraceae"	"Ambiguous_taxa"	"Ambiguous_taxa"	31.4727	7.54281	2.82199	2.67287	0.00752064	0.0230369
FR749929.1.1532	"D_0__Bacteria"	"D_1__Spirochaetae"	"D_2__Spirochaetes"	"D_3__Spirochaetales"	"D_4__Spirochaetaceae"	"D_5__Treponema 2"	"Ambiguous_taxa"	28.351	7.39291	2.77378	2.66528	0.00769236	0.0233175
KM250979.1.1465	"D_0__Bacteria"	"D_1__Spirochaetae"	"D_2__Spirochaetes"	"D_3__Spirochaetales"	"D_4__Spirochaetaceae"	"D_5__Treponema 2"	"D_6__uncultured bacterium"	96.009	6.30457	2.3798	2.64921	0.00806813	0.0242044
AY667251.1.1437	"D_0__Bacteria"	"D_1__Proteobacteria"	"D_2__Epsilonproteobacteria"	"D_3__Campylobacterales"	"D_4__Campylobacteraceae"	"D_5__Sulfurospirillum"	"D_6__uncultured bacterium"	30.564	7.50439	2.85904	2.6248	0.00867005	0.0257447
GU444072.1.1508	"D_0__Bacteria"	"D_1__Verrucomicrobia"	"D_2__Verrucomicrobiae"	"D_3__Verrucomicrobiales"	"D_4__Verrucomicrobiaceae"	"Ambiguous_taxa"	"Ambiguous_taxa"	28.9122	7.42019	2.83542	2.61696	0.0088717	0.0258166
M01113:1:000000000-AFCP4:1:1102:22353:4076 1:N:0:27/M01113:1:000000000-AFCP4:1:1102:22353:4076 2:N:0:27	"D_0__Bacteria"	"D_1__Spirochaetae"	"D_2__Spirochaetes"	"D_3__Spirochaetales"	"D_4__Brevinemataceae"	"D_5__Brevinema"	"D_6__uncultured bacterium"	26.0438	7.2706	2.77636	2.61875	0.00882513	0.0258166
JX222012.1.1427	"D_0__Bacteria"	"D_1__Bacteroidetes"	"D_2__WCHB1-32"	"D_3__uncultured bacterium"	"D_4__uncultured bacterium"	"D_5__uncultured bacterium"	"D_6__uncultured bacterium"	37.2449	7.7858	2.98229	2.61068	0.00903618	0.0260349
FM213013.1.1535	"D_0__Bacteria"	"D_1__Proteobacteria"	"D_2__Gammaproteobacteria"	"D_3__Xanthomonadales"	"D_4__Xanthomonadaceae"	"D_5__Pseudoxanthomonas"	"D_6__uncultured bacterium"	31.7111	7.55343	2.9152	2.59105	0.00956831	0.0270328
M01113:42:000000000-AYEEJ:1:1101:21440:16757 1:N:0:27/M01113:42:000000000-AYEEJ:1:1101:21440:16757 2:N:0:27	"D_0__Bacteria"	"D_1__Bacteroidetes"	"D_2__SB-5"	"D_3__uncultured bacterium"	"D_4__uncultured bacterium"	"D_5__uncultured bacterium"	"D_6__uncultured bacterium"	16.8674	-8.4176	3.24473	-2.59424	0.00948007	0.0270328
M01113:42:000000000-AYEEJ:1:1101:14259:20889 1:N:0:27/M01113:42:000000000-AYEEJ:1:1101:14259:20889 2:N:0:27	"D_0__Bacteria"	"D_1__Planctomycetes"	"D_2__Planctomycetacia"	"D_3__Planctomycetales"	"D_4__Planctomycetaceae"	"D_5__uncultured"	"D_6__uncultured bacterium"	21.9452	-6.25052	2.42455	-2.57801	0.00993708	0.0278047
HM346796.1.1272	"D_0__Bacteria"	"D_1__Firmicutes"	"D_2__Negativicutes"	"D_3__Selenomonadales"	"D_4__Acidaminococcaceae"	"D_5__uncultured"	"D_6__uncultured bacterium"	23.1296	7.10177	2.80078	2.53564	0.0112241	0.0311067
AM935510.1.1326	"D_0__Bacteria"	"D_1__Chloroflexi"	"D_2__Anaerolineae"	"D_3__Anaerolineales"	"D_4__Anaerolineaceae"	"D_5__uncultured"	"Ambiguous_taxa"	22.3756	-6.99918	2.76996	-2.52681	0.0115102	0.0315988
AB237692.1.1481	"D_0__Bacteria"	"D_1__Proteobacteria"	"D_2__Deltaproteobacteria"	"D_3__Desulfobacterales"	"D_4__Desulfobulbaceae"	"D_5__Desulfobulbus"	"Ambiguous_taxa"	29.3819	7.44323	2.9822	2.49588	0.0125644	0.0341705
JF747797.1.1535	"D_0__Bacteria"	"D_1__Firmicutes"	"D_2__Clostridia"	"D_3__Halanaerobiales"	"D_4__ODP1230B8.23"	"D_5__uncultured bacterium"	"D_6__uncultured bacterium"	21.1785	6.97488	2.81407	2.47858	0.0131908	0.0354665
AB234281.1.1489	"D_0__Bacteria"	"D_1__Planctomycetes"	"D_2__Planctomycetacia"	"D_3__Planctomycetales"	"D_4__Planctomycetaceae"	"D_5__Pir2 lineage"	"Ambiguous_taxa"	27.9806	-5.78178	2.33509	-2.47604	0.0132847	0.0354665
M01113:1:000000000-AFCP4:1:1108:14978:21345 1:N:0:27/M01113:1:000000000-AFCP4:1:1108:14978:21345 2:N:0:27	"D_0__Bacteria"	"D_1__Hydrogenedentes"	"D_2__uncultured bacterium"	"D_3__uncultured bacterium"	"D_4__uncultured bacterium"	"D_5__uncultured bacterium"	"D_6__uncultured bacterium"	23.8881	7.14948	2.92217	2.44663	0.0144198	0.038147
JQ624992.1.1352	"D_0__Bacteria"	"D_1__Firmicutes"	"D_2__Clostridia"	"D_3__Clostridiales"	"D_4__Clostridiales vadinBB60 group"	"D_5__uncultured bacterium"	"D_6__uncultured bacterium"	21.8138	7.01848	2.88063	2.43644	0.0148325	0.0388577
AY048887.1.1404	"D_0__Bacteria"	"D_1__Proteobacteria"	"D_2__Alphaproteobacteria"	"D_3__Rhizobiales"	"D_4__Rhizobiaceae"	"Ambiguous_taxa"	"D_6__uncultured bacterium"	55.7705	6.38905	2.62551	2.43345	0.0149555	0.0388577
JX223127.1.1488	"D_0__Bacteria"	"D_1__Bacteroidetes"	"D_2__WCHB1-32"	"D_3__uncultured bacterium"	"D_4__uncultured bacterium"	"D_5__uncultured bacterium"	"D_6__uncultured bacterium"	20.5399	6.93167	2.86816	2.41677	0.015659	0.0403254
M01113:1:000000000-AFCP4:1:1102:15590:13733 1:N:0:27/M01113:1:000000000-AFCP4:1:1102:15590:13733 2:N:0:27	"D_0__Bacteria"	"D_1__FCPU426"	"D_2__uncultured bacterium"	"D_3__uncultured bacterium"	"D_4__uncultured bacterium"	"D_5__uncultured bacterium"	"D_6__uncultured bacterium"	18.6125	6.78915	2.84283	2.38816	0.0169328	0.0432231
X99390.1.1511	"D_0__Bacteria"	"D_1__Verrucomicrobia"	"D_2__Opitutae"	"D_3__Opitutales"	"D_4__Opitutaceae"	"D_5__Opitutus"	"Ambiguous_taxa"	86.6662	5.60925	2.35251	2.38437	0.0171086	0.0432922
JF697399.1.1494	"D_0__Bacteria"	"D_1__Proteobacteria"	"D_2__Betaproteobacteria"	"D_3__Burkholderiales"	"D_4__Comamonadaceae"	"D_5__Malikia"	"Ambiguous_taxa"	17.5162	6.6985	2.8162	2.37856	0.0173803	0.0436007
M01113:1:000000000-AFCP4:1:2101:28090:12342 1:N:0:27/M01113:1:000000000-AFCP4:1:2101:28090:12342 2:N:0:27	"D_0__Bacteria"	"D_1__Lentisphaerae"	"D_2__Lentisphaeria"	"D_3__Victivallales"	"D_4__uncultured bacterium"	"D_5__uncultured bacterium"	"D_6__uncultured bacterium"	22.0048	7.03123	2.96323	2.37283	0.0176524	0.0439048
JQ769899.1.1508	"D_0__Bacteria"	"D_1__Proteobacteria"	"D_2__Gammaproteobacteria"	"D_3__Xanthomonadales"	"D_4__Xanthomonadaceae"	"D_5__Dokdonella"	"D_6__uncultured bacterium"	21.2197	6.97292	2.94457	2.36806	0.0178817	0.0440981
M01113:1:000000000-AFCP4:1:1105:7573:17053 1:N:0:27/M01113:1:000000000-AFCP4:1:1105:7573:17053 2:N:0:27	"D_0__Bacteria"	"D_1__Lentisphaerae"	"D_2__Lentisphaeria"	"D_3__Victivallales"	"D_4__vadinBE97"	"D_5__uncultured rumen bacterium"	"D_6__uncultured rumen bacterium"	19.9471	6.88984	2.94497	2.33953	0.019308	0.0472153
M01113:1:000000000-AFCP4:1:1102:20589:11375 1:N:0:29/M01113:1:000000000-AFCP4:1:1102:20589:11375 2:N:0:29	"D_0__Bacteria"	"D_1__Verrucomicrobia"	"D_2__WCHB1-41"	"D_3__uncultured bacterium"	"D_4__uncultured bacterium"	"D_5__uncultured bacterium"	"D_6__uncultured bacterium"	23.042	7.09747	3.0461	2.33002	0.0198053	0.0480279
AR254069.1.1495	"D_0__Bacteria"	"D_1__Proteobacteria"	"D_2__Gammaproteobacteria"	"D_3__Pseudomonadales"	"D_4__Pseudomonadaceae"	"D_5__Pseudomonas"	"Ambiguous_taxa"	49.5777	6.22122	2.67982	2.32151	0.0202594	0.048723
AB307638.1.1387	"D_0__Bacteria"	"D_1__Firmicutes"	"D_2__Clostridia"	"D_3__Clostridiales"	"D_4__Ruminococcaceae"	"D_5__Ruminiclostridium 1"	"D_6__uncultured bacterium"	17.7672	6.71643	2.90866	2.30912	0.0209372	0.0499403
JN387455.1.1225	"D_0__Bacteria"	"D_1__Fibrobacteres"	"D_2__Fibrobacteria"	"D_3__Fibrobacterales"	"D_4__possible family 01"	"D_5__uncultured microorganism"	"D_6__uncultured microorganism"	73.5599	-5.75118	2.50823	-2.29292	0.0218525	0.0516998
HF912316.1.1475	"D_0__Bacteria"	"D_1__Spirochaetae"	"D_2__Spirochaetes"	"D_3__Spirochaetales"	"D_4__V2072-189E03"	"D_5__uncultured Spirochaetales bacterium"	"D_6__uncultured Spirochaetales bacterium"	15.8034	6.54803	2.8647	2.28577	0.022268	0.0517676
HM773502.1.1377	"D_0__Bacteria"	"D_1__Proteobacteria"	"D_2__Alphaproteobacteria"	"D_3__Rhizobiales"	"D_4__Hyphomicrobiaceae"	"D_5__Devosia"	"D_6__uncultured bacterium"	105.627	-4.90229	2.1426	-2.28801	0.022137	0.0517676
DQ378270.1.1486	"D_0__Bacteria"	"D_1__Bacteroidetes"	"D_2__Bacteroidia"	"D_3__Bacteroidales"	"D_4__Porphyromonadaceae"	"D_5__uncultured"	"D_6__uncultured soil bacterium"	15.0181	6.47621	2.83993	2.28041	0.0225835	0.0517676
EU644113.1.1367	"D_0__Bacteria"	"D_1__Bacteroidetes"	"D_2__SB-5"	"D_3__uncultured bacterium"	"D_4__uncultured bacterium"	"D_5__uncultured bacterium"	"D_6__uncultured bacterium"	333.922	-5.48922	2.40728	-2.28025	0.0225927	0.0517676
AB447752.1.1473	"D_0__Bacteria"	"D_1__Firmicutes"	"D_2__Clostridia"	"D_3__Clostridiales"	"D_4__Syntrophomonadaceae"	"D_5__Syntrophomonas"	"D_6__uncultured bacterium"	15.1396	6.49122	2.8592	2.27029	0.0231897	0.0527204
M01113:1:000000000-AFCP4:1:1107:8934:11157 1:N:0:27/M01113:1:000000000-AFCP4:1:1107:8934:11157 2:N:0:27	"D_0__Bacteria"	"D_1__Proteobacteria"	"D_2__Alphaproteobacteria"	"D_3__Rhodospirillales"	"D_4__Rhodospirillaceae"	"D_5__uncultured"	"D_6__uncultured bacterium"	15.1048	6.48897	2.90166	2.2363	0.0253324	0.0562728
M01113:1:000000000-AFCP4:1:1105:28685:14293 1:N:0:27/M01113:1:000000000-AFCP4:1:1105:28685:14293 2:N:0:27	"D_0__Bacteria"	"D_1__Firmicutes"	"D_2__Clostridia"	"D_3__Clostridiales"	"D_4__Ruminococcaceae"	"D_5__Ruminococcaceae UCG-010"	"D_6__uncultured prokaryote"	14.9359	6.47252	2.88866	2.24066	0.0250478	0.0562728
M01113:1:000000000-AFCP4:1:2111:25448:20838 1:N:0:27/M01113:1:000000000-AFCP4:1:2111:25448:20838 2:N:0:27	"D_0__Bacteria"	"D_1__Verrucomicrobia"	"D_2__WCHB1-41"	"D_3__uncultured bacterium"	"D_4__uncultured bacterium"	"D_5__uncultured bacterium"	"D_6__uncultured bacterium"	15.1837	6.49648	2.90123	2.23922	0.0251417	0.0562728
M01113:1:000000000-AFCP4:1:1101:8312:16672 1:N:0:27/M01113:1:000000000-AFCP4:1:1101:8312:16672 2:N:0:27	"D_0__Bacteria"	"D_1__Verrucomicrobia"	"D_2__WCHB1-41"	"D_3__uncultured eubacterium WCHB1-25"	"D_4__uncultured eubacterium WCHB1-25"	"D_5__uncultured eubacterium WCHB1-25"	"D_6__uncultured eubacterium WCHB1-25"	23.094	5.79831	2.59905	2.23094	0.0256854	0.0566247
JQ977229.1.1429	"D_0__Bacteria"	"D_1__Actinobacteria"	"D_2__Actinobacteria"	"D_3__Micrococcales"	"D_4__Microbacteriaceae"	"Ambiguous_taxa"	"Ambiguous_taxa"	13.4726	6.31982	2.85579	2.21298	0.0268988	0.0570247
KJ955655.1.1521	"D_0__Bacteria"	"D_1__Verrucomicrobia"	"D_2__WCHB1-41"	"D_3__uncultured Verrucomicrobia subdivision 5 bacterium"	"D_4__uncultured Verrucomicrobia subdivision 5 bacterium"	"D_5__uncultured Verrucomicrobia subdivision 5 bacterium"	"D_6__uncultured Verrucomicrobia subdivision 5 bacterium"	30.5501	5.68631	2.5675	2.21473	0.0267786	0.0570247
CP000089.76851.78380	"D_0__Bacteria"	"D_1__Proteobacteria"	"D_2__Betaproteobacteria"	"D_3__Rhodocyclales"	"D_4__Rhodocyclaceae"	"D_5__Ferribacterium"	"Ambiguous_taxa"	15.4491	6.51428	2.92971	2.22353	0.0261803	0.0570247
CR933066.1.1324	"D_0__Bacteria"	"D_1__Verrucomicrobia"	"D_2__WCHB1-41"	"D_3__uncultured bacterium"	"D_4__uncultured bacterium"	"D_5__uncultured bacterium"	"D_6__uncultured bacterium"	14.0946	6.38252	2.88684	2.2109	0.0270427	0.0570247
EF562545.1.1500	"D_0__Bacteria"	"D_1__Spirochaetae"	"D_2__Spirochaetes"	"D_3__Spirochaetales"	"D_4__Spirochaetaceae"	"D_5__Treponema 2"	"D_6__uncultured spirochete"	13.6084	6.33361	2.85849	2.21572	0.0267108	0.0570247
M01113:1:000000000-AFCP4:1:1102:27230:12977 1:N:0:29/M01113:1:000000000-AFCP4:1:1102:27230:12977 2:N:0:29	"D_0__Bacteria"	"D_1__Cloacimonetes"	"D_2__uncultured soil bacterium PBS-21"	"D_3__uncultured soil bacterium PBS-21"	"D_4__uncultured soil bacterium PBS-21"	"D_5__uncultured soil bacterium PBS-21"	"D_6__uncultured soil bacterium PBS-21"	18.464	6.77855	3.05544	2.21852	0.0265194	0.0570247
JQ906320.1.1508	"D_0__Bacteria"	"D_1__Proteobacteria"	"D_2__Deltaproteobacteria"	"D_3__Desulfovibrionales"	"D_4__Desulfovibrionaceae"	"D_5__Desulfovibrio"	"Ambiguous_taxa"	21.7681	5.70828	2.59443	2.20021	0.0277921	0.0581836
JN656777.1.1517	"D_0__Bacteria"	"D_1__Verrucomicrobia"	"D_2__Spartobacteria"	"D_3__Chthoniobacterales"	"D_4__LD29"	"D_5__uncultured Verrucomicrobia bacterium"	"D_6__uncultured Verrucomicrobia bacterium"	13.1316	6.28725	2.91497	2.15688	0.0310147	0.0639839
JX223744.1.1209	"D_0__Bacteria"	"D_1__Firmicutes"	"D_2__Clostridia"	"D_3__Clostridiales"	"D_4__Family XI"	"D_5__Sedimentibacter"	"D_6__uncultured bacterium"	32.8386	5.61783	2.61121	2.15143	0.0314423	0.0639839
KC166731.1.1438	"D_0__Bacteria"	"D_1__Bacteroidetes"	"D_2__Flavobacteriia"	"D_3__Flavobacteriales"	"D_4__Flavobacteriaceae"	"D_5__Flavobacterium"	"Ambiguous_taxa"	25.4393	7.23561	3.36265	2.15176	0.0314162	0.0639839
KC758951.1.1428	"D_0__Bacteria"	"D_1__Verrucomicrobia"	"D_2__OPB35 soil group"	"D_3__uncultured bacterium"	"D_4__uncultured bacterium"	"D_5__uncultured bacterium"	"D_6__uncultured bacterium"	20.0119	5.58718	2.58779	2.15906	0.0308459	0.0639839
LN560865.1.1318	"D_0__Bacteria"	"D_1__Proteobacteria"	"D_2__Alphaproteobacteria"	"D_3__Rhizobiales"	"D_4__Bradyrhizobiaceae"	"D_5__Bosea"	"D_6__uncultured bacterium"	14.6598	6.43821	2.99875	2.14697	0.031796	0.0642545
DQ129327.1.1490	"D_0__Bacteria"	"D_1__Firmicutes"	"D_2__Clostridia"	"D_3__Clostridiales"	"D_4__Peptococcaceae"	"D_5__Desulfotomaculum"	"D_6__uncultured bacterium"	12.0519	6.15817	2.88097	2.13753	0.0325549	0.0653343
HQ681982.1.1469	"D_0__Bacteria"	"D_1__Planctomycetes"	"D_2__Planctomycetacia"	"D_3__Planctomycetales"	"D_4__Planctomycetaceae"	"D_5__Planctomyces"	"Ambiguous_taxa"	32.9319	5.12325	2.4478	2.093	0.0363488	0.0711913
JQ625027.1.1352	"D_0__Bacteria"	"D_1__Firmicutes"	"D_2__Clostridia"	"D_3__Clostridiales"	"D_4__Ruminococcaceae"	"D_5__Sporobacter"	"D_6__uncultured bacterium"	36.5619	5.28606	2.52576	2.09286	0.0363617	0.0711913
M01113:1:000000000-AFCP4:1:1109:8305:26979 1:N:0:27/M01113:1:000000000-AFCP4:1:1109:8305:26979 2:N:0:27	"D_0__Bacteria"	"D_1__Lentisphaerae"	"D_2__Lentisphaeria"	"D_3__Victivallales"	"D_4__Victivallaceae"	"D_5__uncultured bacterium"	"D_6__uncultured bacterium"	13.6438	6.34316	3.02317	2.09818	0.0358893	0.0711913
M01113:1:000000000-AFCP4:1:1102:10470:7740 1:N:0:27/M01113:1:000000000-AFCP4:1:1102:10470:7740 2:N:0:27	"D_0__Bacteria"	"D_1__Bacteroidetes"	"D_2__SB-5"	"D_3__uncultured soil bacterium"	"D_4__uncultured soil bacterium"	"D_5__uncultured soil bacterium"	"D_6__uncultured soil bacterium"	12.8151	6.24379	2.98482	2.09185	0.0364519	0.0711913
FR691509.1.1484	"D_0__Bacteria"	"D_1__Firmicutes"	"D_2__Clostridia"	"D_3__Clostridiales"	"D_4__Christensenellaceae"	"D_5__Christensenellaceae R-7 group"	"D_6__uncultured bacterium"	12.3471	6.18988	3.0149	2.0531	0.0400631	0.0754587
KT283091.1.1499	"D_0__Bacteria"	"D_1__Proteobacteria"	"D_2__Betaproteobacteria"	"D_3__Rhodocyclales"	"D_4__Rhodocyclaceae"	"D_5__Dechloromonas"	"D_6__uncultured bacterium"	24.5652	5.18263	2.51504	2.06065	0.0393364	0.0754587
AB630873.1.1456	"D_0__Bacteria"	"D_1__Planctomycetes"	"D_2__Planctomycetacia"	"D_3__Planctomycetales"	"D_4__Planctomycetaceae"	"D_5__Pir4 lineage"	"Ambiguous_taxa"	10.6422	5.97799	2.91098	2.0536	0.0400139	0.0754587
CU466920.2.1360	"D_0__Bacteria"	"D_1__Proteobacteria"	"D_2__Betaproteobacteria"	"D_3__Rhodocyclales"	"D_4__Rhodocyclaceae"	"D_5__uncultured"	"Ambiguous_taxa"	38.1015	-4.56843	2.22659	-2.05176	0.0401928	0.0754587
M01113:1:000000000-AFCP4:1:1106:22872:11157 1:N:0:27/M01113:1:000000000-AFCP4:1:1106:22872:11157 2:N:0:27	"D_0__Bacteria"	"D_1__Lentisphaerae"	"D_2__Lentisphaeria"	"D_3__Victivallales"	"D_4__Victivallaceae"	"Ambiguous_taxa"	"Ambiguous_taxa"	95.8828	5.39144	2.62072	2.05723	0.0396637	0.0754587
M01113:1:000000000-AFCP4:1:1107:19494:22026 1:N:0:27/M01113:1:000000000-AFCP4:1:1107:19494:22026 2:N:0:27	"D_0__Bacteria"	"D_1__Chlorobi"	"D_2__Chlorobia"	"D_3__Chlorobiales"	"D_4__OPB56"	"D_5__uncultured organism"	"D_6__uncultured organism"	10.7416	5.99663	2.91774	2.05523	0.0398566	0.0754587
CU925012.1.1380	"D_0__Bacteria"	"D_1__Verrucomicrobia"	"D_2__Opitutae"	"D_3__Opitutales"	"D_4__Opitutaceae"	"D_5__Opitutus"	"D_6__uncultured bacterium"	11.0904	6.04421	2.95289	2.04688	0.0406701	0.0758653
JQ977234.1.1397	"D_0__Bacteria"	"D_1__Proteobacteria"	"D_2__Alphaproteobacteria"	"D_3__Rhizobiales"	"D_4__Rhizobiaceae"	"D_5__Rhizobium"	"Ambiguous_taxa"	12.9564	6.25956	3.07206	2.03758	0.0415919	0.0770907
AB267714.1.1482	"D_0__Bacteria"	"D_1__Bacteroidetes"	"D_2__Sphingobacteriia"	"D_3__Sphingobacteriales"	"D_4__Sphingobacteriaceae"	"D_5__Olivibacter"	"Ambiguous_taxa"	21.3932	5.68551	2.81113	2.0225	0.043125	0.0789268
M01113:1:000000000-AFCP4:1:1102:25594:15350 1:N:0:27/M01113:1:000000000-AFCP4:1:1102:25594:15350 2:N:0:27	"D_0__Bacteria"	"D_1__Firmicutes"	"D_2__Erysipelotrichia"	"D_3__Erysipelotrichales"	"D_4__Erysipelotrichaceae"	"D_5__Erysipelotrichaceae UCG-004"	"D_6__uncultured bacterium"	10.1891	5.92037	2.9265	2.02302	0.0430713	0.0789268
EU407204.1.1488	"D_0__Bacteria"	"D_1__Bacteroidetes"	"D_2__Bacteroidia"	"D_3__Bacteroidales"	"D_4__M2PB4-65 termite group"	"D_5__uncultured bacterium"	"D_6__uncultured bacterium"	9.81812	5.86345	2.91866	2.00896	0.0445419	0.0805074
M01113:1:000000000-AFCP4:1:1102:11686:5078 1:N:0:29/M01113:1:000000000-AFCP4:1:1102:11686:5078 2:N:0:29	"D_0__Bacteria"	"D_1__Lentisphaerae"	"D_2__Lentisphaeria"	"D_3__Victivallales"	"D_4__Victivallaceae"	"D_5__uncultured rumen bacterium"	"D_6__uncultured rumen bacterium"	17.1278	6.66982	3.31973	2.00914	0.0445218	0.0805074
M01113:1:000000000-AFCP4:1:2102:14416:15456 1:N:0:27/M01113:1:000000000-AFCP4:1:2102:14416:15456 2:N:0:27	"D_0__Bacteria"	"D_1__Verrucomicrobia"	"D_2__OPB35 soil group"	"D_3__uncultured bacterium"	"D_4__uncultured bacterium"	"D_5__uncultured bacterium"	"D_6__uncultured bacterium"	9.79442	5.86331	2.93353	1.99872	0.0456385	0.0819803
KC122704.1.1355	"D_0__Bacteria"	"D_1__Proteobacteria"	"D_2__Alphaproteobacteria"	"D_3__Rhizobiales"	"D_4__Rhizobiaceae"	"D_5__Ensifer"	"D_6__Ensifer adhaerens"	11.8001	6.1243	3.08217	1.98701	0.0469215	0.0837678
KC961297.1.1478	"D_0__Bacteria"	"D_1__Bacteroidetes"	"D_2__Bacteroidia"	"D_3__Bacteroidales"	"D_4__Prolixibacteraceae"	"D_5__BSV13"	"D_6__uncultured bacterium"	10.1543	5.91765	2.98935	1.97958	0.047751	0.084729
GQ134270.1.1395	"D_0__Bacteria"	"D_1__Firmicutes"	"D_2__Clostridia"	"D_3__Clostridiales"	"D_4__Ruminococcaceae"	"D_5__uncultured"	"D_6__uncultured bacterium"	9.30588	5.78312	2.9543	1.95752	0.0502858	0.0886859
CR933129.2.1346	"D_0__Bacteria"	"D_1__Firmicutes"	"D_2__Clostridia"	"D_3__Clostridiales"	"D_4__Ruminococcaceae"	"D_5__Pseudobacteroides"	"Ambiguous_taxa"	20.4498	4.91183	2.52444	1.94571	0.0516892	0.0906118
GU208308.1.1430	"D_0__Bacteria"	"D_1__Cyanobacteria"	"D_2__Melainabacteria"	"D_3__Gastranaerophilales"	"Ambiguous_taxa"	"Ambiguous_taxa"	"Ambiguous_taxa"	9.68627	5.84995	3.0125	1.94189	0.0521501	0.0908724
AB690722.1.1296	"D_0__Bacteria"	"D_1__Proteobacteria"	"D_2__Alphaproteobacteria"	"D_3__Rhodospirillales"	"D_4__Rhodospirillales Incertae Sedis"	"D_5__Reyranella"	"Ambiguous_taxa"	20.0327	5.04759	2.60579	1.93706	0.0527375	0.0909983
M01113:1:000000000-AFCP4:1:1112:18465:16519 1:N:0:27/M01113:1:000000000-AFCP4:1:1112:18465:16519 2:N:0:27	"D_0__Bacteria"	"D_1__Firmicutes"	"D_2__Clostridia"	"D_3__Clostridiales"				10.1709	5.92054	3.05787	1.93616	0.0528478	0.0909983
HQ336320.1.1386	"D_0__Bacteria"	"D_1__Proteobacteria"	"D_2__Gammaproteobacteria"	"D_3__Pseudomonadales"	"D_4__Pseudomonadaceae"	"D_5__Pseudomonas"	"Ambiguous_taxa"	15.7261	6.54059	3.39534	1.92634	0.0540614	0.0919947
JQ861792.1.1492	"D_0__Bacteria"	"D_1__Verrucomicrobia"	"D_2__Opitutae"	"D_3__Opitutales"	"D_4__Opitutaceae"	"D_5__Opitutus"	"D_6__uncultured Desulfococcus sp."	8.58838	5.67167	2.95196	1.92132	0.054691	0.0919947
DQ295746.1.1324	"D_0__Bacteria"	"D_1__Proteobacteria"	"D_2__Epsilonproteobacteria"	"D_3__Campylobacterales"	"D_4__Campylobacteraceae"	"D_5__Sulfurospirillum"	"Ambiguous_taxa"	9.37055	5.80225	3.01778	1.92269	0.0545189	0.0919947
M01113:1:000000000-AFCP4:1:1105:17376:8922 1:N:0:27/M01113:1:000000000-AFCP4:1:1105:17376:8922 2:N:0:27	"D_0__Bacteria"	"D_1__Verrucomicrobia"	"D_2__Opitutae"	"D_3__Opitutales"	"D_4__Opitutaceae"			9.9341	5.88666	3.06136	1.92289	0.054494	0.0919947
LN562344.1.1315	"D_0__Bacteria"	"D_1__Proteobacteria"	"D_2__Alphaproteobacteria"	"D_3__Rhizobiales"	"D_4__Aurantimonadaceae"	"D_5__uncultured"	"D_6__uncultured bacterium"	15.2636	6.49743	3.39838	1.91192	0.0558867	0.093222
EU133683.1.1367	"D_0__Bacteria"	"D_1__Bacteroidetes"	"D_2__Sphingobacteriia"	"D_3__Sphingobacteriales"	"D_4__Chitinophagaceae"	"D_5__Terrimonas"	"D_6__uncultured bacterium"	10.0289	5.88892	3.0823	1.91056	0.0560614	0.093222
HE804405.1.1451	"D_0__Bacteria"	"D_1__Elusimicrobia"	"D_2__Elusimicrobia"	"D_3__Lineage I"	"D_4__Unknown Family"	"D_5__Candidatus Endomicrobium"	"D_6__uncultured bacterium"	22.7359	4.48309	2.35583	1.90298	0.0570431	0.0938363
GQ263851.1.1467	"D_0__Bacteria"	"D_1__Verrucomicrobia"	"D_2__Spartobacteria"	"D_3__Chthoniobacterales"	"D_4__Chthoniobacterales Incertae Sedis"	"D_5__Terrimicrobium"	"D_6__uncultured bacterium"	9.05483	5.75292	3.02351	1.90273	0.0570757	0.0938363
AY297806.1.1497	"D_0__Bacteria"	"D_1__Verrucomicrobia"	"D_2__Opitutae"	"D_3__Opitutales"	"D_4__Opitutaceae"	"D_5__Opitutus"	"Ambiguous_taxa"	8.64914	5.68628	3.00343	1.89326	0.0583229	0.0953481
LN563188.1.1339	"D_0__Bacteria"	"D_1__Planctomycetes"	"D_2__Planctomycetacia"	"D_3__Planctomycetales"	"D_4__Planctomycetaceae"	"D_5__Planctomyces"	"D_6__uncultured bacterium"	8.17164	5.59767	2.9674	1.88639	0.0592431	0.0958691
M01113:1:000000000-AFCP4:1:1102:21240:24951 1:N:0:27/M01113:1:000000000-AFCP4:1:1102:21240:24951 2:N:0:27	"D_0__Bacteria"	"D_1__Verrucomicrobia"	"D_2__OPB35 soil group"	"D_3__uncultured bacterium"	"D_4__uncultured bacterium"	"D_5__uncultured bacterium"	"D_6__uncultured bacterium"	8.30189	5.61841	2.97908	1.88596	0.0593005	0.0958691
FJ542833.1.1492	"D_0__Bacteria"	"D_1__Verrucomicrobia"	"D_2__Spartobacteria"	"D_3__Chthoniobacterales"	"D_4__Chthoniobacterales Incertae Sedis"	"D_5__Terrimicrobium"	"D_6__uncultured Verrucomicrobiales bacterium"	8.15347	5.59954	2.98392	1.87657	0.0605764	0.0973908
AF050597.1.1472	"D_0__Bacteria"	"D_1__WS6"	"Ambiguous_taxa"	"Ambiguous_taxa"	"Ambiguous_taxa"	"Ambiguous_taxa"	"Ambiguous_taxa"	20.7789	4.94743	2.6454	1.8702	0.0614555	0.0982612
M01113:1:000000000-AFCP4:1:1103:25802:9445 1:N:0:27/M01113:1:000000000-AFCP4:1:1103:25802:9445 2:N:0:27	"D_0__Bacteria"	"D_1__Firmicutes"	"D_2__Clostridia"	"D_3__Clostridiales"	"D_4__Ruminococcaceae"	"D_5__Ruminococcaceae UCG-014"	"Ambiguous_taxa"	7.88354	5.54797	2.97498	1.86488	0.0621986	0.0989059
JF699495.1.1433	"D_0__Bacteria"	"D_1__Firmicutes"	"D_2__Clostridia"	"D_3__Clostridiales"	"D_4__Family XIII"	"D_5__uncultured"	"D_6__uncultured bacterium"	27.602	4.34846	2.34357	1.85549	0.0635265	0.100003
AB614838.1.1472	"D_0__Bacteria"	"D_1__Lentisphaerae"	"D_2__Lentisphaeria"	"D_3__Victivallales"	"D_4__Victivallaceae"	"D_5__uncultured rumen bacterium"	"D_6__uncultured rumen bacterium"	12.5498	6.22213	3.35398	1.85514	0.0635755	0.100003
JX223206.1.1460	"D_0__Bacteria"	"D_1__Proteobacteria"	"D_2__Betaproteobacteria"	"D_3__Rhodocyclales"	"D_4__Rhodocyclaceae"	"D_5__Ferribacterium"	"D_6__uncultured bacterium"	8.0177	5.57704	3.01859	1.84756	0.0646657	0.10117
HQ682027.1.1475	"D_0__Bacteria"	"D_1__Proteobacteria"	"D_2__Alphaproteobacteria"	"D_3__Rhodospirillales"	"D_4__Rhodospirillaceae"	"D_5__Dongia"	"D_6__uncultured bacterium"	12.9509	6.25988	3.41775	1.83158	0.0670145	0.103668
KM251103.1.1431	"D_0__Bacteria"	"D_1__Lentisphaerae"	"D_2__Lentisphaeria"	"D_3__Victivallales"	"D_4__vadinBE97"	"D_5__uncultured bacterium"	"D_6__uncultured bacterium"	63.8429	4.78695	2.61477	1.83074	0.0671398	0.103668
JF222481.1.1361	"D_0__Bacteria"	"D_1__Verrucomicrobia"	"D_2__Verrucomicrobiae"	"D_3__Verrucomicrobiales"	"D_4__Verrucomicrobiaceae"	"Ambiguous_taxa"	"D_6__uncultured bacterium"	7.89067	5.54304	3.02988	1.82946	0.0673308	0.103668
M01113:1:000000000-AFCP4:1:2113:22487:16255 1:N:0:27/M01113:1:000000000-AFCP4:1:2113:22487:16255 2:N:0:27	"D_0__Bacteria"	"D_1__Lentisphaerae"	"D_2__Lentisphaeria"	"D_3__Victivallales"	"D_4__vadinBE97"	"D_5__uncultured bacterium"	"D_6__uncultured bacterium"	8.59782	5.67896	3.1402	1.80847	0.0705327	0.108026
KF550894.1.1457	"D_0__Bacteria"	"D_1__Firmicutes"	"D_2__Clostridia"	"D_3__Clostridiales"	"D_4__Peptococcaceae"	"D_5__Pelotomaculum"	"D_6__uncultured bacterium"	7.16765	5.40922	3.00334	1.80107	0.0716918	0.108095
M01113:1:000000000-AFCP4:1:1109:18888:7127 1:N:0:27/M01113:1:000000000-AFCP4:1:1109:18888:7127 2:N:0:27	"D_0__Bacteria"	"D_1__Proteobacteria"	"D_2__Gammaproteobacteria"	"D_3__Legionellales"	"D_4__Legionellaceae"	"D_5__Legionella"	"D_6__uncultured gamma proteobacterium"	7.63409	5.50723	3.05757	1.80118	0.0716744	0.108095
M01113:1:000000000-AFCP4:1:1101:13652:24826 1:N:0:27/M01113:1:000000000-AFCP4:1:1101:13652:24826 2:N:0:27	"D_0__Bacteria"	"D_1__Elusimicrobia"	"D_2__Elusimicrobia"	"D_3__Lineage I"	"D_4__Unknown Family"	"D_5__Candidatus Endomicrobium"	"D_6__uncultured bacterium"	7.38074	5.45723	3.02718	1.80274	0.071429	0.108095
AY622268.1.1470	"D_0__Bacteria"	"D_1__Firmicutes"	"D_2__Clostridia"	"D_3__Clostridiales"	"D_4__Ruminococcaceae"	"D_5__"Eubacterium" coprostanoligenes group"	"Ambiguous_taxa"	7.21735	5.4244	3.02475	1.79334	0.0729185	0.109378
JQ825182.1.1495	"D_0__Bacteria"	"D_1__Planctomycetes"	"D_2__Planctomycetacia"	"D_3__Planctomycetales"	"D_4__Planctomycetaceae"	"D_5__Pir4 lineage"	"D_6__uncultured Pirellula sp."	11.7946	6.12463	3.43092	1.78513	0.0742405	0.11057
AJ390450.1.1258	"D_0__Bacteria"	"D_1__Latescibacteria"	"D_2__Latescibacteria Incertae Sedis"	"D_3__Unknown Order"	"D_4__Unknown Family"	"D_5__Candidatus Latescibacter"	"Ambiguous_taxa"	7.56069	5.49371	3.07996	1.7837	0.074473	0.11057
CU926021.1.1347	"D_0__Bacteria"	"D_1__Bacteroidetes"	"D_2__Bacteroidia"	"D_3__Bacteroidales"	"D_4__Porphyromonadaceae"	"D_5__Macellibacteroides"	"D_6__uncultured bacterium"	65.9226	4.38291	2.47301	1.7723	0.0763447	0.112204
M01113:1:000000000-AFCP4:1:1112:8198:25565 1:N:0:27/M01113:1:000000000-AFCP4:1:1112:8198:25565 2:N:0:27	"D_0__Bacteria"	"D_1__Bacteroidetes"	"D_2__Bacteroidia"	"D_3__Bacteroidales"	"D_4__FTLpost3"	"Ambiguous_taxa"	"Ambiguous_taxa"	7.64514	5.51	3.1078	1.77296	0.0762357	0.112204
JN626479.1.1345	"D_0__Bacteria"	"D_1__Bacteroidetes"	"D_2__Bacteroidia"	"D_3__Bacteroidales"	"D_4__Prolixibacteraceae"	"D_5__BSV13"	"Ambiguous_taxa"	6.90164	5.3598	3.03619	1.7653	0.0775128	0.113348
JN571061.1.1350	"D_0__Bacteria"	"D_1__Proteobacteria"	"D_2__Gammaproteobacteria"	"D_3__Xanthomonadales"	"D_4__Xanthomonadaceae"	"D_5__Pseudoxanthomonas"	"D_6__Xanthomonadaceae bacterium H3"	7.26476	5.42283	3.07601	1.76294	0.0779101	0.113359
GU322899.1.1368	"D_0__Bacteria"	"D_1__Firmicutes"	"D_2__Clostridia"	"D_3__Clostridiales"	"D_4__Ruminococcaceae"	"D_5__uncultured"	"D_6__uncultured bacterium"	6.69959	5.31167	3.02488	1.756	0.0790892	0.114502
M01113:1:000000000-AFCP4:1:1104:12658:17948 1:N:0:29/M01113:1:000000000-AFCP4:1:1104:12658:17948 2:N:0:29	"D_0__Bacteria"	"D_1__Proteobacteria"	"D_2__Epsilonproteobacteria"	"D_3__Campylobacterales"	"D_4__Campylobacteraceae"	"D_5__Sulfurospirillum"	"D_6__uncultured bacterium"	10.0241	5.89879	3.38991	1.7401	0.081841	0.1179
M01113:1:000000000-AFCP4:1:1114:21447:9747 1:N:0:27/M01113:1:000000000-AFCP4:1:1114:21447:9747 2:N:0:27	"D_0__Bacteria"	"D_1__Candidatus Berkelbacteria"	"D_2__uncultured bacterium"	"D_3__uncultured bacterium"	"D_4__uncultured bacterium"	"D_5__uncultured bacterium"	"D_6__uncultured bacterium"	7.09263	5.40213	3.12468	1.72886	0.0838342	0.119587
M01113:1:000000000-AFCP4:1:1105:22635:10627 1:N:0:27/M01113:1:000000000-AFCP4:1:1105:22635:10627 2:N:0:27	"D_0__Bacteria"	"D_1__Parcubacteria"	"D_2__Candidatus Azambacteria"	"D_3__uncultured bacterium"	"D_4__uncultured bacterium"	"D_5__uncultured bacterium"	"D_6__uncultured bacterium"	7.4928	5.48121	3.16758	1.73041	0.0835571	0.119587
AF523971.1.1311	"D_0__Bacteria"	"D_1__Proteobacteria"	"D_2__Deltaproteobacteria"	"D_3__Myxococcales"	"D_4__BIrii41"	"Ambiguous_taxa"	"Ambiguous_taxa"	142.94	-3.85527	2.24153	-1.71993	0.0854455	0.121291
JQ624973.1.1347	"D_0__Bacteria"	"D_1__Firmicutes"	"D_2__Clostridia"	"D_3__Clostridiales"	"D_4__Clostridiales vadinBB60 group"	"D_5__uncultured bacterium"	"D_6__uncultured bacterium"	7.09815	5.40345	3.17967	1.69937	0.0892491	0.126075
M01113:1:000000000-AFCP4:1:1102:7410:5512 1:N:0:27/M01113:1:000000000-AFCP4:1:1102:7410:5512 2:N:0:27	"D_0__Bacteria"	"D_1__Bacteroidetes"	"D_2__Bacteroidia"	"D_3__Bacteroidales"	"D_4__Prolixibacteraceae"	"D_5__BSV13"	"D_6__uncultured bacterium"	21.7	4.10891	2.43295	1.68886	0.0912471	0.127997
M01113:1:000000000-AFCP4:1:1102:18129:11447 1:N:0:29/M01113:1:000000000-AFCP4:1:1102:18129:11447 2:N:0:29	"D_0__Bacteria"	"D_1__Fibrobacteres"	"D_2__Fibrobacteria"	"D_3__Fibrobacterales"	"D_4__09D2Z46"	"D_5__uncultured organism"	"D_6__uncultured organism"	6.61905	5.30275	3.1422	1.68759	0.0914895	0.127997
AB630698.1.1402	"D_0__Bacteria"	"D_1__Proteobacteria"	"D_2__Alphaproteobacteria"	"D_3__Rhizobiales"	"D_4__Hyphomicrobiaceae"	"D_5__Devosia"	"Ambiguous_taxa"	7.09585	5.38799	3.19758	1.68502	0.0919846	0.128074
DQ327133.1.1349	"D_0__Bacteria"	"D_1__Firmicutes"	"D_2__Clostridia"	"D_3__Clostridiales"	"D_4__Ruminococcaceae"	"D_5__uncultured"	"D_6__uncultured bacterium"	19.5564	4.36149	2.5972	1.67931	0.0930922	0.128819
M01113:1:000000000-AFCP4:1:1102:17368:8869 1:N:0:27/M01113:1:000000000-AFCP4:1:1102:17368:8869 2:N:0:27	"D_0__Bacteria"	"D_1__Verrucomicrobia"	"D_2__Opitutae"	"D_3__Opitutales"	"D_4__Opitutaceae"	"D_5__Opitutus"	"D_6__uncultured bacterium"	178.258	3.68739	2.19788	1.6777	0.0934047	0.128819
JX515427.1.1448	"D_0__Bacteria"	"D_1__Proteobacteria"	"D_2__Alphaproteobacteria"	"D_3__Rhizobiales"	"D_4__Bradyrhizobiaceae"	"D_5__Bosea"	"D_6__uncultured bacterium"	9.77861	4.53113	2.7563	1.64392	0.100193	0.136244
AY082462.1.1323	"D_0__Bacteria"	"D_1__Verrucomicrobia"	"D_2__WCHB1-41"	"D_3__uncultured Verrucomicrobia bacterium"	"D_4__uncultured Verrucomicrobia bacterium"	"D_5__uncultured Verrucomicrobia bacterium"	"D_6__uncultured Verrucomicrobia bacterium"	6.46672	5.26955	3.20238	1.64551	0.0998639	0.136244
M01113:1:000000000-AFCP4:1:1102:8088:5751 1:N:0:29/M01113:1:000000000-AFCP4:1:1102:8088:5751 2:N:0:29	"D_0__Bacteria"	"D_1__Fibrobacteres"	"D_2__Fibrobacteria"	"D_3__Fibrobacterales"	"D_4__Fibrobacteraceae"	"D_5__Fibrobacter"	"D_6__uncultured bacterium"	8.36655	5.63882	3.42719	1.64532	0.0999036	0.136244
M01113:1:000000000-AFCP4:1:1102:19170:11381 1:N:0:27/M01113:1:000000000-AFCP4:1:1102:19170:11381 2:N:0:27	"D_0__Bacteria"	"D_1__Firmicutes"	"D_2__Clostridia"	"D_3__Clostridiales"	"D_4__Ruminococcaceae"	"D_5__"Eubacterium" coprostanoligenes group"	"D_6__uncultured bacterium"	16.8663	4.13578	2.52123	1.64038	0.100926	0.136602
AB754050.1.1431	"D_0__Bacteria"	"D_1__Lentisphaerae"	"D_2__Lentisphaeria"	"D_3__Victivallales"	"D_4__uncultured bacterium"	"D_5__uncultured bacterium"	"D_6__uncultured bacterium"	63.1785	3.7538	2.31632	1.62058	0.105107	0.141065
FJ849569.1.1410	"D_0__Bacteria"	"D_1__Proteobacteria"	"D_2__Alphaproteobacteria"	"D_3__Rhizobiales"	"D_4__Rhizobiaceae"	"D_5__Rhizobium"	"Ambiguous_taxa"	54.4312	4.07411	2.5146	1.62018	0.105193	0.141065
AB630661.1.1394	"D_0__Bacteria"	"D_1__Saccharibacteria"	"Ambiguous_taxa"	"Ambiguous_taxa"	"Ambiguous_taxa"	"Ambiguous_taxa"	"Ambiguous_taxa"	14.4866	4.41907	2.74822	1.60798	0.10784	0.143405
M01113:1:000000000-AFCP4:1:1102:8477:5623 1:N:0:27/M01113:1:000000000-AFCP4:1:1102:8477:5623 2:N:0:27	"D_0__Bacteria"	"D_1__Bacteroidetes"	"D_2__Bacteroidia"	"D_3__Bacteroidales"	"D_4__Porphyromonadaceae"	"D_5__Macellibacteroides"	"D_6__uncultured bacterium"	137.58	3.36719	2.09455	1.6076	0.107924	0.143405
HM481332.1.1438	"D_0__Bacteria"	"D_1__Lentisphaerae"	"D_2__Lentisphaeria"	"D_3__Victivallales"	"D_4__vadinBE97"	"D_5__uncultured bacterium"	"D_6__uncultured bacterium"	7.73512	5.52599	3.44603	1.60358	0.108807	0.143922
KU764781.1.1476	"D_0__Bacteria"	"D_1__Proteobacteria"	"D_2__Betaproteobacteria"	"D_3__Rhodocyclales"	"D_4__Rhodocyclaceae"	"D_5__Quatrionicoccus"	"D_6__Quatrionicoccus sp. MOB7-1"	558.337	3.57074	2.23804	1.59547	0.110606	0.14564
HQ120259.1.1343	"D_0__Bacteria"	"D_1__Proteobacteria"	"D_2__Alphaproteobacteria"	"D_3__Rhizobiales"	"D_4__Rhizobiales Incertae Sedis"	"D_5__Agaricicola"	"D_6__uncultured bacterium"	14.4875	4.41089	2.77282	1.59076	0.111663	0.146369
M01113:1:000000000-AFCP4:1:1102:7550:14098 1:N:0:29/M01113:1:000000000-AFCP4:1:1102:7550:14098 2:N:0:29	"D_0__Bacteria"	"D_1__Tenericutes"	"D_2__Mollicutes"	"D_3__Mollicutes RF9"	"D_4__uncultured bacterium"	"D_5__uncultured bacterium"	"D_6__uncultured bacterium"	7.10368	5.40355	3.46849	1.5579	0.119258	0.155624
AF050549.1.1460	"D_0__Bacteria"	"D_1__Spirochaetae"	"D_2__Spirochaetes"	"D_3__Spirochaetales"	"D_4__Spirochaetaceae"	"D_5__uncultured"	"Ambiguous_taxa"	29.7752	3.45119	2.25973	1.52725	0.126698	0.164595
JQ798507.1.1448	"D_0__Bacteria"	"D_1__Proteobacteria"	"D_2__Alphaproteobacteria"	"D_3__Rhizobiales"	"D_4__Phyllobacteriaceae"	"D_5__Aminobacter"	"D_6__uncultured bacterium"	12.1804	4.14752	2.7437	1.51165	0.130622	0.168273
M01113:1:000000000-AFCP4:1:1102:12013:7069 1:N:0:27/M01113:1:000000000-AFCP4:1:1102:12013:7069 2:N:0:27	"D_0__Bacteria"	"D_1__Planctomycetes"	"D_2__Phycisphaerae"	"D_3__Tepidisphaerales"	"D_4__Tepidisphaeraceae"	"D_5__uncultured bacterium"	"D_6__uncultured bacterium"	16.9184	3.73163	2.46899	1.5114	0.130686	0.168273
AB240383.1.1487	"D_0__Bacteria"	"D_1__Armatimonadetes"	"D_2__uncultured"	"D_3__uncultured bacterium"	"D_4__uncultured bacterium"	"D_5__uncultured bacterium"	"D_6__uncultured bacterium"	11.4187	4.0476	2.70882	1.49423	0.135115	0.17321
GQ132235.1.1287	"D_0__Bacteria"	"D_1__Firmicutes"	"D_2__Clostridia"	"D_3__Clostridiales"	"D_4__Ruminococcaceae"	"D_5__uncultured"	"D_6__uncultured bacterium"	33.094	3.59581	2.41186	1.49089	0.13599	0.173566
M01113:1:000000000-AFCP4:1:2109:15782:27594 1:N:0:27/M01113:1:000000000-AFCP4:1:2109:15782:27594 2:N:0:27	"D_0__Bacteria"	"D_1__Bacteroidetes"	"D_2__Sphingobacteriia"	"D_3__Sphingobacteriales"	"D_4__env.OPS 17"	"D_5__uncultured bacterium"	"D_6__uncultured bacterium"	44.3314	-3.68465	2.52002	-1.46215	0.1437	0.182605
KM251045.1.1477	"D_0__Bacteria"	"D_1__Firmicutes"	"D_2__Clostridia"	"D_3__Clostridiales"	"D_4__Syntrophomonadaceae"	"D_5__Syntrophomonas"	"D_6__uncultured bacterium"	10.033	3.96592	2.71943	1.45836	0.14474	0.183128
M01113:1:000000000-AFCP4:1:1103:6607:15305 1:N:0:27/M01113:1:000000000-AFCP4:1:1103:6607:15305 2:N:0:27	"D_0__Bacteria"	"D_1__Planctomycetes"	"D_2__Planctomycetacia"	"D_3__Planctomycetales"	"D_4__Planctomycetaceae"	"D_5__Planctomyces"	"Ambiguous_taxa"	6.96867	4.03192	2.78115	1.44973	0.147134	0.185351
JQ659913.1.1437	"D_0__Bacteria"	"D_1__Proteobacteria"	"D_2__Alphaproteobacteria"	"D_3__Rhizobiales"	"D_4__Xanthobacteraceae"	"D_5__Starkeya"	"Ambiguous_taxa"	16.9834	3.27688	2.27128	1.44275	0.149092	0.187007
JN995363.1.1476	"D_0__Bacteria"	"D_1__Firmicutes"	"D_2__Clostridia"	"D_3__Clostridiales"	"D_4__Clostridiales vadinBB60 group"	"D_5__uncultured bacterium"	"D_6__uncultured bacterium"	9.70666	3.80804	2.66782	1.4274	0.153465	0.191666
JQ660185.1.1429	"D_0__Bacteria"	"D_1__Proteobacteria"	"D_2__Alphaproteobacteria"	"D_3__Rhizobiales"	"D_4__Rhizobiaceae"	"D_5__Rhizobium"	"Ambiguous_taxa"	41.0746	3.64353	2.56708	1.41933	0.155803	0.193683
M01113:1:000000000-AFCP4:1:1104:26505:22010 1:N:0:27/M01113:1:000000000-AFCP4:1:1104:26505:22010 2:N:0:27	"D_0__Bacteria"	"D_1__Bacteroidetes"	"D_2__Bacteroidia"	"D_3__Bacteroidales"	"D_4__Porphyromonadaceae"	"D_5__Paludibacter"	"D_6__uncultured bacterium"	49.5104	3.58058	2.52643	1.41725	0.156411	0.193683
JF145021.1.1344	"D_0__Bacteria"	"D_1__Actinobacteria"	"D_2__Actinobacteria"	"D_3__Micrococcales"	"D_4__Microbacteriaceae"	"D_5__Lysinimonas"	"D_6__uncultured bacterium"	6.5685	3.94185	2.80071	1.40744	0.159296	0.19642
FQ659809.1.1336	"D_0__Bacteria"	"D_1__Firmicutes"	"D_2__Clostridia"	"D_3__Clostridiales"	"D_4__Ruminococcaceae"	"D_5__Sporobacter"	"Ambiguous_taxa"	15.0533	3.55646	2.54803	1.39577	0.162784	0.199874
GU208271.1.1509	"D_0__Bacteria"	"D_1__Bacteroidetes"	"D_2__Sphingobacteriia"	"D_3__Sphingobacteriales"	"D_4__Lentimicrobiaceae"	"D_5__uncultured prokaryote"	"D_6__uncultured prokaryote"	33.0523	-2.88396	2.07627	-1.38901	0.164829	0.201535
M01113:1:000000000-AFCP4:1:1109:3271:18251 1:N:0:27/M01113:1:000000000-AFCP4:1:1109:3271:18251 2:N:0:27	"D_0__Bacteria"	"D_1__Proteobacteria"	"D_2__Betaproteobacteria"	"D_3__Burkholderiales"	"D_4__Oxalobacteraceae"			12.4557	3.69384	2.68326	1.37663	0.168628	0.205317
AY661978.1.1490	"D_0__Bacteria"	"D_1__Acidobacteria"	"D_2__Solibacteres"	"D_3__Solibacterales"	"D_4__Solibacteraceae (Subgroup 3)"	"D_5__Paludibaculum"	"Ambiguous_taxa"	19.9579	3.40976	2.53829	1.34333	0.179164	0.217237
AB240350.1.1494	"D_0__Bacteria"	"D_1__Acidobacteria"	"D_2__Holophagae"	"D_3__Holophagales"	"D_4__Holophagaceae"	"D_5__uncultured"	"D_6__uncultured bacterium"	10.3681	3.39762	2.68866	1.26368	0.206344	0.249154
EU981281.1.1395	"D_0__Bacteria"	"D_1__Spirochaetae"	"D_2__Spirochaetes"	"D_3__Spirochaetales"	"D_4__Spirochaetaceae"	"D_5__uncultured"	"D_6__uncultured bacterium"	58.156	2.56622	2.07222	1.23839	0.215571	0.259219
CU922361.1.1307	"D_0__Bacteria"	"D_1__Proteobacteria"	"D_2__Alphaproteobacteria"	"D_3__Rhizobiales"	"D_4__Phyllobacteriaceae"	"D_5__Mesorhizobium"	"D_6__uncultured bacterium"	6.73901	3.98199	3.28744	1.21127	0.22579	0.270391
FQ660222.1.1338	"D_0__Bacteria"	"D_1__Chloroflexi"	"D_2__Anaerolineae"	"D_3__Anaerolineales"	"D_4__Anaerolineaceae"	"D_5__Longilinea"	"D_6__uncultured soil bacterium"	35.4443	2.64822	2.22616	1.18959	0.234208	0.279321
M01113:1:000000000-AFCP4:1:1103:21807:26012 1:N:0:27/M01113:1:000000000-AFCP4:1:1103:21807:26012 2:N:0:27	"D_0__Bacteria"	"D_1__Firmicutes"	"D_2__Clostridia"	"D_3__Clostridiales"	"D_4__Ruminococcaceae"	"D_5__Sporobacter"	"Ambiguous_taxa"	34.3301	2.46604	2.13212	1.15661	0.247431	0.293887
M01113:1:000000000-AFCP4:1:2108:13247:19366 1:N:0:27/M01113:1:000000000-AFCP4:1:2108:13247:19366 2:N:0:27	"D_0__Bacteria"	"D_1__Bacteroidetes"	"D_2__Bacteroidia"	"D_3__Bacteroidales"	"D_4__Porphyromonadaceae"	"D_5__uncultured"	"D_6__uncultured Bacteroidetes bacterium"	6.43534	3.23048	2.83652	1.13889	0.25475	0.301351
JX224607.1.1488	"D_0__Bacteria"	"D_1__Bacteroidetes"	"D_2__Bacteroidia"	"D_3__Bacteroidia Incertae Sedis"	"D_4__Draconibacteriaceae"	"D_5__uncultured"	"D_6__uncultured bacterium"	14.1682	2.56526	2.38904	1.07376	0.28293	0.332938
EU808826.1.1280	"D_0__Bacteria"	"D_1__Proteobacteria"	"D_2__Alphaproteobacteria"	"D_3__Rhizobiales"	"D_4__Hyphomicrobiaceae"	"D_5__Hyphomicrobium"	"D_6__uncultured bacterium"	11.8474	2.68553	2.50526	1.07195	0.283741	0.332938
AB630602.1.1449	"D_0__Bacteria"	"D_1__Planctomycetes"	"D_2__Planctomycetacia"	"D_3__Planctomycetales"	"D_4__Planctomycetaceae"	"D_5__uncultured"	"D_6__uncultured bacterium"	15.8606	-2.16025	2.14655	-1.00639	0.31423	0.367232
AB742077.1.1407	"D_0__Bacteria"	"D_1__Lentisphaerae"	"D_2__Lentisphaeria"	"D_3__Victivallales"	"D_4__Victivallaceae"	"D_5__Victivallis"	"Ambiguous_taxa"	21.5138	2.45842	2.46402	0.997725	0.318413	0.370632
EF515566.1.1362	"D_0__Bacteria"	"D_1__Chloroflexi"	"D_2__Anaerolineae"	"D_3__Anaerolineales"	"D_4__Anaerolineaceae"	"D_5__Leptolinea"	"D_6__uncultured bacterium"	14.7379	-2.65011	2.69954	-0.981691	0.326252	0.378245
AB247465.1.1499	"D_0__Bacteria"	"D_1__Verrucomicrobia"	"D_2__Verrucomicrobiae"	"D_3__Verrucomicrobiales"	"D_4__Verrucomicrobiaceae"	"D_5__uncultured"	"Ambiguous_taxa"	6.521	2.66078	2.74511	0.96928	0.332406	0.383849
JX224090.1.1501	"D_0__Bacteria"	"D_1__Firmicutes"	"D_2__Erysipelotrichia"	"D_3__Erysipelotrichales"	"D_4__Erysipelotrichaceae"	"D_5__Erysipelothrix"	"D_6__uncultured bacterium"	39.5763	2.42047	2.50661	0.965637	0.334226	0.384151
AJ534670.1.1402	"D_0__Bacteria"	"D_1__Proteobacteria"	"D_2__Alphaproteobacteria"	"D_3__Rhizobiales"	"D_4__Bradyrhizobiaceae"	"Ambiguous_taxa"	"Ambiguous_taxa"	64.6276	-2.12604	2.20663	-0.96348	0.335307	0.384151
FM204983.1.1452	"D_0__Bacteria"	"D_1__Proteobacteria"	"D_2__Betaproteobacteria"	"D_3__Burkholderiales"	"D_4__Comamonadaceae"	"D_5__uncultured"	"D_6__uncultured beta proteobacterium"	13.6562	2.34512	2.55861	0.916559	0.359374	0.410109
M01113:1:000000000-AFCP4:1:1102:12924:12791 1:N:0:27/M01113:1:000000000-AFCP4:1:1102:12924:12791 2:N:0:27	"D_0__Bacteria"	"D_1__Acidobacteria"	"D_2__Holophagae"	"D_3__Holophagales"	"D_4__Holophagaceae"	"D_5__Holophaga"	"D_6__uncultured Acidobacteria bacterium"	12.641	2.44426	2.71859	0.899093	0.368603	0.418998
AF050571.1.1423	"D_0__Bacteria"	"D_1__Chloroflexi"	"D_2__SBR2076"	"Ambiguous_taxa"	"Ambiguous_taxa"	"Ambiguous_taxa"	"Ambiguous_taxa"	12.2962	-1.94816	2.21664	-0.87888	0.379467	0.429668
CU927590.1.1340	"D_0__Bacteria"	"D_1__Firmicutes"	"D_2__Clostridia"	"D_3__Clostridiales"	"D_4__Christensenellaceae"	"D_5__Christensenellaceae R-7 group"	"D_6__uncultured bacterium"	17.696	1.96465	2.33323	0.842031	0.399771	0.450904
JQ996665.1.1510	"D_0__Bacteria"	"D_1__Chloroflexi"	"D_2__Anaerolineae"	"D_3__Anaerolineales"	"D_4__Anaerolineaceae"	"D_5__Anaerolinea"	"D_6__uncultured Chloroflexi bacterium"	239.124	-2.06557	2.54153	-0.812729	0.416374	0.467817
EU774767.1.1392	"D_0__Bacteria"	"D_1__Firmicutes"	"D_2__Clostridia"	"D_3__Clostridiales"	"D_4__Christensenellaceae"	"D_5__Christensenellaceae R-7 group"	"D_6__uncultured bacterium"	30.2114	1.73145	2.17168	0.797286	0.425285	0.475992
AB754114.1.1447	"D_0__Bacteria"	"D_1__Bacteroidetes"	"D_2__Bacteroidetes BD2-2"	"D_3__uncultured bacterium"	"D_4__uncultured bacterium"	"D_5__uncultured bacterium"	"D_6__uncultured bacterium"	16.556	1.71331	2.26688	0.755798	0.44977	0.501468
HG794546.2089219.2090690	"D_0__Bacteria"	"D_1__Proteobacteria"	"D_2__Alphaproteobacteria"	"D_3__Rhodospirillales"	"D_4__Rhodospirillaceae"	"Ambiguous_taxa"	"Ambiguous_taxa"	19.4723	1.65215	2.20932	0.747811	0.454574	0.50489
AY921964.1.1378	"D_0__Bacteria"	"D_1__Actinobacteria"	"D_2__Actinobacteria"	"D_3__Propionibacteriales"	"D_4__Propionibacteriaceae"	"D_5__uncultured"	"Ambiguous_taxa"	6.95652	1.9657	2.6475	0.742472	0.457801	0.506541
GQ263306.1.1429	"D_0__Bacteria"	"D_1__Proteobacteria"	"D_2__Alphaproteobacteria"	"D_3__Rhizobiales"	"D_4__Bradyrhizobiaceae"	"D_5__Bradyrhizobium"	"D_6__uncultured bacterium"	9.63059	-1.77453	2.41419	-0.735042	0.462314	0.509596
AM697358.1.1473	"D_0__Bacteria"	"D_1__Actinobacteria"	"D_2__Actinobacteria"	"D_3__Micrococcales"	"D_4__Microbacteriaceae"	"D_5__Conyzicola"	"Ambiguous_taxa"	10.4244	1.57405	2.28424	0.689092	0.490765	0.538916
KC758948.1.1398	"D_0__Bacteria"	"D_1__Spirochaetae"	"D_2__Spirochaetes"	"D_3__Spirochaetales"	"D_4__Spirochaetaceae"	"D_5__Treponema"	"D_6__uncultured bacterium"	90.7332	-1.39711	2.09831	-0.665828	0.505521	0.553032
M01113:1:000000000-AFCP4:1:1103:5167:19783 1:N:0:27/M01113:1:000000000-AFCP4:1:1103:5167:19783 2:N:0:27	"D_0__Bacteria"	"D_1__Bacteroidetes"	"D_2__Bacteroidia"	"D_3__Bacteroidales"	"D_4__Prolixibacteraceae"	"D_5__Meniscus"		146.423	-1.26264	2.13797	-0.590582	0.5548	0.60467
AB818644.1.1486	"D_0__Bacteria"	"D_1__Bacteroidetes"	"D_2__Sphingobacteriia"	"D_3__Sphingobacteriales"	"D_4__Lentimicrobiaceae"	"D_5__Lentimicrobium"	"Ambiguous_taxa"	58.5611	1.41733	2.4775	0.572081	0.567267	0.61595
KJ808212.1.1458	"D_0__Bacteria"	"D_1__Actinobacteria"	"D_2__Actinobacteria"	"D_3__Corynebacteriales"	"D_4__Mycobacteriaceae"	"D_5__Mycobacterium"	"D_6__uncultured bacterium"	19.0463	1.24678	2.20481	0.565479	0.571748	0.618508
M01113:1:000000000-AFCP4:1:2107:4333:15383 1:N:0:27/M01113:1:000000000-AFCP4:1:2107:4333:15383 2:N:0:27	"D_0__Bacteria"	"D_1__WS6"	"D_2__uncultured bacterium"	"D_3__uncultured bacterium"	"D_4__uncultured bacterium"	"D_5__uncultured bacterium"	"D_6__uncultured bacterium"	6.89678	1.44376	2.57859	0.559904	0.575545	0.62031
DQ815421.1.1263	"D_0__Bacteria"	"D_1__Firmicutes"	"D_2__Clostridia"	"D_3__Clostridiales"	"D_4__Ruminococcaceae"	"D_5__uncultured"	"D_6__uncultured bacterium"	24.8784	-1.16912	2.11294	-0.553314	0.580049	0.622857
M01113:1:000000000-AFCP4:1:1102:20534:8237 1:N:0:27/M01113:1:000000000-AFCP4:1:1102:20534:8237 2:N:0:27	"D_0__Bacteria"	"D_1__Bacteroidetes"	"D_2__Bacteroidia"	"D_3__Bacteroidales"	"D_4__Bacteroidales S24-7 group"	"D_5__uncultured bacterium"	"D_6__uncultured bacterium"	21.9471	1.33093	2.51621	0.528941	0.596846	0.638538
AB541984.1.1502	"D_0__Bacteria"	"D_1__Spirochaetae"	"D_2__Spirochaetes"	"D_3__Spirochaetales"	"D_4__Spirochaetaceae"	"D_5__Treponema"	"Ambiguous_taxa"	253.836	1.01356	2.0574	0.492639	0.622267	0.663296
M01113:1:000000000-AFCP4:1:1101:12612:6286 1:N:0:27/M01113:1:000000000-AFCP4:1:1101:12612:6286 2:N:0:27	"D_0__Bacteria"	"D_1__Chlamydiae"	"D_2__Chlamydiae"	"D_3__Chlamydiales"	"D_4__Parachlamydiaceae"	"D_5__Neochlamydia"	"D_6__endosymbiont of Naegleria clarki"	69.3059	0.961029	2.06178	0.466116	0.641133	0.680911
JX222698.1.1492	"D_0__Bacteria"	"D_1__Bacteroidetes"	"D_2__Bacteroidia"	"D_3__Bacteroidales"	"D_4__Porphyromonadaceae"	"D_5__Paludibacter"	"D_6__uncultured bacterium"	14.4563	1.07054	2.55366	0.419219	0.675056	0.714332
M01113:1:000000000-AFCP4:1:1109:14375:21765 1:N:0:29/M01113:1:000000000-AFCP4:1:1109:14375:21765 2:N:0:29	"D_0__Bacteria"	"D_1__Spirochaetae"	"D_2__Spirochaetes"	"D_3__Spirochaetales"	"D_4__Spirochaetaceae"	"D_5__Treponema"		16.6481	-0.897386	2.21214	-0.405664	0.684989	0.722217
M01113:1:000000000-AFCP4:1:1105:14517:27424 1:N:0:17/M01113:1:000000000-AFCP4:1:1105:14517:27424 2:N:0:17	"D_0__Bacteria"	"D_1__Planctomycetes"	"D_2__Phycisphaerae"	"D_3__Tepidisphaerales"	"D_4__Tepidisphaeraceae"	"D_5__uncultured bacterium"	"D_6__uncultured bacterium"	15.5398	0.806816	2.48161	0.325118	0.745092	0.78275
AY913837.1.1453	"D_0__Bacteria"	"D_1__Bacteroidetes"	"D_2__Bacteroidia"	"D_3__Bacteroidales"	"D_4__Porphyromonadaceae"	"D_5__Paludibacter"	"D_6__uncultured bacterium"	46.2746	-0.585649	2.01964	-0.289977	0.771834	0.807927
AB307642.1.1419	"D_0__Bacteria"	"D_1__Firmicutes"	"D_2__Clostridia"	"D_3__Clostridiales"	"D_4__Ruminococcaceae"	"D_5__Sporobacter"	"Ambiguous_taxa"	26.0924	-0.578653	2.07476	-0.278901	0.780321	0.813883
EU266855.1.1457	"D_0__Bacteria"	"D_1__Chloroflexi"	"D_2__Dehalococcoidia"	"D_3__vadinBA26"	"Ambiguous_taxa"	"Ambiguous_taxa"	"Ambiguous_taxa"	11.4938	-0.687212	2.6709	-0.257296	0.79695	0.828259
FN824881.1.1292	"D_0__Bacteria"	"D_1__Proteobacteria"	"D_2__Deltaproteobacteria"	"D_3__Myxococcales"	"D_4__BIrii41"	"Ambiguous_taxa"	"Ambiguous_taxa"	38.681	0.55191	2.21527	0.249139	0.803253	0.831839
EF559158.1.1485	"D_0__Bacteria"	"D_1__Bacteroidetes"	"D_2__Bacteroidia"	"D_3__Bacteroidales"	"D_4__M2PB4-65 termite group"	"D_5__uncultured bacterium"	"D_6__uncultured bacterium"	8.31677	0.7513	3.07454	0.244362	0.806951	0.832705
HQ904156.1.1506	"D_0__Bacteria"	"D_1__Firmicutes"	"D_2__Negativicutes"	"D_3__Selenomonadales"	"D_4__Veillonellaceae"	"D_5__uncultured"	"D_6__uncultured bacterium"	42.4335	0.443269	2.14842	0.206324	0.836538	0.860186
DQ501308.1.1475	"D_0__Bacteria"	"D_1__Bacteroidetes"	"D_2__WCHB1-32"	"Ambiguous_taxa"	"Ambiguous_taxa"	"Ambiguous_taxa"	"Ambiguous_taxa"	39.4357	0.413166	2.48656	0.166159	0.868031	0.889427
FN421512.1.1361	"D_0__Bacteria"	"D_1__Proteobacteria"	"D_2__Alphaproteobacteria"	"D_3__Rhizobiales"	"D_4__Hyphomicrobiaceae"	"D_5__Devosia"	"D_6__uncultured bacterium"	26.82	0.319054	2.15767	0.14787	0.882446	0.897873
JX843538.1.1501	"D_0__Bacteria"	"D_1__Proteobacteria"	"D_2__Betaproteobacteria"	"D_3__Rhodocyclales"	"D_4__Rhodocyclaceae"	"D_5__Azospira"	"Ambiguous_taxa"	17.2129	0.336453	2.25404	0.149267	0.881343	0.897873
LM994064.1.1410	"D_0__Bacteria"	"D_1__Proteobacteria"	"D_2__Alphaproteobacteria"	"D_3__Rhizobiales"	"D_4__Bradyrhizobiaceae"	"D_5__Bradyrhizobium"	"Ambiguous_taxa"	9.09122	0.191101	2.75375	0.0693965	0.944674	0.950658
KM251092.1.1439	"D_0__Bacteria"	"D_1__Bacteroidetes"	"D_2__Bacteroidia"	"D_3__Bacteroidales"	"D_4__Prolixibacteraceae"	"D_5__Meniscus"	"D_6__uncultured bacterium"	196.275	-0.155144	2.1761	-0.0712945	0.943163	0.950658
AB630798.1.1448	"D_0__Bacteria"	"D_1__Bacteroidetes"	"D_2__Bacteroidetes vadinHA17"	"Ambiguous_taxa"	"Ambiguous_taxa"	"Ambiguous_taxa"	"Ambiguous_taxa"	9.41934	-0.210113	2.73117	-0.0769316	0.938678	0.950658
M01113:1:000000000-AFCP4:1:1102:14179:16744 1:N:0:27/M01113:1:000000000-AFCP4:1:1102:14179:16744 2:N:0:27	"D_0__Bacteria"	"D_1__Bacteroidetes"	"D_2__Bacteroidetes BD2-2"	"D_3__uncultured Cytophagales bacterium"	"D_4__uncultured Cytophagales bacterium"	"D_5__uncultured Cytophagales bacterium"	"D_6__uncultured Cytophagales bacterium"	33.9154	0.151441	2.29515	0.0659833	0.947391	0.950658
FQ659680.1.1376	"D_0__Bacteria"	"D_1__Proteobacteria"	"D_2__Deltaproteobacteria"	"D_3__Myxococcales"	"D_4__BIrii41"	"Ambiguous_taxa"	"Ambiguous_taxa"	18.6675	-0.0697905	2.48885	-0.0280413	0.977629	0.977629
GU455056.1.1464	"D_0__Bacteria"	"D_1__Planctomycetes"	"D_2__Planctomycetacia"	"D_3__Planctomycetales"	"D_4__Planctomycetaceae"	"D_5__Gemmata"	"Ambiguous_taxa"	0.231266	0.290828	4.92928	0.0590001	0.952952	NA
FJ957443.1.1492	"D_0__Bacteria"	"D_1__Actinobacteria"	"D_2__Actinobacteria"	"D_3__Propionibacteriales"	"D_4__Propionibacteriaceae"	"D_5__Propionibacterium"	"D_6__uncultured bacterium"	1.49967	3.16985	4.46082	0.710597	0.477334	NA
FN421591.1.1413	"D_0__Bacteria"	"D_1__Verrucomicrobia"	"D_2__Verrucomicrobiae"	"D_3__Verrucomicrobiales"	"D_4__Verrucomicrobiaceae"	"D_5__Luteolibacter"	"Ambiguous_taxa"	2.03008	3.59184	3.69246	0.972749	0.330678	NA
HM016168.1.1389	"D_0__Bacteria"	"D_1__Bacteroidetes"	"D_2__Flavobacteriia"	"D_3__Flavobacteriales"	"D_4__Flavobacteriaceae"	"D_5__Flavobacterium"	"Ambiguous_taxa"	0	NA	NA	NA	NA	NA
HM263007.1.1312	"D_0__Bacteria"	"D_1__Proteobacteria"	"D_2__Alphaproteobacteria"	"D_3__Rhizobiales"	"D_4__alphaI cluster"	"Ambiguous_taxa"	"Ambiguous_taxa"	0	NA	NA	NA	NA	NA
GQ222403.1.1443	"D_0__Bacteria"	"D_1__Proteobacteria"	"D_2__Gammaproteobacteria"	"D_3__Enterobacteriales"	"D_4__Enterobacteriaceae"	"D_5__Escherichia-Shigella"	"D_6__Escherichia coli"	2.91488	4.12452	3.5229	1.17077	0.24169	NA
HQ597083.1.1450	"D_0__Bacteria"	"D_1__Acidobacteria"	"D_2__Solibacteres"	"D_3__Solibacterales"	"D_4__Solibacteraceae (Subgroup 3)"	"D_5__Paludibaculum"	"D_6__uncultured Acidobacteria bacterium"	0.231266	0.290828	4.92928	0.0590001	0.952952	NA
GQ500824.1.1447	"D_0__Bacteria"	"D_1__Proteobacteria"	"D_2__Alphaproteobacteria"	"D_3__Rhizobiales"	"D_4__Hyphomicrobiaceae"	"D_5__Hyphomicrobium"	"D_6__uncultured bacterium"	0	NA	NA	NA	NA	NA
JF167836.1.1384	"D_0__Bacteria"	"D_1__Verrucomicrobia"	"D_2__Spartobacteria"	"D_3__Chthoniobacterales"	"D_4__DA101 soil group"	"Ambiguous_taxa"	"Ambiguous_taxa"	0	NA	NA	NA	NA	NA
JF265791.1.1314	"D_0__Bacteria"	"D_1__Proteobacteria"	"D_2__Alphaproteobacteria"	"D_3__Rhodospirillales"	"D_4__Rhodospirillales Incertae Sedis"	"D_5__Reyranella"	"D_6__uncultured bacterium"	3.51318	4.38252	3.30644	1.32545	0.185022	NA
GU441681.1.1520	"D_0__Bacteria"	"D_1__Proteobacteria"	"D_2__Alphaproteobacteria"	"D_3__Rhodobacterales"	"D_4__Rhodobacteraceae"	"D_5__Rhodobacter"	"Ambiguous_taxa"	0	NA	NA	NA	NA	NA
GU940806.1.1407	"D_0__Bacteria"	"D_1__Proteobacteria"	"D_2__Betaproteobacteria"	"D_3__Burkholderiales"	"D_4__Burkholderiaceae"	"D_5__Ralstonia"	"D_6__uncultured bacterium"	5.51956	5.04198	3.24692	1.55285	0.120458	NA
HE974818.1.1504	"D_0__Bacteria"	"D_1__Nitrospirae"	"D_2__Nitrospira"	"D_3__Nitrospirales"	"D_4__Nitrospiraceae"	"D_5__Nitrospira"	"D_6__uncultured Nitrospira sp."	0	NA	NA	NA	NA	NA
JN626738.1.1361	"D_0__Bacteria"	"D_1__Verrucomicrobia"	"D_2__Verrucomicrobiae"	"D_3__Verrucomicrobiales"	"D_4__Verrucomicrobiaceae"	"D_5__Luteolibacter"	"Ambiguous_taxa"	0	NA	NA	NA	NA	NA
HM270165.1.1354	"D_0__Bacteria"	"D_1__Proteobacteria"	"D_2__Betaproteobacteria"	"D_3__SC-I-84"	"D_4__uncultured bacterium"	"D_5__uncultured bacterium"	"D_6__uncultured bacterium"	0	NA	NA	NA	NA	NA
HM459631.1.1477	"D_0__Bacteria"	"D_1__Verrucomicrobia"	"D_2__Spartobacteria"	"D_3__Chthoniobacterales"	"D_4__DA101 soil group"	"D_5__uncultured bacterium"	"D_6__uncultured bacterium"	0	NA	NA	NA	NA	NA
HM481317.1.1442	"D_0__Bacteria"	"D_1__Lentisphaerae"	"D_2__Lentisphaeria"	"D_3__Victivallales"	"D_4__pLW-89"	"D_5__uncultured bacterium"	"D_6__uncultured bacterium"	5.75635	5.10234	3.23433	1.57756	0.114667	NA
HM481367.1.1457	"D_0__Bacteria"	"D_1__Proteobacteria"	"D_2__Betaproteobacteria"	"D_3__Burkholderiales"	"D_4__Oxalobacteraceae"	"D_5__Duganella"	"D_6__uncultured bacterium"	0	NA	NA	NA	NA	NA
HM481381.1.1464	"D_0__Bacteria"	"D_1__Proteobacteria"	"D_2__Betaproteobacteria"	"D_3__Rhodocyclales"	"D_4__Rhodocyclaceae"	"D_5__Dechloromonas"	"D_6__uncultured bacterium"	4.80367	4.84172	3.23941	1.49463	0.135011	NA
HQ178851.1.1456	"D_0__Bacteria"	"D_1__Proteobacteria"	"D_2__Betaproteobacteria"	"D_3__Burkholderiales"	"D_4__Comamonadaceae"	"D_5__Limnohabitans"	"D_6__uncultured bacterium"	0.231266	0.290828	4.92928	0.0590001	0.952952	NA
JX504934.1.1485	"D_0__Bacteria"	"D_1__Verrucomicrobia"	"D_2__Spartobacteria"	"D_3__Chthoniobacterales"	"D_4__DA101 soil group"	"Ambiguous_taxa"	"Ambiguous_taxa"	0	NA	NA	NA	NA	NA
KU514515.1.1475	"D_0__Bacteria"	"D_1__Bacteroidetes"	"D_2__Flavobacteriia"	"D_3__Flavobacteriales"	"D_4__Flavobacteriaceae"	"D_5__Flavobacterium"	"Ambiguous_taxa"	0.925066	2.43267	4.82136	0.504561	0.613867	NA
JF175064.1.1339	"D_0__Bacteria"	"D_1__Verrucomicrobia"	"D_2__Verrucomicrobiae"	"D_3__Verrucomicrobiales"	"D_4__Verrucomicrobiaceae"	"D_5__uncultured"	"Ambiguous_taxa"	0	NA	NA	NA	NA	NA
JF495263.1.1499	"D_0__Bacteria"	"D_1__Acidobacteria"	"D_2__Subgroup 2"	"D_3__uncultured bacterium"	"D_4__uncultured bacterium"	"D_5__uncultured bacterium"	"D_6__uncultured bacterium"	0.231266	0.290828	4.92928	0.0590001	0.952952	NA
JF790971.1.1251	"D_0__Bacteria"	"D_1__Actinobacteria"	"D_2__Actinobacteria"	"D_3__Micrococcales"	"D_4__Microbacteriaceae"	"D_5__Leifsonia"	"D_6__Leifsonia kafniensis"	4.93391	4.87535	3.14989	1.54779	0.121674	NA
JN038799.1.1550	"D_0__Bacteria"	"D_1__Verrucomicrobia"	"D_2__OPB35 soil group"	"Ambiguous_taxa"	"Ambiguous_taxa"	"Ambiguous_taxa"	"Ambiguous_taxa"	2.0814	3.61187	4.19069	0.861881	0.388753	NA
JN408979.1.1461	"D_0__Bacteria"	"D_1__Verrucomicrobia"	"D_2__Verrucomicrobiae"	"D_3__Verrucomicrobiales"	"D_4__Verrucomicrobiaceae"	"D_5__Luteolibacter"	"D_6__uncultured Verrucomicrobia bacterium"	3.54793	4.3833	3.48582	1.25746	0.208586	NA
KF469198.1.1473	"D_0__Bacteria"	"D_1__Proteobacteria"	"D_2__Gammaproteobacteria"	"D_3__Xanthomonadales"	"D_4__Xanthomonadaceae"	"D_5__Arenimonas"	"D_6__uncultured Arenimonas sp."	0	NA	NA	NA	NA	NA
KF827077.1.1400	"D_0__Bacteria"	"D_1__Proteobacteria"	"D_2__Betaproteobacteria"	"D_3__Rhodocyclales"	"D_4__Rhodocyclaceae"	"D_5__uncultured"	"D_6__uncultured beta proteobacterium"	1.004	2.5537	4.55508	0.560626	0.575052	NA
KJ808159.1.1497	"D_0__Bacteria"	"D_1__Proteobacteria"	"D_2__Betaproteobacteria"	"D_3__Burkholderiales"	"D_4__Comamonadaceae"	"D_5__uncultured"	"D_6__uncultured bacterium"	0	NA	NA	NA	NA	NA
KR088542.1.1403	"D_0__Bacteria"	"D_1__Proteobacteria"	"D_2__Gammaproteobacteria"	"D_3__Pseudomonadales"	"D_4__Moraxellaceae"	"D_5__Acinetobacter"	"D_6__Acinetobacter sp. FS3"	0	NA	NA	NA	NA	NA
AB294331.1.1456	"D_0__Bacteria"	"D_1__Proteobacteria"	"D_2__Betaproteobacteria"	"D_3__SC-I-84"	"Ambiguous_taxa"	"Ambiguous_taxa"	"Ambiguous_taxa"	0	NA	NA	NA	NA	NA
AB677960.1.1433	"D_0__Bacteria"	"D_1__Proteobacteria"	"D_2__Alphaproteobacteria"	"D_3__Rhodospirillales"	"D_4__Acetobacteraceae"	"D_5__Zavarzinia"	"Ambiguous_taxa"	5.13043	4.93588	3.57629	1.38017	0.167535	NA
JF222252.1.1321	"D_0__Bacteria"	"D_1__Planctomycetes"	"D_2__Planctomycetacia"	"D_3__Planctomycetales"	"D_4__Planctomycetaceae"	"D_5__Planctomyces"	"D_6__uncultured bacterium"	0.462533	1.4096	4.85832	0.290141	0.771709	NA
AF493648.1.1297	"D_0__Bacteria"	"D_1__Bacteroidetes"	"D_2__Flavobacteriia"	"D_3__Flavobacteriales"	"D_4__Flavobacteriaceae"	"D_5__Flavobacterium"	"Ambiguous_taxa"	0	NA	NA	NA	NA	NA
AJ000920.1.1438	"D_0__Bacteria"	"D_1__Proteobacteria"	"D_2__Alphaproteobacteria"	"D_3__Sphingomonadales"	"D_4__Sphingomonadaceae"	"D_5__Novosphingobium"	"Ambiguous_taxa"	0	NA	NA	NA	NA	NA
AM934978.1.1350	"D_0__Bacteria"	"D_1__Proteobacteria"	"D_2__Gammaproteobacteria"	"D_3__Xanthomonadales"	"D_4__Xanthomonadales Incertae Sedis"	"D_5__uncultured"	"D_6__uncultured gamma proteobacterium"	0	NA	NA	NA	NA	NA
ATZR02000050.52664.54183	"D_0__Bacteria"	"D_1__Verrucomicrobia"	"D_2__Verrucomicrobiae"	"D_3__Verrucomicrobiales"	"D_4__Verrucomicrobiaceae"	"D_5__uncultured"	"Ambiguous_taxa"	0	NA	NA	NA	NA	NA
AY218553.1.1493	"D_0__Bacteria"	"D_1__Proteobacteria"	"D_2__Betaproteobacteria"	"D_3__Burkholderiales"	"D_4__Comamonadaceae"	"Ambiguous_taxa"	"Ambiguous_taxa"	0	NA	NA	NA	NA	NA
HQ645189.1.1498	"D_0__Bacteria"	"D_1__Proteobacteria"	"D_2__Betaproteobacteria"	"D_3__SC-I-84"	"Ambiguous_taxa"	"Ambiguous_taxa"	"Ambiguous_taxa"	0	NA	NA	NA	NA	NA
DQ202243.1.1305	"D_0__Bacteria"	"D_1__Proteobacteria"	"D_2__Alphaproteobacteria"	"D_3__Caulobacterales"	"D_4__Caulobacteraceae"	"Ambiguous_taxa"	"Ambiguous_taxa"	5.44063	5.02129	3.25136	1.54436	0.1225	NA
DQ413106.1.1509	"D_0__Bacteria"	"D_1__Planctomycetes"	"D_2__Planctomycetacia"	"D_3__Planctomycetales"	"D_4__Planctomycetaceae"	"D_5__Pir4 lineage"	"D_6__uncultured bacterium"	0.527106	-3.65369	4.93378	-0.740546	0.458969	NA
EF018922.1.1410	"D_0__Bacteria"	"D_1__Verrucomicrobia"	"D_2__Spartobacteria"	"D_3__Chthoniobacterales"	"D_4__DA101 soil group"	"Ambiguous_taxa"	"Ambiguous_taxa"	0	NA	NA	NA	NA	NA
EF019372.1.1391	"D_0__Bacteria"	"D_1__Verrucomicrobia"	"D_2__Spartobacteria"	"D_3__Chthoniobacterales"	"D_4__DA101 soil group"	"D_5__uncultured bacterium"	"D_6__uncultured bacterium"	0	NA	NA	NA	NA	NA
EF111172.1.1267	"D_0__Bacteria"	"D_1__Bacteroidetes"	"D_2__Bacteroidia"	"D_3__Bacteroidales"	"D_4__Rikenellaceae"	"D_5__vadinBC27 wastewater-sludge group"	"D_6__uncultured Bacteroidetes bacterium"	5.82976	5.12015	3.17649	1.61189	0.106986	NA
EF190151.1.1478	"D_0__Bacteria"	"D_1__Bacteroidetes"	"D_2__Flavobacteriia"	"D_3__Flavobacteriales"	"D_4__Flavobacteriaceae"	"D_5__Flavobacterium"	"Ambiguous_taxa"	1.31419	2.94561	4.18511	0.703831	0.481538	NA
EF515905.1.1477	"D_0__Bacteria"	"D_1__Planctomycetes"	"D_2__Planctomycetacia"	"D_3__Planctomycetales"	"D_4__Planctomycetaceae"	"D_5__uncultured"	"D_6__uncultured bacterium"	0	NA	NA	NA	NA	NA
AJ252668.1.1477	"D_0__Bacteria"	"D_1__Bacteroidetes"	"D_2__Flavobacteriia"	"D_3__Flavobacteriales"	"D_4__Flavobacteriaceae"	"D_5__Flavobacterium"	"Ambiguous_taxa"	0.231266	0.290828	4.92928	0.0590001	0.952952	NA
EF580956.1.1487	"D_0__Bacteria"	"D_1__Planctomycetes"	"D_2__Planctomycetacia"	"D_3__Planctomycetales"	"D_4__Planctomycetaceae"	"D_5__uncultured"	"Ambiguous_taxa"	0	NA	NA	NA	NA	NA
EU134394.1.1379	"D_0__Bacteria"	"D_1__Proteobacteria"	"D_2__Deltaproteobacteria"	"D_3__Desulfurellales"	"D_4__Desulfurellaceae"	"D_5__H16"	"D_6__uncultured bacterium"	0	NA	NA	NA	NA	NA
EU135451.1.1397	"D_0__Bacteria"	"D_1__Verrucomicrobia"	"D_2__Spartobacteria"	"D_3__Chthoniobacterales"	"D_4__DA101 soil group"	"D_5__uncultured bacterium"	"D_6__uncultured bacterium"	0.231266	0.290828	4.92928	0.0590001	0.952952	NA
EU193117.1.1497	"D_0__Bacteria"	"D_1__Proteobacteria"	"D_2__Gammaproteobacteria"	"D_3__Xanthomonadales"	"D_4__Xanthomonadaceae"	"D_5__Arenimonas"	"Ambiguous_taxa"	0	NA	NA	NA	NA	NA
EF018117.1.1372	"D_0__Bacteria"	"D_1__Bacteroidetes"	"D_2__Flavobacteriia"	"D_3__Flavobacteriales"	"D_4__Flavobacteriaceae"	"D_5__Flavobacterium"	"Ambiguous_taxa"	0	NA	NA	NA	NA	NA
FJ264561.1.1501	"D_0__Bacteria"	"D_1__Verrucomicrobia"	"D_2__Verrucomicrobiae"	"D_3__Verrucomicrobiales"	"D_4__Verrucomicrobiaceae"	"D_5__uncultured"	"D_6__uncultured bacterium"	0	NA	NA	NA	NA	NA
FJ612331.1.1395	"D_0__Bacteria"	"D_1__Proteobacteria"	"D_2__Epsilonproteobacteria"	"D_3__Campylobacterales"	"D_4__Campylobacteraceae"	"D_5__Sulfurospirillum"	"D_6__uncultured bacterium"	6.31438	5.23425	3.50327	1.4941	0.135149	NA
M01113:1:000000000-AFCP4:1:1102:13838:8780 1:N:0:17/M01113:1:000000000-AFCP4:1:1102:13838:8780 2:N:0:17	"D_0__Bacteria"	"D_1__Verrucomicrobia"	"D_2__Verrucomicrobiae"	"D_3__Verrucomicrobiales"	"D_4__Verrucomicrobiaceae"	"D_5__Prosthecobacter"	"D_6__uncultured bacterium"	0	NA	NA	NA	NA	NA
M01113:1:000000000-AFCP4:1:1102:21685:13866 1:N:0:27/M01113:1:000000000-AFCP4:1:1102:21685:13866 2:N:0:27	"D_0__Bacteria"	"D_1__Firmicutes"	"D_2__Clostridia"	"D_3__Clostridiales"	"D_4__Ruminococcaceae"	"D_5__Ruminococcaceae UCG-014"	"D_6__uncultured bacterium"	5.27725	4.97696	3.20713	1.55184	0.120701	NA
M01113:1:000000000-AFCP4:1:1104:16350:5877 1:N:0:27/M01113:1:000000000-AFCP4:1:1104:16350:5877 2:N:0:27	"D_0__Bacteria"	"D_1__Parcubacteria"	"D_2__Candidatus Falkowbacteria"	"D_3__uncultured Parcubacteria group bacterium"	"D_4__uncultured Parcubacteria group bacterium"	"D_5__uncultured Parcubacteria group bacterium"	"D_6__uncultured Parcubacteria group bacterium"	4.72474	4.81789	3.24544	1.48451	0.137673	NA
M01113:1:000000000-AFCP4:1:1107:15556:2552 1:N:0:17/M01113:1:000000000-AFCP4:1:1107:15556:2552 2:N:0:17	"D_0__Bacteria"	"D_1__Armatimonadetes"	"D_2__Chthonomonadetes"	"D_3__Chthonomonadales"	"D_4__uncultured bacterium"	"D_5__uncultured bacterium"	"D_6__uncultured bacterium"	6.11786	5.18634	3.0773	1.68535	0.0919207	NA
M01113:1:000000000-AFCP4:1:1102:13862:9278 1:N:0:29/M01113:1:000000000-AFCP4:1:1102:13862:9278 2:N:0:29	"D_0__Bacteria"	"D_1__Lentisphaerae"	"D_2__Lentisphaeria"	"D_3__Victivallales"	"D_4__Victivallaceae"	"D_5__uncultured rumen bacterium"	"D_6__uncultured rumen bacterium"	5.87621	1.12193	2.85648	0.392767	0.694492	NA
M01113:1:000000000-AFCP4:1:1103:11102:7097 1:N:0:17/M01113:1:000000000-AFCP4:1:1103:11102:7097 2:N:0:17	"D_0__Bacteria"	"D_1__Proteobacteria"	"D_2__Deltaproteobacteria"	"D_3__Bdellovibrionales"	"D_4__Bacteriovoracaceae"	"D_5__uncultured"	"D_6__uncultured bacterium"	0	NA	NA	NA	NA	NA
M01113:1:000000000-AFCP4:1:1103:23249:18978 1:N:0:29/M01113:1:000000000-AFCP4:1:1103:23249:18978 2:N:0:29	"D_0__Bacteria"	"D_1__Proteobacteria"	"D_2__Gammaproteobacteria"	"D_3__Alteromonadales"	"D_4__Shewanellaceae"	"D_5__Shewanella"	"Ambiguous_taxa"	4.97257	4.89098	3.5887	1.36288	0.172919	NA
M01113:1:000000000-AFCP4:1:1101:10199:14837 1:N:0:17/M01113:1:000000000-AFCP4:1:1101:10199:14837 2:N:0:17	"D_0__Bacteria"	"D_1__Verrucomicrobia"	"D_2__Verrucomicrobiae"	"D_3__Verrucomicrobiales"	"D_4__Verrucomicrobiaceae"	"D_5__uncultured"	"D_6__uncultured bacterium"	0	NA	NA	NA	NA	NA
M01113:1:000000000-AFCP4:1:1109:13545:7110 1:N:0:27/M01113:1:000000000-AFCP4:1:1109:13545:7110 2:N:0:27	"D_0__Bacteria"	"D_1__Fibrobacteres"	"D_2__Fibrobacteria"	"D_3__Fibrobacterales"	"D_4__possible family 01"	"D_5__uncultured bacterium"	"D_6__uncultured bacterium"	5.02389	4.90353	3.16102	1.55125	0.120842	NA

## Sheet: DESeq2_Arch_Tax
OTU_ID	L0	L1	L2	L3	L4	L5	L6	baseMean	log2FoldChange	lfcSE	stat	pvalue	padj
M01113:42:000000000-AYEEJ:1:1101:14109:1473 1:N:0:20/M01113:42:000000000-AYEEJ:1:1101:14109:1473 2:N:0:20	"D_0__Archaea"	"D_1__Woesearchaeota (DHVEG-6)"	"D_2__uncultured archaeon WCHD3-30"	"D_3__uncultured archaeon WCHD3-30"	"D_4__uncultured archaeon WCHD3-30"	"D_5__uncultured archaeon WCHD3-30"	"D_6__uncultured archaeon WCHD3-30"	10945	-17.0135	1.84691	-9.21183	3.20597e-20	2.56477e-18
DQ785507.1.930	"D_0__Archaea"	"D_1__Euryarchaeota"	"D_2__Methanobacteria"	"D_3__Methanobacteriales"	"D_4__Methanobacteriaceae"	"D_5__Methanobacterium"	"Ambiguous_taxa"	1216.05	-10.3284	1.35163	-7.64141	2.1485e-14	8.59401e-13
M01113:42:000000000-AYEEJ:1:1101:16682:1373 1:N:0:20/M01113:42:000000000-AYEEJ:1:1101:16682:1373 2:N:0:20	"D_0__Archaea"	"D_1__Diapherotrites"	"D_2__uncultured archaeon"	"D_3__uncultured archaeon"	"D_4__uncultured archaeon"	"D_5__uncultured archaeon"	"D_6__uncultured archaeon"	419.993	-12.3097	1.85441	-6.63808	3.178e-11	8.47465e-10
AF093061.1.1414	"D_0__Archaea"	"D_1__Euryarchaeota"	"D_2__Methanobacteria"	"D_3__Methanobacteriales"	"D_4__Methanobacteriaceae"	"D_5__Methanobacterium"	"D_6__Methanobacterium palustre"	418.911	-8.79322	1.36767	-6.42935	1.28153e-10	2.56306e-09
JQ345702.1.914	"D_0__Archaea"	"D_1__Euryarchaeota"	"D_2__Thermoplasmata"	"D_3__Thermoplasmatales"	"D_4__Thermoplasmatales Incertae Sedis"	"D_5__Candidatus Methanogranum"	"D_6__archaeon enrichment culture clone Arc1"	3215.59	8.99535	1.61092	5.584	2.35055e-08	3.76088e-07
JN052751.1.943	"D_0__Archaea"	"D_1__Bathyarchaeota"	"Ambiguous_taxa"	"Ambiguous_taxa"	"Ambiguous_taxa"	"Ambiguous_taxa"	"Ambiguous_taxa"	102.661	-10.2772	1.90077	-5.40684	6.41461e-08	8.55281e-07
HM244047.1.939	"D_0__Archaea"	"D_1__Bathyarchaeota"	"D_2__uncultured archaeon"	"D_3__uncultured archaeon"	"D_4__uncultured archaeon"	"D_5__uncultured archaeon"	"D_6__uncultured archaeon"	85.7175	-10.0172	1.91782	-5.22322	1.75835e-07	2.00955e-06
JF980498.1.1419	"D_0__Archaea"	"D_1__Euryarchaeota"	"D_2__Thermoplasmata"	"D_3__Thermoplasmatales"	"D_4__Thermoplasmatales Incertae Sedis"	"D_5__Candidatus Methanogranum"	"Ambiguous_taxa"	148.869	10.7322	2.07779	5.16521	2.40173e-07	2.40173e-06
EU662686.1.1457	"D_0__Archaea"	"D_1__Bathyarchaeota"	"D_2__uncultured archaeon"	"D_3__uncultured archaeon"	"D_4__uncultured archaeon"	"D_5__uncultured archaeon"	"D_6__uncultured archaeon"	71.7532	-9.76073	1.93436	-5.04597	4.51227e-07	4.01091e-06
EU910616.1.1464	"D_0__Archaea"	"D_1__Lokiarchaeota"	"Ambiguous_taxa"	"Ambiguous_taxa"	"Ambiguous_taxa"	"Ambiguous_taxa"	"Ambiguous_taxa"	68.8752	-9.70119	1.93687	-5.0087	5.47979e-07	4.38383e-06
AB529913.1.1444	"D_0__Archaea"	"D_1__Euryarchaeota"	"D_2__Methanomicrobia"	"D_3__Methanosarcinales"	"D_4__Methanosarcinaceae"	"D_5__Methanosarcina"	"D_6__uncultured Methanosarcina sp."	227.546	5.68397	1.16547	4.87697	1.0773e-06	7.83491e-06
DQ676254.1.1245	"D_0__Archaea"	"D_1__Euryarchaeota"	"D_2__Methanomicrobia"	"D_3__Methanomicrobiales"	"D_4__Methanoregulaceae"	"D_5__Methanoregula"	"D_6__uncultured euryarchaeote"	508.509	5.28704	1.11664	4.73477	2.19299e-06	1.46199e-05
DQ058823.1.1403	"D_0__Archaea"	"D_1__Euryarchaeota"	"D_2__Methanomicrobia"	"D_3__Methanosarcinales"	"D_4__Methanosarcinaceae"	"D_5__Methanosarcina"	"Ambiguous_taxa"	86.057	7.45049	1.64281	4.53522	5.75442e-06	3.54118e-05
KC926097.1.913	"D_0__Archaea"	"D_1__Bathyarchaeota"	"D_2__uncultured archaeon"	"D_3__uncultured archaeon"	"D_4__uncultured archaeon"	"D_5__uncultured archaeon"	"D_6__uncultured archaeon"	814.131	-4.62012	1.06574	-4.33513	1.45676e-05	8.32437e-05
FR832409.1.1291	"D_0__Archaea"	"D_1__Euryarchaeota"	"D_2__Methanomicrobia"	"D_3__Methanosarcinales"	"D_4__Methanosaetaceae"	"D_5__Methanosaeta"	"D_6__uncultured archaeon"	27.0186	-8.35181	2.05972	-4.05483	5.01698e-05	0.000233917
HQ269165.1.1000	"D_0__Archaea"	"D_1__Euryarchaeota"	"D_2__Methanomicrobia"	"D_3__Methanosarcinales"	"D_4__Methanosarcinaceae"	"D_5__Methanosarcina"	"D_6__uncultured archaeon"	69.9597	5.55877	1.36919	4.0599	4.90944e-05	0.000233917
JQ668630.1.947	"D_0__Archaea"	"D_1__Bathyarchaeota"	"D_2__uncultured archaeon"	"D_3__uncultured archaeon"	"D_4__uncultured archaeon"	"D_5__uncultured archaeon"	"D_6__uncultured archaeon"	229.527	-5.6213	1.38767	-4.0509	5.10209e-05	0.000233917
AB077226.1.1431	"D_0__Archaea"	"D_1__Euryarchaeota"	"D_2__Thermoplasmata"	"D_3__Thermoplasmatales"	"D_4__Terrestrial Miscellaneous Gp(TMEG)"	"Ambiguous_taxa"	"Ambiguous_taxa"	27.8113	8.31063	2.05524	4.04362	5.26313e-05	0.000233917
AB447808.1.1320	"D_0__Archaea"	"D_1__Euryarchaeota"	"D_2__Methanomicrobia"	"D_3__Methanomicrobiales"	"D_4__Methanospirillaceae"	"D_5__Methanospirillum"	"Ambiguous_taxa"	633.456	-4.28949	1.07868	-3.97659	6.99092e-05	0.000294355
DQ676279.1.1180	"D_0__Archaea"	"D_1__Euryarchaeota"	"D_2__Methanomicrobia"	"D_3__Methanomicrobiales"	"D_4__Methanoregulaceae"	"D_5__Methanoregula"	"D_6__uncultured euryarchaeote"	45.2684	7.55159	1.92145	3.93015	8.48945e-05	0.000308707
M01113:42:000000000-AYEEJ:1:1101:15278:11334 1:N:0:20/M01113:42:000000000-AYEEJ:1:1101:15278:11334 2:N:0:20	"D_0__Archaea"	"D_1__Euryarchaeota"	"D_2__Methanobacteria"	"D_3__Methanobacteriales"	"D_4__Methanobacteriaceae"	"D_5__Methanobacterium"	"Ambiguous_taxa"	25.851	-8.28678	2.10145	-3.94336	8.03477e-05	0.000308707
M01113:42:000000000-AYEEJ:1:1101:26524:19428 1:N:0:20/M01113:42:000000000-AYEEJ:1:1101:26524:19428 2:N:0:20	"D_0__Archaea"	"D_1__Woesearchaeota (DHVEG-6)"	"D_2__uncultured archaeon WCHD3-30"	"D_3__uncultured archaeon WCHD3-30"	"D_4__uncultured archaeon WCHD3-30"	"D_5__uncultured archaeon WCHD3-30"	"D_6__uncultured archaeon WCHD3-30"	31.5473	-8.57392	2.17696	-3.93848	8.19991e-05	0.000308707
EU280186.1.1415	"D_0__Archaea"	"D_1__Bathyarchaeota"	"D_2__uncultured archaeon"	"D_3__uncultured archaeon"	"D_4__uncultured archaeon"	"D_5__uncultured archaeon"	"D_6__uncultured archaeon"	22.4659	-8.08605	2.1232	-3.80842	0.000139858	0.000486463
EU519293.1.1055	"D_0__Archaea"	"D_1__Euryarchaeota"	"D_2__Methanomicrobia"	"D_3__Methanosarcinales"	"D_4__Methanosarcinaceae"	"D_5__Methanosarcina"	"D_6__uncultured archaeon"	20.9765	7.89707	2.18755	3.61001	0.000306183	0.00102061
KJ424513.1.901	"D_0__Archaea"	"D_1__Bathyarchaeota"	"D_2__uncultured archaeon"	"D_3__uncultured archaeon"	"D_4__uncultured archaeon"	"D_5__uncultured archaeon"	"D_6__uncultured archaeon"	34.9781	-5.47036	1.59292	-3.43417	0.000594368	0.00182882
M01113:42:000000000-AYEEJ:1:1107:8658:12313 1:N:0:20/M01113:42:000000000-AYEEJ:1:1107:8658:12313 2:N:0:20	"D_0__Archaea"	"D_1__Woesearchaeota (DHVEG-6)"	"D_2__uncultured archaeon WCHD3-30"	"D_3__uncultured archaeon WCHD3-30"	"D_4__uncultured archaeon WCHD3-30"	"D_5__uncultured archaeon WCHD3-30"	"D_6__uncultured archaeon WCHD3-30"	18.0773	-7.77015	2.25976	-3.43848	0.000584987	0.00182882
AY695843.1.1441	"D_0__Archaea"	"D_1__Euryarchaeota"	"D_2__Methanobacteria"	"D_3__Methanobacteriales"	"D_4__Methanobacteriaceae"	"D_5__Methanobacterium"	"Ambiguous_taxa"	16.3421	-7.62734	2.23462	-3.41326	0.000641912	0.00190196
KJ424458.1.901	"D_0__Archaea"	"D_1__Bathyarchaeota"	"D_2__uncultured archaeon"	"D_3__uncultured archaeon"	"D_4__uncultured archaeon"	"D_5__uncultured archaeon"	"D_6__uncultured archaeon"	2006.46	3.50881	1.07303	3.26999	0.0010755	0.00307285
HK556488.1.1268	"D_0__Archaea"	"D_1__Euryarchaeota"	"D_2__Methanobacteria"	"D_3__Methanobacteriales"	"D_4__Methanobacteriaceae"	"D_5__Methanobrevibacter"	"Ambiguous_taxa"	94.925	4.32988	1.33686	3.23885	0.00120015	0.00331075
KC926099.1.910	"D_0__Archaea"	"D_1__Bathyarchaeota"	"D_2__uncultured archaeon"	"D_3__uncultured archaeon"	"D_4__uncultured archaeon"	"D_5__uncultured archaeon"	"D_6__uncultured archaeon"	8598.78	-3.19218	1.04728	-3.04808	0.0023031	0.0061416
KC926149.1.910	"D_0__Archaea"	"D_1__Bathyarchaeota"	"D_2__uncultured archaeon"	"D_3__uncultured archaeon"	"D_4__uncultured archaeon"	"D_5__uncultured archaeon"	"D_6__uncultured archaeon"	1262.03	-3.26337	1.08848	-2.99809	0.00271675	0.00701097
M01113:42:000000000-AYEEJ:1:1101:24787:12767 1:N:0:20/M01113:42:000000000-AYEEJ:1:1101:24787:12767 2:N:0:20	"D_0__Archaea"	"D_1__Woesearchaeota (DHVEG-6)"	"D_2__uncultured archaeon WCHD3-30"	"D_3__uncultured archaeon WCHD3-30"	"D_4__uncultured archaeon WCHD3-30"	"D_5__uncultured archaeon WCHD3-30"	"D_6__uncultured archaeon WCHD3-30"	10.6219	-7.00297	2.38465	-2.93669	0.00331741	0.00829352
AB896665.1.1321	"D_0__Archaea"	"D_1__Euryarchaeota"	"D_2__Thermoplasmata"	"D_3__Thermoplasmatales"	"D_4__Thermoplasmatales Incertae Sedis"	"D_5__Methanomassiliicoccus"	"Ambiguous_taxa"	158.886	3.60337	1.23311	2.92217	0.00347604	0.00842676
CU917033.1.1337	"D_0__Archaea"	"D_1__Bathyarchaeota"	"D_2__uncultured archaeon"	"D_3__uncultured archaeon"	"D_4__uncultured archaeon"	"D_5__uncultured archaeon"	"D_6__uncultured archaeon"	18.9473	-6.53941	2.25927	-2.89448	0.00379792	0.00893002
M01113:42:000000000-AYEEJ:1:1109:15413:22191 1:N:0:20/M01113:42:000000000-AYEEJ:1:1109:15413:22191 2:N:0:20	"D_0__Archaea"	"D_1__Bathyarchaeota"						10.7887	-7.02506	2.43454	-2.88558	0.00390689	0.00893002
FJ982708.1.1443	"D_0__Archaea"	"D_1__Euryarchaeota"	"D_2__Methanomicrobia"	"D_3__Methanosarcinales"	"D_4__Methanosarcinaceae"	"D_5__Methanosarcina"	"D_6__uncultured methanogenic archaeon"	10.3982	6.88183	2.39868	2.86901	0.00411755	0.00915012
AB094541.1.906	"D_0__Archaea"	"D_1__Bathyarchaeota"	"Ambiguous_taxa"	"Ambiguous_taxa"	"Ambiguous_taxa"	"Ambiguous_taxa"	"Ambiguous_taxa"	13.8875	-5.34522	2.00127	-2.67091	0.00756449	0.0163557
JQLR01000001.1697618.1699079	"D_0__Archaea"	"D_1__Euryarchaeota"	"D_2__Methanomicrobia"	"D_3__Methanosarcinales"	"D_4__Methanosarcinaceae"	"D_5__Methanosarcina"	"Ambiguous_taxa"	41.6406	3.09981	1.29344	2.39656	0.0165499	0.034842
AY278094.1.949	"D_0__Archaea"	"D_1__Bathyarchaeota"	"Ambiguous_taxa"	"Ambiguous_taxa"	"Ambiguous_taxa"	"Ambiguous_taxa"	"Ambiguous_taxa"	99.4799	-3.54799	1.49083	-2.37988	0.0173182	0.0355245
M01113:1:000000000-AFCP4:1:1101:7867:19499 1:N:0:28/M01113:1:000000000-AFCP4:1:1101:7867:19499 2:N:0:28	"D_0__Archaea"	"D_1__Woesearchaeota (DHVEG-6)"	"D_2__uncultured euryarchaeote"	"D_3__uncultured euryarchaeote"	"D_4__uncultured euryarchaeote"	"D_5__uncultured euryarchaeote"	"D_6__uncultured euryarchaeote"	9.16471	6.69804	2.86436	2.33841	0.019366	0.0387321
DQ785493.1.925	"D_0__Archaea"	"D_1__Euryarchaeota"	"D_2__Methanobacteria"	"D_3__Methanobacteriales"	"D_4__Methanobacteriaceae"	"D_5__Methanobacterium"	"Ambiguous_taxa"	5.05008	-5.93109	2.78921	-2.12644	0.0334665	0.0653004
KF254818.1.911	"D_0__Archaea"	"D_1__Euryarchaeota"	"D_2__Thermoplasmata"	"D_3__Thermoplasmatales"	"D_4__Thermoplasmatales Incertae Sedis"	"D_5__Methanomassiliicoccus"	"D_6__uncultured archaeon"	807.965	2.32626	1.10152	2.11187	0.0346975	0.0660905
KC505292.1.912	"D_0__Archaea"	"D_1__Thaumarchaeota"	"D_2__Soil Crenarchaeotic Group(SCG)"	"D_3__uncultured archaeon"	"D_4__uncultured archaeon"	"D_5__uncultured archaeon"	"D_6__uncultured archaeon"	6.34492	6.20032	2.99006	2.07364	0.0381127	0.0709073
KC926092.1.909	"D_0__Archaea"	"D_1__Bathyarchaeota"	"D_2__uncultured archaeon"	"D_3__uncultured archaeon"	"D_4__uncultured archaeon"	"D_5__uncultured archaeon"	"D_6__uncultured archaeon"	94.4739	-2.21572	1.15132	-1.92451	0.0542904	0.0982863
M01113:42:000000000-AYEEJ:1:1104:12326:22219 1:N:0:20/M01113:42:000000000-AYEEJ:1:1104:12326:22219 2:N:0:20	"D_0__Archaea"	"D_1__Bathyarchaeota"						4.55269	-5.77941	3.01542	-1.91662	0.0552861	0.0982863
GU127458.1.902	"D_0__Archaea"	"D_1__Euryarchaeota"	"D_2__Methanomicrobia"	"D_3__Methanomicrobiales"	"D_4__Methanoregulaceae"	"D_5__Methanoregula"	"D_6__uncultured archaeon"	31.2845	2.60418	1.4258	1.82647	0.0677797	0.115742
M01113:1:000000000-AFCP4:1:1102:21510:17546 1:N:0:28/M01113:1:000000000-AFCP4:1:1102:21510:17546 2:N:0:28	"D_0__Archaea"	"D_1__Woesearchaeota (DHVEG-6)"	"D_2__uncultured euryarchaeote"	"D_3__uncultured euryarchaeote"	"D_4__uncultured euryarchaeote"	"D_5__uncultured euryarchaeote"	"D_6__uncultured euryarchaeote"	5.18005	5.87034	3.2166	1.82502	0.0679986	0.115742
AB262702.1.1398	"D_0__Archaea"	"D_1__Euryarchaeota"	"D_2__Methanomicrobia"	"D_3__Methanomicrobiales"	"D_4__Methanoregulaceae"	"D_5__Methanoregula"	"Ambiguous_taxa"	31.6223	2.4156	1.35468	1.78315	0.0745616	0.124269
CU916756.1.1331	"D_0__Archaea"	"D_1__Bathyarchaeota"	"D_2__uncultured archaeon"	"D_3__uncultured archaeon"	"D_4__uncultured archaeon"	"D_5__uncultured archaeon"	"D_6__uncultured archaeon"	22.6818	-2.67291	1.5135	-1.76605	0.0773874	0.126347
AB161339.1.940	"D_0__Archaea"	"D_1__Bathyarchaeota"	"D_2__uncultured archaeon"	"D_3__uncultured archaeon"	"D_4__uncultured archaeon"	"D_5__uncultured archaeon"	"D_6__uncultured archaeon"	4.66742	-4.49786	2.63588	-1.7064	0.0879339	0.140694
AB161333.1.944	"D_0__Archaea"	"D_1__Bathyarchaeota"	"D_2__uncultured archaeon"	"D_3__uncultured archaeon"	"D_4__uncultured archaeon"	"D_5__uncultured archaeon"	"D_6__uncultured archaeon"	139.348	2.14315	1.31646	1.62797	0.103532	0.162403
JN397642.1.1421	"D_0__Archaea"	"D_1__Bathyarchaeota"	"D_2__uncultured archaeon"	"D_3__uncultured archaeon"	"D_4__uncultured archaeon"	"D_5__uncultured archaeon"	"D_6__uncultured archaeon"	2292.62	-1.8589	1.1489	-1.61799	0.105665	0.162561
KC926085.1.903	"D_0__Archaea"	"D_1__Bathyarchaeota"	"D_2__uncultured archaeon"	"D_3__uncultured archaeon"	"D_4__uncultured archaeon"	"D_5__uncultured archaeon"	"D_6__uncultured archaeon"	3.56693	-5.42745	3.50943	-1.54653	0.121976	0.184115
CT573639.1.1123	"D_0__Archaea"	"D_1__Bathyarchaeota"	"D_2__uncultured bacterium"	"D_3__uncultured bacterium"	"D_4__uncultured bacterium"	"D_5__uncultured bacterium"	"D_6__uncultured bacterium"	41.0197	-1.99816	1.31021	-1.52507	0.127241	0.188505
AB780957.1.1320	"D_0__Archaea"	"D_1__Euryarchaeota"	"D_2__Methanomicrobia"	"D_3__Methanomicrobiales"	"D_4__ARC26"	"Ambiguous_taxa"	"Ambiguous_taxa"	119.555	1.82134	1.22993	1.48084	0.138648	0.20167
CP002551.490459.491943	"D_0__Archaea"	"D_1__Euryarchaeota"	"D_2__Methanobacteria"	"D_3__Methanobacteriales"	"D_4__Methanobacteriaceae"	"D_5__Methanobacterium"	"Ambiguous_taxa"	554.16	-1.311	1.07456	-1.22004	0.222451	0.317787
JX023134.1.973	"D_0__Archaea"	"D_1__Euryarchaeota"	"D_2__Methanomicrobia"	"D_3__Methanomicrobiales"	"D_4__ARC26"	"D_5__uncultured Methanomicrobiales archaeon"	"D_6__uncultured Methanomicrobiales archaeon"	62.8883	-1.70138	1.47943	-1.15002	0.250135	0.345082
AY570675.1.1436	"D_0__Archaea"	"D_1__Euryarchaeota"	"D_2__Methanomicrobia"	"D_3__Methanomicrobiales"	"D_4__Methanospirillaceae"	"D_5__Methanospirillum"	"Ambiguous_taxa"	107.931	-1.50697	1.31052	-1.1499	0.250184	0.345082
KC926399.1.922	"D_0__Archaea"	"D_1__Euryarchaeota"	"D_2__Methanomicrobia"	"D_3__Methanosarcinales"	"D_4__Methanosarcinaceae"	"D_5__Methanosarcina"	"D_6__uncultured archaeon"	2.55672	3.24953	3.28491	0.98923	0.322551	0.437357
KC925973.1.919	"D_0__Archaea"	"D_1__Bathyarchaeota"	"D_2__uncultured archaeon"	"D_3__uncultured archaeon"	"D_4__uncultured archaeon"	"D_5__uncultured archaeon"	"D_6__uncultured archaeon"	6.64835	-1.87697	2.05782	-0.912117	0.361707	0.482276
CP001338.754054.755515	"D_0__Archaea"	"D_1__Euryarchaeota"	"D_2__Methanomicrobia"	"D_3__Methanomicrobiales"	"D_4__Methanoregulaceae"	"D_5__Methanosphaerula"	"Ambiguous_taxa"	364.608	1.22969	1.43238	0.858496	0.390618	0.504024
DQ676277.1.1176	"D_0__Archaea"	"D_1__Euryarchaeota"	"D_2__Methanomicrobia"	"D_3__Methanomicrobiales"	"D_4__Methanoregulaceae"	"D_5__Methanoregula"	"D_6__uncultured euryarchaeote"	7.76204	1.67429	1.93501	0.865263	0.386895	0.504024
AB921778.1.1313	"D_0__Archaea"	"D_1__Euryarchaeota"	"D_2__Methanobacteria"	"D_3__Methanobacteriales"	"D_4__Methanobacteriaceae"	"D_5__Methanobacterium"	"Ambiguous_taxa"	61.953	1.03812	1.31551	0.789142	0.430029	0.546069
JQJK01000002.5.1315	"D_0__Archaea"	"D_1__Euryarchaeota"	"D_2__Methanobacteria"	"D_3__Methanobacteriales"	"D_4__Methanobacteriaceae"	"D_5__Methanobacterium"	"Ambiguous_taxa"	12.5034	1.46442	1.98899	0.736263	0.461571	0.576963
JN020914.1.1033	"D_0__Archaea"	"D_1__Euryarchaeota"	"D_2__Methanomicrobia"	"D_3__Methanosarcinales"	"D_4__Methanosarcinaceae"	"D_5__Methanosarcina"	"D_6__Methanosarcina acetivorans"	54.7045	-0.874012	1.24664	-0.701094	0.483244	0.594762
AY454551.1.955	"D_0__Archaea"	"D_1__Euryarchaeota"	"D_2__Methanobacteria"	"D_3__Methanobacteriales"	"D_4__Methanobacteriaceae"	"D_5__Methanobacterium"	"Ambiguous_taxa"	7.16749	1.358	2.2456	0.604736	0.545354	0.661035
KC926134.1.903	"D_0__Archaea"	"D_1__Bathyarchaeota"	"D_2__uncultured archaeon"	"D_3__uncultured archaeon"	"D_4__uncultured archaeon"	"D_5__uncultured archaeon"	"D_6__uncultured archaeon"	4102.13	-0.656561	1.17566	-0.558461	0.576529	0.688393
EU519282.1.1025	"D_0__Archaea"	"D_1__Euryarchaeota"	"D_2__Methanobacteria"	"D_3__Methanobacteriales"	"D_4__Methanobacteriaceae"	"D_5__Methanobacterium"	"D_6__uncultured archaeon"	4.03919	-1.47599	2.70803	-0.545041	0.585725	0.689088
KC926148.1.912	"D_0__Archaea"	"D_1__Bathyarchaeota"	"D_2__uncultured archaeon"	"D_3__uncultured archaeon"	"D_4__uncultured archaeon"	"D_5__uncultured archaeon"	"D_6__uncultured archaeon"	8762.11	-0.420875	1.11858	-0.376257	0.706726	0.819393
AB433020.1.901	"D_0__Archaea"	"D_1__Bathyarchaeota"	"Ambiguous_taxa"	"Ambiguous_taxa"	"Ambiguous_taxa"	"Ambiguous_taxa"	"Ambiguous_taxa"	137.798	-0.407998	1.13045	-0.360915	0.718163	0.820757
GU135483.1.1369	"D_0__Archaea"	"D_1__Lokiarchaeota"	"D_2__uncultured crenarchaeote"	"D_3__uncultured crenarchaeote"	"D_4__uncultured crenarchaeote"	"D_5__uncultured crenarchaeote"	"D_6__uncultured crenarchaeote"	15.2938	0.593985	1.8861	0.314927	0.752817	0.848244
GU120527.1.903	"D_0__Archaea"	"D_1__Bathyarchaeota"	"D_2__uncultured marine crenarchaeote"	"D_3__uncultured marine crenarchaeote"	"D_4__uncultured marine crenarchaeote"	"D_5__uncultured marine crenarchaeote"	"D_6__uncultured marine crenarchaeote"	18.5108	-0.404512	1.80728	-0.223823	0.822895	0.914327
EU519284.1.1046	"D_0__Archaea"	"D_1__Euryarchaeota"	"D_2__Methanomicrobia"	"D_3__Methanomicrobiales"	"D_4__Methanoregulaceae"	"D_5__Methanoregula"	"D_6__uncultured archaeon"	6.63074	0.470799	2.26042	0.208279	0.835011	0.915081
AF056367.1.1022	"D_0__Archaea"	"D_1__Euryarchaeota"	"D_2__Methanomicrobia"	"D_3__Methanomicrobiales"	"D_4__Methanospirillaceae"	"D_5__Methanospirillum"	"D_6__uncultured archaeon 'Soyang 1Af-1100Ar'"	24.2384	0.247534	1.42621	0.17356	0.862211	0.921523
AY426482.1.1141	"D_0__Archaea"	"D_1__Euryarchaeota"	"D_2__Thermoplasmata"	"D_3__Thermoplasmatales"	"D_4__2B5"	"D_5__uncultured archaeon"	"D_6__uncultured archaeon"	3.43413	-0.485164	3.11964	-0.155519	0.876412	0.921523
M01113:1:000000000-AFCP4:1:1102:19696:20457 1:N:0:26/M01113:1:000000000-AFCP4:1:1102:19696:20457 2:N:0:26	"D_0__Archaea"	"D_1__Euryarchaeota"	"D_2__Thermoplasmata"	"D_3__Thermoplasmatales"	"D_4__Thermoplasmatales Incertae Sedis"	"D_5__Methanomassiliicoccus"	"D_6__uncultured archaeon"	3.39879	0.404519	2.84582	0.142145	0.886965	0.921523
M01113:1:000000000-AFCP4:1:2102:9794:22469 1:N:0:26/M01113:1:000000000-AFCP4:1:2102:9794:22469 2:N:0:26	"D_0__Archaea"	"D_1__Euryarchaeota"	"D_2__Thermoplasmata"	"D_3__Thermoplasmatales"	"D_4__Thermoplasmatales Incertae Sedis"	"D_5__Methanomassiliicoccus"	"D_6__uncultured archaeon"	2.54387	-0.522657	3.44875	-0.15155	0.879542	0.921523
KC926013.1.918	"D_0__Archaea"	"D_1__Bathyarchaeota"	"D_2__uncultured archaeon"	"D_3__uncultured archaeon"	"D_4__uncultured archaeon"	"D_5__uncultured archaeon"	"D_6__uncultured archaeon"	270.477	-0.152122	1.23252	-0.123423	0.901772	0.924895
JQ595936.1.968	"D_0__Archaea"	"D_1__Euryarchaeota"	"D_2__Methanomicrobia"	"D_3__Methanomicrobiales"	"D_4__Methanoregulaceae"	"D_5__Methanoregula"	"Ambiguous_taxa"	92.1752	-0.122592	1.15025	-0.106578	0.915123	0.926707
HQ269178.1.1043	"D_0__Archaea"	"D_1__Bathyarchaeota"	"D_2__uncultured archaeon"	"D_3__uncultured archaeon"	"D_4__uncultured archaeon"	"D_5__uncultured archaeon"	"D_6__uncultured archaeon"	9.47461	-0.0317462	1.8088	-0.0175509	0.985997	0.985997
FN547073.1.919	"D_0__Archaea"	"D_1__Euryarchaeota"	"D_2__Methanomicrobia"	"D_3__Methanosarcinales"	"D_4__Methanosarcinaceae"	"D_5__Methanosarcina"	"D_6__uncultured archaeon"	0.796931	3.14066	4.85706	0.646617	0.51788	NA
FN547106.1.911	"D_0__Archaea"	"D_1__Euryarchaeota"	"D_2__Methanobacteria"	"D_3__Methanobacteriales"	"D_4__Methanobacteriaceae"	"D_5__Methanobacterium"	"D_6__uncultured archaeon"	2.4791	-1.82285	3.14091	-0.580356	0.561674	NA
FN691724.1.912	"D_0__Archaea"	"D_1__Thaumarchaeota"	"D_2__Marine Group I"	"Ambiguous_taxa"	"Ambiguous_taxa"	"Ambiguous_taxa"	"D_6__uncultured archaeon"	1.26898	3.88898	4.82821	0.80547	0.420548	NA
GQ302610.1.908	"D_0__Archaea"	"D_1__Thaumarchaeota"	"D_2__Marine Group I"	"D_3__Unknown Order"	"D_4__Unknown Family"	"D_5__Candidatus Nitrosoarchaeum"	"D_6__uncultured archaeon"	1.52278	4.14949	4.64272	0.893762	0.371449	NA
GQ871301.1.964	"D_0__Archaea"	"D_1__Thaumarchaeota"	"D_2__Soil Crenarchaeotic Group(SCG)"	"D_3__uncultured archaeon"	"D_4__uncultured archaeon"	"D_5__uncultured archaeon"	"D_6__uncultured archaeon"	0.634492	2.91429	4.86901	0.598538	0.549481	NA
GU127481.1.1083	"D_0__Archaea"	"D_1__Euryarchaeota"	"D_2__Methanomicrobia"	"D_3__Methanomicrobiales"	"D_4__Methanoregulaceae"	"D_5__Methanoregula"	"D_6__uncultured methanogenic archaeon"	1.14208	3.73994	4.83286	0.773857	0.439016	NA
GU135492.1.1364	"D_0__Archaea"	"D_1__Bathyarchaeota"	"D_2__uncultured crenarchaeote"	"D_3__uncultured crenarchaeote"	"D_4__uncultured crenarchaeote"	"D_5__uncultured crenarchaeote"	"D_6__uncultured crenarchaeote"	2.24749	-4.76673	3.68305	-1.29423	0.195584	NA
HQ269179.1.1027	"D_0__Archaea"	"D_1__Euryarchaeota"	"D_2__Thermoplasmata"	"D_3__Thermoplasmatales"	"D_4__Thermoplasmatales Incertae Sedis"	"D_5__Methanomassiliicoccus"	"D_6__uncultured archaeon"	2.41107	4.81044	3.93234	1.2233	0.221216	NA
JN397878.1.1398	"D_0__Archaea"	"D_1__Euryarchaeota"	"D_2__Methanomicrobia"	"D_3__Methanomicrobiales"	"D_4__Methanospirillaceae"	"D_5__Methanospirillum"	"D_6__uncultured archaeon"	2.28251	0.0608342	3.24368	0.0187547	0.985037	NA
JQ668655.1.927	"D_0__Archaea"	"D_1__Euryarchaeota"	"D_2__Methanobacteria"	"D_3__Methanobacteriales"	"D_4__Methanobacteriaceae"	"D_5__Methanobacterium"	"D_6__uncultured Methanobacterium sp."	0.476193	-2.52447	4.89228	-0.516012	0.605846	NA
JX023039.1.967	"D_0__Archaea"	"D_1__Euryarchaeota"	"D_2__Methanomicrobia"	"D_3__Methanomicrobiales"	"D_4__Methanoregulaceae"	"D_5__Methanosphaerula"	"D_6__uncultured Methanosphaerula sp."	0.634492	2.91429	4.86901	0.598538	0.549481	NA
KC604550.1.911	"D_0__Archaea"	"D_1__Bathyarchaeota"	"D_2__uncultured archaeon"	"D_3__uncultured archaeon"	"D_4__uncultured archaeon"	"D_5__uncultured archaeon"	"D_6__uncultured archaeon"	0.253797	1.80508	4.93311	0.36591	0.714432	NA
KF254814.1.915	"D_0__Archaea"	"D_1__Euryarchaeota"	"D_2__Thermoplasmata"	"D_3__Thermoplasmatales"	"D_4__Thermoplasmatales Incertae Sedis"	"D_5__Candidatus Methanogranum"	"D_6__uncultured archaeon"	2.21058	4.65832	3.63281	1.28229	0.199741	NA
KJ566474.1.925	"D_0__Archaea"	"D_1__Thaumarchaeota"	"D_2__Soil Crenarchaeotic Group(SCG)"	"D_3__uncultured euryarchaeote"	"D_4__uncultured euryarchaeote"	"D_5__uncultured euryarchaeote"	"D_6__uncultured euryarchaeote"	0.380695	2.20673	4.92009	0.448515	0.653781	NA
KP769498.1.900	"D_0__Archaea"	"D_1__Bathyarchaeota"	"D_2__uncultured archaeon"	"D_3__uncultured archaeon"	"D_4__uncultured archaeon"	"D_5__uncultured archaeon"	"D_6__uncultured archaeon"	0.442824	-2.43003	4.89946	-0.49598	0.619909	NA
KX077518.1.913	"D_0__Archaea"	"D_1__Bathyarchaeota"	"D_2__uncultured archaeon"	"D_3__uncultured archaeon"	"D_4__uncultured archaeon"	"D_5__uncultured archaeon"	"D_6__uncultured archaeon"	0.381679	-0.336391	4.94674	-0.0680025	0.945784	NA
M59136.1.1425	"D_0__Archaea"	"D_1__Euryarchaeota"	"D_2__Methanomicrobia"	"D_3__Methanosarcinales"	"D_4__Methanosarcinaceae"	"D_5__Methanosarcina"	"D_6__Methanosarcina sp."	2.37302	4.7416	3.58557	1.32241	0.186032	NA
AB447795.1.1326	"D_0__Archaea"	"D_1__Euryarchaeota"	"D_2__Methanobacteria"	"D_3__Methanobacteriales"	"D_4__Methanobacteriaceae"	"D_5__Methanobacterium"	"Ambiguous_taxa"	0.476193	-2.52447	4.89228	-0.516012	0.605846	NA
AB712056.1.918	"D_0__Archaea"	"D_1__Thaumarchaeota"	"D_2__Soil Crenarchaeotic Group(SCG)"	"D_3__uncultured archaeon"	"D_4__uncultured archaeon"	"D_5__uncultured archaeon"	"D_6__uncultured archaeon"	1.2366	2.16334	4.60865	0.469409	0.638777	NA
AY454549.1.1045	"D_0__Archaea"	"D_1__Euryarchaeota"	"D_2__Methanobacteria"	"D_3__Methanobacteriales"	"D_4__Methanobacteriaceae"	"D_5__Methanobacterium"	"D_6__uncultured Methanobacteriales archaeon"	0.509562	-2.61412	4.88587	-0.535036	0.592625	NA
AY454552.1.1063	"D_0__Archaea"	"D_1__Euryarchaeota"	"D_2__Methanobacteria"	"D_3__Methanobacteriales"	"D_4__Methanobacteriaceae"	"D_5__Methanobacterium"	"Ambiguous_taxa"	0.509562	-2.61412	4.88587	-0.535036	0.592625	NA
CT573562.2.1366	"D_0__Archaea"	"D_1__Bathyarchaeota"	"Ambiguous_taxa"	"Ambiguous_taxa"	"Ambiguous_taxa"	"Ambiguous_taxa"	"Ambiguous_taxa"	0.873674	1.47357	4.81375	0.306118	0.759515	NA
CU915985.1.1311	"D_0__Archaea"	"D_1__Euryarchaeota"	"D_2__Methanomicrobia"	"D_3__Methanosarcinales"	"D_4__Methanosaetaceae"	"D_5__Methanosaeta"	"Ambiguous_taxa"	0.509562	-2.61412	4.88587	-0.535036	0.592625	NA
DQ301908.1.1041	"D_0__Archaea"	"D_1__Euryarchaeota"	"D_2__Methanomicrobia"	"Ambiguous_taxa"	"Ambiguous_taxa"	"Ambiguous_taxa"	"Ambiguous_taxa"	0.253797	1.80508	4.93311	0.36591	0.714432	NA
DQ301909.1.1043	"D_0__Archaea"	"D_1__Euryarchaeota"	"D_2__Methanomicrobia"	"D_3__Methanomicrobiales"	"D_4__Methanoregulaceae"	"D_5__Methanoregula"	"Ambiguous_taxa"	0.507593	2.60391	4.88857	0.532652	0.594275	NA
DQ337056.1.913	"D_0__Archaea"	"D_1__Thaumarchaeota"	"D_2__South African Gold Mine Gp 1(SAGMCG-1)"	"D_3__uncultured archaeon"	"D_4__uncultured archaeon"	"D_5__uncultured archaeon"	"D_6__uncultured archaeon"	0.888288	3.38562	4.84599	0.698645	0.484774	NA
DQ365050.1.911	"D_0__Archaea"	"D_1__Thaumarchaeota"	"D_2__Soil Crenarchaeotic Group(SCG)"	"Ambiguous_taxa"	"Ambiguous_taxa"	"Ambiguous_taxa"	"Ambiguous_taxa"	2.41107	4.81044	3.93234	1.2233	0.221216	NA
DQ785487.1.950	"D_0__Archaea"	"D_1__Euryarchaeota"	"D_2__Methanobacteria"	"D_3__Methanobacteriales"	"D_4__Methanobacteriaceae"	"D_5__Methanobacterium"	"D_6__uncultured bacterium"	0.764342	-3.2018	4.85228	-0.659856	0.509346	NA
EF020668.1.901	"D_0__Archaea"	"D_1__Thaumarchaeota"	"D_2__Soil Crenarchaeotic Group(SCG)"	"D_3__uncultured archaeon"	"D_4__uncultured archaeon"	"D_5__uncultured archaeon"	"D_6__uncultured archaeon"	0.507593	2.60391	4.88857	0.532652	0.594275	NA
EU332088.1.912	"D_0__Archaea"	"D_1__Thaumarchaeota"	"D_2__Soil Crenarchaeotic Group(SCG)"	"Ambiguous_taxa"	"Ambiguous_taxa"	"Ambiguous_taxa"	"Ambiguous_taxa"	0.380695	2.20673	4.92009	0.448515	0.653781	NA
FJ755724.1.975	"D_0__Archaea"	"D_1__Euryarchaeota"	"D_2__Methanobacteria"	"D_3__Methanobacteriales"	"D_4__Methanobacteriaceae"	"D_5__Methanobacterium"	"D_6__uncultured archaeon"	1.14208	3.73994	4.83286	0.773857	0.439016	NA
M01113:1:000000000-AFCP4:1:1103:10429:25744 1:N:0:26/M01113:1:000000000-AFCP4:1:1103:10429:25744 2:N:0:26	"D_0__Archaea"	"D_1__Woesearchaeota (DHVEG-6)"	"D_2__uncultured euryarchaeote"	"D_3__uncultured euryarchaeote"	"D_4__uncultured euryarchaeote"	"D_5__uncultured euryarchaeote"	"D_6__uncultured euryarchaeote"	1.77658	4.37126	4.3824	0.997457	0.318543	NA
M01113:1:000000000-AFCP4:1:1101:24513:7818 1:N:0:26/M01113:1:000000000-AFCP4:1:1101:24513:7818 2:N:0:26	"D_0__Archaea"	"D_1__Woesearchaeota (DHVEG-6)"	"D_2__uncultured euryarchaeote"	"D_3__uncultured euryarchaeote"	"D_4__uncultured euryarchaeote"	"D_5__uncultured euryarchaeote"	"D_6__uncultured euryarchaeote"	1.64968	4.26465	4.50454	0.946744	0.343769	NA
M01113:1:000000000-AFCP4:1:1106:2910:10489 1:N:0:26/M01113:1:000000000-AFCP4:1:1106:2910:10489 2:N:0:26	"D_0__Archaea"	"D_1__Woesearchaeota (DHVEG-6)"	"D_2__uncultured euryarchaeote"	"D_3__uncultured euryarchaeote"	"D_4__uncultured euryarchaeote"	"D_5__uncultured euryarchaeote"	"D_6__uncultured euryarchaeote"	0.888288	3.38562	4.84599	0.698645	0.484774	NA
M01113:42:000000000-AYEEJ:1:1103:13953:22072 1:N:0:20/M01113:42:000000000-AYEEJ:1:1103:13953:22072 2:N:0:20	"D_0__Archaea"	"D_1__Euryarchaeota"	"D_2__Methanomicrobia"	"D_3__Methanosarcinales"	"D_4__Methanosaetaceae"	"D_5__Methanosaeta"	"D_6__Methanosaeta thermophila PT"	1.2739	-3.94105	4.82532	-0.816745	0.414074	NA
M01113:42:000000000-AYEEJ:1:1102:7373:16672 1:N:0:20/M01113:42:000000000-AYEEJ:1:1102:7373:16672 2:N:0:20	"D_0__Archaea"	"D_1__Lokiarchaeota"	"Ambiguous_taxa"	"Ambiguous_taxa"	"Ambiguous_taxa"	"Ambiguous_taxa"	"Ambiguous_taxa"	0.764342	-3.2018	4.85228	-0.659856	0.509346	NA
M01113:1:000000000-AFCP4:1:1111:23358:11489 1:N:0:26/M01113:1:000000000-AFCP4:1:1111:23358:11489 2:N:0:26	"D_0__Archaea"	"D_1__Euryarchaeota"	"D_2__Thermoplasmata"	"D_3__Thermoplasmatales"	"D_4__Thermoplasmatales Incertae Sedis"	"D_5__Methanomassiliicoccus"	"Ambiguous_taxa"	0.253797	1.80508	4.93311	0.36591	0.714432	NA
M01113:1:000000000-AFCP4:1:2110:24141:10084 1:N:0:26/M01113:1:000000000-AFCP4:1:2110:24141:10084 2:N:0:26	"D_0__Archaea"	"D_1__Euryarchaeota"	"D_2__Methanomicrobia"	"D_3__Methanosarcinales"	"D_4__Methanosarcinaceae"	"D_5__Methanosarcina"	"Ambiguous_taxa"	1.20618	-1.62877	4.15359	-0.392136	0.694958	NA
M01113:42:000000000-AYEEJ:1:1101:25620:10261 1:N:0:20/M01113:42:000000000-AYEEJ:1:1101:25620:10261 2:N:0:20	"D_0__Archaea"	"D_1__Euryarchaeota"	"D_2__Methanobacteria"	"D_3__Methanobacteriales"	"D_4__Methanobacteriaceae"	"D_5__Methanobacterium"	"Ambiguous_taxa"	0.476193	-2.52447	4.89228	-0.516012	0.605846	NA
M01113:42:000000000-AYEEJ:1:1105:19851:1960 1:N:0:20/M01113:42:000000000-AYEEJ:1:1105:19851:1960 2:N:0:20	"D_0__Archaea"	"D_1__Woesearchaeota (DHVEG-6)"	"D_2__uncultured archaeon WCHD3-30"	"D_3__uncultured archaeon WCHD3-30"	"D_4__uncultured archaeon WCHD3-30"	"D_5__uncultured archaeon WCHD3-30"	"D_6__uncultured archaeon WCHD3-30"	1.01912	-3.61826	4.83544	-0.74828	0.454291	NA
M01113:42:000000000-AYEEJ:1:1105:20987:13203 1:N:0:20/M01113:42:000000000-AYEEJ:1:1105:20987:13203 2:N:0:20	"D_0__Archaea"	"D_1__Bathyarchaeota"	"D_2__uncultured archaeon"	"D_3__uncultured archaeon"	"D_4__uncultured archaeon"	"D_5__uncultured archaeon"	"D_6__uncultured archaeon"	0.509562	-2.61412	4.88587	-0.535036	0.592625	NA
M01113:42:000000000-AYEEJ:1:1110:27548:16752 1:N:0:20/M01113:42:000000000-AYEEJ:1:1110:27548:16752 2:N:0:20	"D_0__Archaea"	"D_1__Euryarchaeota"	"D_2__Methanobacteria"	"D_3__Methanobacteriales"	"D_4__Methanobacteriaceae"	"D_5__Methanobacterium"	"Ambiguous_taxa"	0.509562	-2.61412	4.88587	-0.535036	0.592625	NA
M01113:42:000000000-AYEEJ:1:1111:20345:6542 1:N:0:20/M01113:42:000000000-AYEEJ:1:1111:20345:6542 2:N:0:20	"D_0__Archaea"	"D_1__Euryarchaeota"	"D_2__Methanomicrobia"	"D_3__Methanomicrobiales"	"D_4__Methanospirillaceae"	"D_5__Methanospirillum"	"Ambiguous_taxa"	0.509562	-2.61412	4.88587	-0.535036	0.592625	NA
M01113:1:000000000-AFCP4:1:1110:15661:25758 1:N:0:26/M01113:1:000000000-AFCP4:1:1110:15661:25758 2:N:0:26	"D_0__Archaea"	"D_1__Woesearchaeota (DHVEG-6)"						0.76139	3.16922	4.85567	0.652683	0.51396	NA
M01113:1:000000000-AFCP4:1:1112:20820:10460 1:N:0:26/M01113:1:000000000-AFCP4:1:1112:20820:10460 2:N:0:26	"D_0__Archaea"	"D_1__Woesearchaeota (DHVEG-6)"						0.507593	2.60391	4.88857	0.532652	0.594275	NA
M01113:42:000000000-AYEEJ:1:1107:18986:6681 1:N:0:20/M01113:42:000000000-AYEEJ:1:1107:18986:6681 2:N:0:20	"D_0__Archaea"	"D_1__Bathyarchaeota"						1.24054	-3.90371	4.56278	-0.855554	0.392244	NA
M01113:42:000000000-AYEEJ:1:1110:7812:26344 1:N:0:20/M01113:42:000000000-AYEEJ:1:1110:7812:26344 2:N:0:20	"D_0__Archaea"	"D_1__Bathyarchaeota"						0.764342	-3.2018	4.85228	-0.659856	0.509346	NA
