# Supplementary material for: Investigation of different nitrogen reduction routes and their key microbial players in wood chip-driven denitrification beds
Source: Sci Rep. 2017 Dec 5;7:17028. doi: 10.1038/s41598-017-17312-2 (PMC5716999; doi:10.1038/s41598-017-17312-2)
Supplement: Supplementary file 3 — Supplementary Table S6 [file 41598_2017_17312_MOESM3_ESM.xlsx]

## Sheet: Endoglucanase (EC 3.2.1.4) 
gene_length	tpm_aRNA1	tpm_aRNA2	tpm_aRNA3	tpm_aRNA4	taxonomy	kegg_gene	kegg_description						tpm_aRNA1 = time point A solid
180	0	0	0.363943	0	*	ead:OV14_3740	endoglucanase H						tpm_aRNA2 = time point A planktonic
156	0.0834517	0.0294637	0	0	*	scn:Solca_1074	endoglucanase						tpm_aRNA3 = time point B planktonic
195	0	0	0.0599103	0	Bacteria	actn:L083_4147	endoglucanase						tpm_aRNA4 = time point B solid
213	0	0	0.0487203	0.489423	*	tpz:Tph_c22660	endoglucanase (EC:3.2.1.4)
183	0	0	0	0	*	evi:Echvi_1632	endoglucanase
309	0	0.0337578	0	0	*	chu:CHU_1238	beta-xylosidase/endoglucanase (EC:3.2.1.-)
156	0	0	0.104286	0	*	sde:Sde_3003	cel5A; endoglucanase (EC:3.2.1.4)
222	0	0	0	0	*	sno:Snov_0557	endoglucanase family protein
165	0	0	0.0904556	0.180457	Bacteria;Ignavibacteriae;Ignavibacteria;Ignavibacteriales;Ignavibacteriaceae;Ignavibacterium;Ignavibacterium album	ial:IALB_2578	Endoglucanase
150	0.0258275	0.246597	0	0	*	spu:577189	endoglucanase 1-like
525	0	0	0.0196411	0.13801	*	scl:sce3318	endoglucanase
147	0	0	0.121476	0	Bacteria	ial:IALB_2593	Endoglucanase
888	0.0357852	0.0112443	0	0	Bacteria;Bacteroidetes;Cytophagia;Cytophagales;Cytophagaceae;Cytophaga	chu:CHU_1335	endoglucanase-like protein (EC:3.2.1.-)
141	0.0551587	0.0776244	0	0	*	cit:102622550	endoglucanase 16-like
279	0.0110823	0.00806024	0	0	*	tfu:Tfu_2176	endoglucanase (EC:3.2.1.4)
213	0	0	0.0974406	0	*	cput:CONPUDRAFT_82319	barwin-like endoglucanase
156	0.0417258	0	0	0	*	cad:Curi_c21530	celH; endoglucanase H (EC:3.2.1.4)
159	0	0	0.0993529	0	*	scl:sce1498	endoglucanase A
1518	0	0	0.179363	0	Bacteria	ial:IALB_2578	Endoglucanase
162	0	0	0.0947824	0	Bacteria	sta:STHERM_c07100	endoglucanase
405	0	0	0.0143502	0.115047	*	scl:sce7021	endoglucanase
171	0	0	0.165502	0	*	doi:FH5T_04820	endoglucanase
408	0	0	0.143728	0	*	cdn:BN940_15061	Endoglucanase precursor (EC:3.2.1.4)
204	0	0	0.0538467	0	*	cin:100175432	endoglucanase E-4-like
1737	0.0374611	0.213731	0	0	*	hsw:Hsw_1037	endoglucanase (EC:3.2.1.4)
153	0	0	0.109641	0	*	atm:ANT_18750	endoglucanase (EC:3.2.1.-)
171	0	0	0.0827512	0	*	bsu:BSU18130	eglS; endoglucanase (EC:3.2.1.4)
540	0	0	0.00944752	0.0569094	Bacteria;Proteobacteria	azc:AZC_1301	endoglucanase
150	0	0	0.11526	0	*	coo:CCU_20620	Endoglucanase
84	0	0	0	0	*	ppa:PAS_chr4_0048	Intracellular beta-1,3-endoglucanase, expression is induced during sporulation
210	0	0	0	0.101176	*	dai:Desaci_2493	endoglucanase Y
135	0	0	0.151094	0	*	pda:103708050	endoglucanase 12-like
222	0.017645	0	0	0.0891704	*	ial:IALB_2578	Endoglucanase
210	0	0	0.100658	0	Bacteria	atm:ANT_03660	endoglucanase C (EC:3.2.1.4)
249	0.0138514	0.0199642	0	0	Bacteria	doi:FH5T_04820	endoglucanase
321	0	0	0.0845188	0.38043	*	scl:sce7021	endoglucanase
153	0	0	0.109641	0	*	evi:Echvi_1163	endoglucanase
171	0	0	0	0.165221	*	chu:CHU_1107	endoglucanase (EC:3.2.1.-)
294	0	0	0	0.0994167	*	apn:Asphe3_31610	endoglucanase
867	0	0	1.30241	0.020792	Bacteria	mro:MROS_0753	endoglucanase
294	0	0	0.074523	0.0497083	*	azo:azo2236	eglA; putative endoglucanase (EC:3.2.1.4)
84	0.158667	2.86137	0.317926	0	Bacteria;Proteobacteria	msy:MS53_0299	endoglucanase
186	0	0	0.134304	0	*	sco:SCO0765	cel1, SCF81.24c; endoglucanase
156	0.0417258	0	0	0	*	ded:DHBDCA_p1063	Endoglucanase H precursor (EgH) (Endo-1,4-beta-glucanase H) (Cellulase H) (EC:3.2.1.4)
147	0	0	0	0	*	sco:SCO7637	SC10F4.10c; endoglucanase
336	0	0.00588646	0.0779714	0	Bacteria;Proteobacteria;Deltaproteobacteria;Myxococcales;Polyangiaceae;Sorangium;Sorangium cellulosum	scl:sce3318	endoglucanase
228	0	0.0357831	0	0	*	spu:577189	endoglucanase 1-like
81	0	0	0.649062	0	*	mbe:MBM_02013	endoglucanase
165	0	0.0255909	0	0	Bacteria;Firmicutes;Clostridia;Clostridiales;Ruminococcaceae	cac:CA_C0915	endoglucanase A
369	0	0	0.0832174	0.033343	Bacteria	evi:Echvi_1163	endoglucanase
102	0	0	0.541632	0	*	coo:CCU_20020	Endoglucanase
186	0	0	0	0.269249	*	afd:Alfi_1589	endoglucanase
195	0	0	0.0599103	0.840182	*	evi:Echvi_1163	endoglucanase
159	0	0.0561459	0	0	*	amd:AMED_3931	endoglucanase
147	0	0	0	0	*	sta:STHERM_c07100	endoglucanase
147	0.097611	0	0	0	*	azc:AZC_1301	endoglucanase
129	0	0	0.168	0	*	mic:Mic7113_4463	endoglucanase Y
195	0	0	0.0599103	0	Bacteria;Proteobacteria	ror:RORB6_19870	endoglucanase
210	0	0	0.100658	0	*	mro:MROS_0753	endoglucanase
267	0	0.0436783	0	0	*	chu:CHU_1727	cel; endoglucanase (EC:3.2.1.73)
150	0	0	0	0	*	ase:ACPL_5001	Endoglucanase (EC:3.2.1.4)
258	0	0	0.0964182	0	*	ani:AN0452.2	similar to AF434181_1 endoglucanase
162	0	0.0268124	0	0	*	cmi:CMM_2692	putative endoglucanase
219	0	0	0	0.0919002	Bacteria	sde:Sde_0325	cel5C; endoglucanase-like protein
135	0	0.0882183	0	0	*	xcp:XCR_0844	endoglucanase
168	0	0	0.0863827	0	*	ccp:CHC_T00010316001	endoglucanase putative cellulase
174	0	0	0.158521	0	*	ngl:RG1141_CH32600	Endoglucanase
147	0	0	0.121476	0	*	tpi:TREPR_2426	endoglucanase M (EC:3.2.1.4)
453	0.0402391	0.00753117	0	0	Bacteria;Bacteroidetes	chu:CHU_1335	endoglucanase-like protein (EC:3.2.1.-)
360	0	0	0.15603	0.0694431	*	ang:ANI_1_1538104	An12g02540; endoglucanase
312	0.189738	0	0.022244	0.133507	*	chu:CHU_1238	beta-xylosidase/endoglucanase (EC:3.2.1.-)
150	0	0	0.11526	0	*	sde:Sde_2490	cel5B; endoglucanase-like protein
162	0	0.0268124	0	0	Bacteria;Bacteroidetes	scn:Solca_1074	endoglucanase
177	0	0	0.0758623	0.455315	*	ppr:PBPRB0304	endoglucanase
96	0	0	0.294725	0	*	ccz:CCALI_02041	Endoglucanase
216	0	0	0.0472248	0	*	chu:CHU_1336	endoglucanase-like protein (EC:3.2.1.-)
150	0	0	0.11526	0	*	hch:HCH_03669	endoglucanase
1170	0	0	0.0655265	0.791341	Bacteria	chu:CHU_1238	beta-xylosidase/endoglucanase (EC:3.2.1.-)
147	0	0	0	0	*	hje:HacjB3_03395	endoglucanase family protein
156	0	0	0	1.24445	*	chu:CHU_1336	endoglucanase-like protein (EC:3.2.1.-)
444	0	0	0.0124804	0.100122	Bacteria	sde:Sde_3237	cel5H; putative endoglucanase
153	0	0.0309593	0	0	Bacteria;Firmicutes;Clostridia;Clostridiales;Ruminococcaceae	clb:Clo1100_2788	endoglucanase
69	0	0	0	0	*	dth:DICTH_0008	endoglucanase H (EC:3.2.1.4)
150	0	0	0.11526	0	*	ccl:Clocl_1862	endoglucanase-like protein
177	0	0	0.0935825	0	*	pda:103715280	endoglucanase 12-like
141	0.110317	0	0.135692	0.268689	Bacteria	afs:AFR_18920	endoglucanase, putative
189	0	0	0.064616	0	Bacteria	ial:IALB_2593	Endoglucanase
93	0	0	0	0	Bacteria	maw:MAC_01973	endoglucanase
93	0	0	0	0	Bacteria	maw:MAC_01973	endoglucanase
237	0	0	0.0768331	0.0769973	*	chu:CHU_1238	beta-xylosidase/endoglucanase (EC:3.2.1.-)
663	0	0	0.259344	0.0868716	*	dth:DICTH_0516	endoglucanase M (EC:3.2.1.4)
567	0	0	0.229921	0.0532827	Bacteria	ial:IALB_2578	Endoglucanase
150	0	0	0	0	*	mgr:MGG_14954	endoglucanase 1
282	0	0.0237205	0	0	*	api:100161517	endoglucanase 15-like
150	0	0.0326428	0	0	*	mrr:Moror_2539	beta- -endoglucanase
531	0.0120813	0.0182081	0	0	Bacteria	scn:Solca_1074	endoglucanase
150	0	0	0	0	*	atm:ANT_18750	endoglucanase (EC:3.2.1.-)
66	0	0	0.336399	0.675518	*	csv:101222829	endoglucanase 11-like
150	0	0	0.11526	0	*	pif:PITG_06962	endoglucanase, putative
981	0.446379	0.0100161	0.130183	0.00898084	*	chu:CHU_1238	beta-xylosidase/endoglucanase (EC:3.2.1.-)
78	0	0	0	0	Bacteria	fve:101309043	endoglucanase 11-like
285	0	0	0.369106	0.0527575	*	ncr:NCU00762	endoglucanase 3 precursor
228	0	0	0.0417888	0.0839296	*	chu:CHU_1280	cel; endoglucanase
213	0	0.0617103	2.17309	10.9473	Eukaryota;Longamoebia;Acanthamoeba;Acanthamoeba castellanii	bdi:100833181	endoglucanase 20-like
135	0	0	0	0	*	msa:Mycsm_06519	endoglucanase
156	0	0	0.104286	0	*	pms:KNP414_00874	endoglucanase
294	0	0	0.074523	0	*	sno:Snov_0557	endoglucanase family protein
282	0	0	0.0807366	0.161599	*	eca:ECA1981	celV; endoglucanase V (EC:3.2.1.4)
528	0	0	0.204615	0	Bacteria	ial:IALB_2578	Endoglucanase
660	0.0454243	0.0114839	0	0	Bacteria;Bacteroidetes	chu:CHU_1335	endoglucanase-like protein (EC:3.2.1.-)
162	0	0	0	0.188697	*	ccl:Clocl_1055	endoglucanase Y
150	0	0	0	0.456717	*	chu:CHU_1655	cel; endoglucanase (EC:3.2.1.4)
132	0	0	0	0.315191	*	mgr:MGG_01328	endoglucanase
150	0	0	0	0.228358	*	dth:DICTH_0008	endoglucanase H (EC:3.2.1.4)
75	0	0	0	0	*	amd:AMED_3931	endoglucanase
171	0	0	0	0.165221	Bacteria	ksk:KSE_70200	putative endoglucanase precursor
354	0	0	0.0356601	0.0357083	Bacteria;Proteobacteria	azc:AZC_1301	endoglucanase
228	0	0	0	0.0839296	*	dth:DICTH_0506	endoglucanase H (EC:3.2.1.4)
156	0	0.088391	0	0	*	chu:CHU_1335	endoglucanase-like protein (EC:3.2.1.-)
237	0	0	0.0768331	0	Bacteria;Firmicutes	cac:CA_C0915	endoglucanase A
435	0	0.055824	0	0	Bacteria;Firmicutes;Clostridia;Clostridiales;Ruminococcaceae;Pseudobacteroides;Pseudobacteroides cellulosolvens	cac:CA_C0911	processive endoglucanase
159	0	0	0.198706	0	*	sesp:BN6_31760	celE; Endoglucanase E-5 (EC:3.2.1.4)
84	0	0	0	0	*	fau:Fraau_2357	endoglucanase Y
153	0	0	0	0	*	afm:AFUA_8G02330	endoglucanase
237	0	0	0.0768331	0.153995	*	ttu:TERTU_0767	endoglucanase (EC:3.2.1.4)
174	0	0	0.0792607	0	*	fsc:FSU_0613	putative endoglucanase
150	0	0	0.11526	0	*	dth:DICTH_0516	endoglucanase M (EC:3.2.1.4)
282	0	0	0.0269122	0.107732	*	clb:Clo1100_1820	endoglucanase Y
360	0	0	0.0520099	0.243051	*	azl:AZL_c05150	endoglucanase (EC:3.2.1.4)
93	0	0	0	0	*	mgr:MGG_10083	endoglucanase 3
279	0.044329	0.0241807	0	0	*	chu:CHU_1335	endoglucanase-like protein (EC:3.2.1.-)
156	0	0	0	0.414818	*	sde:Sde_2490	cel5B; endoglucanase-like protein
81	0	0	0.973593	0.654992	*	rch:RUM_08240	Endoglucanase Y (EC:3.2.1.4)
240	0	0.0751655	0	0	*	chu:CHU_1238	beta-xylosidase/endoglucanase (EC:3.2.1.-)
117	0	0	0.42456	0	*	dca:Desca_2547	endoglucanase H/glycosyl hydrolase family 26
837	0	0	0.167163	0.0976116	Bacteria	azc:AZC_1301	endoglucanase
189	0	0	0	0.517607	*	actn:L083_4147	endoglucanase
246	0	0	0.106436	0	*	eac:EAL2_c04000	celH; endoglucanase H (EC:3.2.1.4)
159	0	0.028073	0	0	*	chu:CHU_1051	endoglucanase-like protein
147	0	0	0	0	*	evi:Echvi_1163	endoglucanase
246	0.0851811	0	0	0	*	chu:CHU_1280	cel; endoglucanase
396	0	0	0.0594502	0.11914	*	oih:OB2332	endoglucanase (EC:3.2.1.4)
354	0.0219858	0.0433511	0	0	Bacteria	chu:CHU_1107	endoglucanase (EC:3.2.1.-)
147	0	0	0	0	*	oni:Osc7112_1432	endoglucanase
126	0	0	0	0.351627	Bacteria	chu:CHU_1238	beta-xylosidase/endoglucanase (EC:3.2.1.-)
372	0	0	0.0656989	0	Bacteria;Proteobacteria	sno:Snov_0557	endoglucanase family protein
336	0	0	0.0389857	0.0390098	*	chu:CHU_1107	endoglucanase (EC:3.2.1.-)
441	0	0	0.0756399	0.151697	*	sde:Sde_2490	cel5B; endoglucanase-like protein
321	0	0	0.105648	0.08454	*	cmi:CMM_2692	putative endoglucanase
207	0	0	0.0520248	0	*	ttu:TERTU_0767	endoglucanase (EC:3.2.1.4)
762	0.00253155	0	0.15378	0	*	npa:UCRNP2_4008	putative barwin-related endoglucanase protein
393	0	0.0277262	0	0	*	chu:CHU_1238	beta-xylosidase/endoglucanase (EC:3.2.1.-)
186	0	0	0.0671519	0	Bacteria;Actinobacteria;Actinobacteria;Actinomycetales	amd:AMED_7833	endoglucanase
153	0	0	0.109641	0.217202	*	sur:STAUR_7318	endoglucanase (EC:3.2.1.4)
2514	0.00530512	0.145616	0	0	*	chu:CHU_1335	endoglucanase-like protein (EC:3.2.1.-)
288	0	0	0.0516595	0	*	mxa:MXAN_4837	celA; endoglucanase (EC:3.2.1.4)
156	0	0	0.208572	0	*	arp:NIES39_C00420	putative endoglucanase
465	0	0	0	0.140372	Bacteria	scl:sce7021	endoglucanase
534	0	0	0.0575596	0	*	chu:CHU_1051	endoglucanase-like protein
162	0.0378363	0.0268124	0	0	*	sly:101259852	endoglucanase 16-like
147	0	0	0	0.240801	*	eel:EUBELI_20587	Glycoside Hydrolase Family 5 candidate endoglucanase
189	0	0	0.064616	0	*	sco:SCO1451	SCL6.08c; endoglucanase
171	0.0330172	0	0	0	*	arp:NIES39_C00420	putative endoglucanase
441	0.00522905	0.0234638	0	0	*	ccl:Clocl_1055	endoglucanase Y
258	0	0	0.128558	0.193135	Bacteria	amd:AMED_7385	endoglucanase
186	0	0	0.201456	0	*	mgr:MGG_00677	endoglucanase-1
78	0	0	0	0	Bacteria	fve:101309043	endoglucanase 11-like
120	0	0	0.80226	0	*	ddr:Deide_05311	endoglucanase
180	0.0291728	0	0.145577	0	*	ial:IALB_2578	Endoglucanase
237	0	0	0.0384166	0.153995	*	ial:IALB_2578	Endoglucanase
195	0	0.0677975	0	0	*	chu:CHU_1336	endoglucanase-like protein (EC:3.2.1.-)
231	0.296707	0	0.100823	0.244354	*	chu:CHU_1238	beta-xylosidase/endoglucanase (EC:3.2.1.-)
225	0	0	0.0860994	0	*	chu:CHU_1238	beta-xylosidase/endoglucanase (EC:3.2.1.-)
216	0	0	0.0472248	0	*	mgr:MGG_09619	GPI-anchored cell wall beta-1,3-endoglucanase EglC
309	0	0	0.0226395	0	Bacteria	sbh:SBI_09199	endoglucanase
171	0	0.023407	0	0	*	sly:101247993	endoglucanase 8-like
99	0	0	0	0	*	mgr:MGG_07846	endoglucanase family 5 glycoside hydrolase
1080	0	0	0.0359172	0.216848	*	chu:CHU_1727	cel; endoglucanase (EC:3.2.1.73)
177	0	0	0	0.303544	*	tfu:Tfu_2176	endoglucanase (EC:3.2.1.4)
150	0	0.0326428	0	0	*	sde:Sde_2494	cel5J; putative endoglucanase
150	0.0461743	0	0	0	*	fae:FAES_2922	celA7; Endoglucanase A (EC:3.2.1.4)
147	0	0	0	0	*	mgr:MGG_09433	endoglucanase family 5 glycoside hydrolase
156	0	0	0	0	*	azc:AZC_1301	endoglucanase
534	0	0	0.0191865	0.404487	*	clb:Clo1100_1820	endoglucanase Y
165	0	0	0.0904556	0	*	mdm:103436142	endoglucanase 24-like
150	0	0	0	0	*	chu:CHU_1336	endoglucanase-like protein (EC:3.2.1.-)
150	0	0	0.34578	0.456717	*	ccl:Clocl_1055	endoglucanase Y
111	0	0	0	0	*	sro:Sros_3907	endoglucanase
168	0	0	0.0863827	0	*	ncr:NCU00762	endoglucanase 3 precursor
150	0.0461743	0.0652856	0	0	*	chu:CHU_1336	endoglucanase-like protein (EC:3.2.1.-)
150	0	0	0.11526	0	*	doi:FH5T_04820	endoglucanase
219	0	0	0.0457703	0	*	mgr:MGG_10972	endoglucanase
270	0	0	0.0879431	0.117447	Bacteria	mro:MROS_0753	endoglucanase
168	0	0	0.0863827	0	*	chu:CHU_1238	beta-xylosidase/endoglucanase (EC:3.2.1.-)
156	0	0	0	0	*	ial:IALB_2578	Endoglucanase
2541	0.0898285	0.104444	0	0	*	chu:CHU_1336	endoglucanase-like protein (EC:3.2.1.-)
150	0	0	0.11526	0	*	azc:AZC_1301	endoglucanase
135	0	0	0.755471	0.897637	*	dai:Desaci_2493	endoglucanase Y
450	0	0.022805	0	0	Bacteria;Firmicutes;Clostridia;Clostridiales;Ruminococcaceae	clb:Clo1100_1820	endoglucanase Y
150	0	0	0.11526	0	*	cci:CC1G_02195	61 endoglucanase
714	0	0	0.0918147	0	Bacteria;Proteobacteria	sno:Snov_0557	endoglucanase family protein
141	0	0.0388122	0	0	*	dth:DICTH_1476	endoglucanase B (EC:3.2.1.4)
159	0.0397266	0	0	0	*	mgr:MGG_07846	endoglucanase family 5 glycoside hydrolase
159	0	0.028073	0	0	*	bcl:ABC3362	endoglucanase (EC:3.2.1.4)
168	0	0	0.0863827	0.172444	*	gmx:100812170	endoglucanase 5-like
102	0	0.208668	0	0	*	chu:CHU_1051	endoglucanase-like protein
150	0	0	0	0.456717	*	sde:Sde_2490	cel5B; endoglucanase-like protein
204	0	0	0	0	*	azc:AZC_1301	endoglucanase
189	0	0	0.064616	0.129402	*	tma:TM1050	endoglucanase
168	0	0	0.172765	0	*	hhd:HBHAL_3879	endoglucanase
156	0	0	0	0	*	ngl:RG1141_CH32600	Endoglucanase
240	0	0	0.0747666	0.149799	*	sno:Snov_0557	endoglucanase family protein
153	0	0	0.109641	0	Bacteria;Proteobacteria;Alphaproteobacteria;Rhizobiales	sno:Snov_0557	endoglucanase family protein
198	0	0	0.0577855	0	*	cci:CC1G_10582	endoglucanase family 5 glycoside hydrolase
135	0	0	0.151094	0	Bacteria	scn:Solca_1074	endoglucanase
753	0.0256872	0.0488541	0	0	*	rpy:Y013_07000	endoglucanase
363	0	0	0.0341973	0.068499	*	ccz:CCALI_02041	Endoglucanase
147	0	0	0	0	*	sita:101779993	endoglucanase 17-like
177	0	0.043018	0	0	Bacteria;Firmicutes;Clostridia;Clostridiales	clb:Clo1100_2788	endoglucanase
150	0	0	0	0	*	sta:STHERM_c07100	endoglucanase
258	0.0515726	0	0	0	*	chu:CHU_1335	endoglucanase-like protein (EC:3.2.1.-)
147	0	0	0	0.240801	*	ure:UREG_06561	similar to beta(1-3)endoglucanase
147	0	0	0	0.240801	Bacteria;Proteobacteria	adl:AURDEDRAFT_138514	endoglucanase
150	0	0	0	0	*	chu:CHU_1238	beta-xylosidase/endoglucanase (EC:3.2.1.-)
351	0	0	0.0180871	0.144887	*	val:VDBG_03110	endoglucanase-1
918	0	0	0.130336	0.0194228	Bacteria	mro:MROS_0753	endoglucanase
267	0	0.00873565	0.0299764	0.240259	Bacteria	amd:AMED_7825	endoglucanase
150	0	0	0	0	Bacteria	chu:CHU_1107	endoglucanase (EC:3.2.1.-)
147	0	0	0	0	*	mic:Mic7113_4470	endoglucanase
207	0	0	0.0520248	0	*	chu:CHU_1051	endoglucanase-like protein
150	0	0	0	0	*	msa:Mycsm_06519	endoglucanase
192	0	0	0.062171	0	*	bsu:BSU18130	eglS; endoglucanase (EC:3.2.1.4)
354	0	0	0.0356601	0.0357083	Bacteria;Proteobacteria	azc:AZC_1301	endoglucanase
150	0	0.0326428	0	0	*	chu:CHU_1655	cel; endoglucanase (EC:3.2.1.4)
945	0.0488982	0.0164344	0	0	Bacteria;Bacteroidetes	chu:CHU_1335	endoglucanase-like protein (EC:3.2.1.-)
165	0	0	0.180911	0	Bacteria;Planctomycetes;Planctomycetia;Planctomycetales;Planctomycetaceae	rba:RB8541	celM; endoglucanase (EC:3.2.1.4)
174	0	0	0.237782	0.632585	*	sde:Sde_2490	cel5B; endoglucanase-like protein
168	0	0	0.0863827	0	*	tva:TVAG_537560	beta-mannanase/endoglucanase A precursor
162	0	0.0536247	0	0	Bacteria	doi:FH5T_04820	endoglucanase
147	0	0	0	0	*	afd:Alfi_1086	endoglucanase
162	0	0.0268124	0	0	*	actn:L083_4147	endoglucanase
576	0	0	0.0692675	0.0869564	*	amd:AMED_4097	endoglucanase
435	0	0	0.0257345	0.180623	*	dth:DICTH_0505	endoglucanase H (EC:3.2.1.4)
486	0	0	0.0437738	0.131765	Bacteria	azc:AZC_1301	endoglucanase
153	0	0	0.438563	0	*	azo:azo2236	eglA; putative endoglucanase (EC:3.2.1.4)
87	0	0	0.637	0	*	scl:sce3318	endoglucanase
138	0	0	0	0	*	fve:101302510	endoglucanase 24-like
189	0	0	0.064616	0	*	evi:Echvi_1632	endoglucanase
363	0.02815	0	0	0	*	cmi:CMM_2692	putative endoglucanase
138	0	0	0	0.283249	*	mgr:MGG_07846	endoglucanase family 5 glycoside hydrolase
270	0	0	0.0586287	0	*	ccz:CCALI_02041	Endoglucanase
147	0	0	0.121476	0	*	sbh:SBI_09199	endoglucanase
1491	0.00932277	0.0438481	0	0	*	ccl:Clocl_1055	endoglucanase Y
291	0	0	0.101305	0	*	dtu:Dtur_0097	beta-mannanase/endoglucanase A
132	0	0	0	0	Bacteria;Proteobacteria	rso:RSp0162	egl; endoglucanase (EC:3.2.1.4)
162	0	0.0268124	0	0	*	chu:CHU_1051	endoglucanase-like protein
150	0	0	0	0	*	ngd:NGA_0380400	endoglucanase e
957	0.555686	0.0214665	0.108103	0.00924581	*	chu:CHU_1238	beta-xylosidase/endoglucanase (EC:3.2.1.-)
429	0	0	0.0394157	0.158074	*	clb:Clo1100_1820	endoglucanase Y
552	0	0	0.00916892	0.147305	*	amd:AMED_3931	endoglucanase
162	0	0	0	0.188697	Eukaryota;Longamoebia;Acanthamoeba;Acanthamoeba castellanii	ccp:CHC_T00010316001	endoglucanase putative cellulase
321	0	0	0.126778	0	Bacteria	mro:MROS_0753	endoglucanase
120	0	0	0	0	*	cam:101492443	endoglucanase 25-like
150	0.0923486	0	0	0	*	gba:J421_0358	Endoglucanase H/Glycosyl hydrolase family 26
84	0	0	0	0	*	cmt:CCM_04122	GPI-anchored cell wall beta-1,3-endoglucanase EglC
351	0	0	0.0542614	0.0724435	Bacteria;Proteobacteria	rso:RSp0162	egl; endoglucanase (EC:3.2.1.4)
156	0	0	0.208572	0	*	fae:FAES_2922	celA7; Endoglucanase A (EC:3.2.1.4)
213	0.0193697	0	0.535923	1.2725	*	npa:UCRNP2_626	putative gpi-anchored cell wall beta- -endoglucanase protein
186	0	0	0.0671519	0	Bacteria;Proteobacteria;Betaproteobacteria;Rhodocyclales;Rhodocyclaceae;Methyloversatilis;Methyloversatilis sp. FAM1	tmn:UCRPA7_5990	putative endoglucanase iv protein
258	0	0	0.0642788	0	*	cac:CA_C0913	non-processive endoglucanase
303	0	0.0209395	0	0	Bacteria;Firmicutes;Clostridia;Clostridiales	clb:Clo1100_1820	endoglucanase Y
147	0	0	0	0	*	dth:DICTH_0505	endoglucanase H (EC:3.2.1.4)
414	0	0	0.041612	0.0834171	Bacteria;Actinobacteria;Actinobacteria;Actinomycetales	amd:AMED_7825	endoglucanase
243	0	0	0.145581	0.364712	*	bsu:BSU18130	eglS; endoglucanase (EC:3.2.1.4)
165	0.0721866	0	0	0	*	ase:ACPL_6902	Endoglucanase (EC:3.2.1.4)
162	0	0	0.0947824	0.188697	*	actn:L083_4147	endoglucanase
2304	0	0	0.292068	0.0661441	Bacteria	sde:Sde_3003	cel5A; endoglucanase (EC:3.2.1.4)
87	0.162379	0	0	0	*	maw:MAC_01973	endoglucanase
258	0	0	0.128558	0	*	ccz:CCALI_02041	Endoglucanase
159	0	0	0.0993529	0	*	chu:CHU_1051	endoglucanase-like protein
159	0	0.028073	0	0	*	cci:CC1G_05827	endoglucanase-4
777	0	0	0.531393	0.047492	Bacteria	evi:Echvi_1163	endoglucanase
621	0.049106	0.0247906	0	0	*	rpy:Y013_07000	endoglucanase
276	0	0.0328865	0	0	*	chu:CHU_1238	beta-xylosidase/endoglucanase (EC:3.2.1.-)
501	0	0	0.020965	0.231433	*	dth:DICTH_0506	endoglucanase H (EC:3.2.1.4)
168	0	0	0.0863827	0.172444	*	ial:IALB_2593	Endoglucanase
102	0	0.104334	0	0	*	ddr:Deide_05311	endoglucanase
501	0.0654245	0.0131184	0	0	*	chu:CHU_1335	endoglucanase-like protein (EC:3.2.1.-)
549	0.0115501	0.0406646	0	0	*	chu:CHU_1335	endoglucanase-like protein (EC:3.2.1.-)
156	0.0417258	0	0.104286	0	*	pda:103709402	endoglucanase 15-like
150	0	0	0	0	*	mro:MROS_0753	endoglucanase
180	0	0	0	0	*	chu:CHU_1238	beta-xylosidase/endoglucanase (EC:3.2.1.-)
285	0	0	0.0527294	0	*	chu:CHU_2235	endoglucanase
126	0	0	0.178159	0	*	gmx:100788655	endoglucanase 12-like
162	0	0	0.0947824	0	*	mgr:MGG_09619	GPI-anchored cell wall beta-1,3-endoglucanase EglC
2184	0	0.119194	0.0109795	0.058976	Bacteria;Proteobacteria	rso:RSp0162	egl; endoglucanase (EC:3.2.1.4)
204	0	0.0457439	0	0	*	cac:CA_C0913	non-processive endoglucanase
147	0	0	0	0	*	mgr:MGG_08020	endoglucanase-4
171	0	0	0	0.330443	*	cch:Cag_0339	endoglucanase Y-like protein (EC:3.2.1.4)
309	0	0	0.158476	0.0452882	*	saga:M5M_06645	endoglucanase-like protein
171	0	0.023407	0	0	*	tma:TM1751	endoglucanase
267	0	0	0	0.300324	*	ttu:TERTU_0767	endoglucanase (EC:3.2.1.4)
150	0	0	0	0	*	rso:RSp0162	egl; endoglucanase (EC:3.2.1.4)
189	0	0	0.064616	0	*	ske:Sked_05710	endoglucanase
81	0	0	0	0	*	bbd:Belba_2165	endoglucanase
180	0	0	0.0727887	0	Bacteria	fae:FAES_2922	celA7; Endoglucanase A (EC:3.2.1.4)
147	0	0	0	0	*	cmi:CMM_2692	putative endoglucanase
150	0	0	0	0	*	fau:Fraau_2356	endoglucanase Y
228	0	0	0.167155	0	*	mgr:MGG_10400	GPI-anchored cell wall beta-1,3-endoglucanase EglC
171	0	0	0.0827512	0	*	tma:TM1752	endoglucanase
219	0	0	0	0.1838	Bacteria	tfu:Tfu_2176	endoglucanase (EC:3.2.1.4)
309	0	0	0	0.181153	Bacteria	azc:AZC_1301	endoglucanase
174	0	0.0672438	0	0	*	chu:CHU_1727	cel; endoglucanase (EC:3.2.1.73)
165	0	0	0	0	*	cac:CA_C0826	endoglucanase 5
177	0	0.021509	0	0	*	val:VDBG_01593	endoglucanase-4
228	0	0.0238554	0	0	*	fae:FAES_2922	celA7; Endoglucanase A (EC:3.2.1.4)
414	0	0	0.124836	0	Bacteria	ial:IALB_2578	Endoglucanase
177	0	0.064527	0	0	*	cci:CC1G_07479	endoglucanase II
147	0	0	0	0.240801	*	ccz:CCALI_02041	Endoglucanase
246	0	0	0.0354786	0	Bacteria	evi:Echvi_1163	endoglucanase
174	0	0	0.0792607	0	*	hsw:Hsw_1037	endoglucanase (EC:3.2.1.4)
252	0	0	0.202489	0.0675708	*	sno:Snov_0557	endoglucanase family protein
135	0	0	0	0	*	tmn:UCRPA7_6257	putative endoglucanase 3 protein
168	0	0	0.0863827	0.517331	*	doi:FH5T_04820	endoglucanase
150	0	0	0	0	*	atm:ANT_18750	endoglucanase (EC:3.2.1.-)
147	0	0	0	0	*	tap:GZ22_17485	endoglucanase
177	0	0.021509	0	0	Bacteria;Firmicutes;Clostridia;Clostridiales;Ruminococcaceae	clb:Clo1100_2788	endoglucanase
195	0.0238043	0.0677975	0	0	*	chu:CHU_1655	cel; endoglucanase (EC:3.2.1.4)
249	0	0	0.0345918	0.13858	*	clb:Clo1100_1820	endoglucanase Y
951	0	0	0.0694439	0.037258	*	adl:AURDEDRAFT_65737	endoglucanase
243	0	0	0.0727907	0	*	fve:101311005	endoglucanase 5-like
156	0	0	0.104286	0.207409	*	hsw:Hsw_1037	endoglucanase (EC:3.2.1.4)
1602	0	0	0.172904	0.0567259	Bacteria	azc:AZC_1301	endoglucanase
378	0	0	0.0320114	0.0320689	*	saga:M5M_06645	endoglucanase-like protein
369	0	0	0.0499304	0.0666859	Bacteria	hsw:Hsw_1037	endoglucanase (EC:3.2.1.4)
168	0	0	0	0.344888	Bacteria	chu:CHU_1655	cel; endoglucanase (EC:3.2.1.4)
216	0.0562847	0	0	0	*	fve:101293067	endoglucanase 9-like
147	0	0	0	0	*	sta:STHERM_c07100	endoglucanase
177	0	0	0.151725	0.151772	Bacteria;Firmicutes;Clostridia;Clostridiales	clt:CM240_3280	manA; Beta-mannanase/endoglucanase A (EC:3.2.1.78)
435	0	0.0159497	0	0	Bacteria;Firmicutes;Clostridia;Clostridiales	clb:Clo1100_2788	endoglucanase
150	0	0	0	0.228358	*	syg:sync_1467	endoglucanase
201	0	0	0	0.111875	Bacteria;Planctomycetes;Planctomycetia;Planctomycetales;Planctomycetaceae	pda:103706356	endoglucanase 24
171	0	0	0.0827512	0	*	chu:CHU_1238	beta-xylosidase/endoglucanase (EC:3.2.1.-)
174	0	0	0.0792607	0	*	ial:IALB_2578	Endoglucanase
204	0	0	0	0.43234	*	bsu:BSU18130	eglS; endoglucanase (EC:3.2.1.4)
147	0	0	0.121476	0	*	evi:Echvi_0403	endoglucanase
222	0	0	0.0443851	0	*	ccl:Clocl_1055	endoglucanase Y
498	0.0307873	0.0198378	0	0	Bacteria;Bacteroidetes	chu:CHU_1335	endoglucanase-like protein (EC:3.2.1.-)
255	0	0	0	0.26384	*	scl:sce7021	endoglucanase
246	0	0	0.0354786	0.568662	*	tfu:Tfu_2176	endoglucanase (EC:3.2.1.4)
156	0	0.0294637	0	0	*	chu:CHU_1655	cel; endoglucanase (EC:3.2.1.4)
150	0	0	0.11526	0	*	dosa:Os05t0423701-01	Os05g0423701; Similar to Endoglucanase 3.
1146	0.0626025	0.0371564	0	0	Bacteria;Bacteroidetes	chu:CHU_1335	endoglucanase-like protein (EC:3.2.1.-)
147	0	0	0	0	*	eac:EAL2_c04000	celH; endoglucanase H (EC:3.2.1.4)
201	0	0	0.0557325	0.111875	Bacteria	actn:L083_4147	endoglucanase
189	0.0514617	0	0	0	*	hch:HCH_00087	endoglucanase
228	0	0	0.250733	0.0839296	*	ial:IALB_2578	Endoglucanase
435	0	0	0.0772034	0.129016	*	amd:AMED_4097	endoglucanase
147	0	0.034487	0	0	*	scl:sce3398	endo-1,4-beta-glucanase
225	0	0	0.0430497	0	*	scl:sce5722	endo-1,4-beta-glucanase (EC:3.2.1.4)
183	0	0	0	0.28018	Bacteria;Proteobacteria	scl:sce3220	xynB1; endo-1,4-beta-glucanase (EC:3.2.1.4)
240	0	0	0.11215	0	*	poy:PAM_740	frvX; endo-1,4-beta-glucanase
186	0	0	0.402912	0	*	sly:543996	Cel2, cel, cellulase; endo-1,4-beta-glucanase precursor (EC:3.2.1.4)
156	0	0	0.104286	0	*	sth:STH2675	endo-1,4-beta-glucanase
192	0	0	0	0	*	sth:STH1080	endo-1,4-beta-glucanase
183	0	0	0.0698073	0.42027	Bacteria;Proteobacteria;Deltaproteobacteria;Myxococcales;Polyangiaceae;Sorangium;Sorangium cellulosum	scl:sce3220	xynB1; endo-1,4-beta-glucanase (EC:3.2.1.4)
156	0.0417258	0	0	0	*	ded:DHBDCA_p1063	Endoglucanase H precursor (EgH) (Endo-1,4-beta-glucanase H) (Cellulase H) (EC:3.2.1.4)
510	0	0	0.122688	0.0410453	*	sro:Sros_2492	endo-1,4-beta-glucanase/xyloglucanase, gly74A
138	0	0	0.143296	0	*	lmo:lmo1217	endo-1,4-beta-glucanase and to aminopeptidase
162	0	0.0268124	0	0	*	fsu:Fisuc_2317	endo-1,4-beta-glucanase/xyloglucanase, , gly74A
222	0	0	0	0	*	cja:CJA_2477	gly74A; endo-1,4-beta-glucanase/xyloglucanase (EC:3.2.1.-)
132	0	0	0.15887	0	*	tha:TAM4_1337	endo-1,4-beta-glucanase b
189	0	0	0	0.905813	*	fsu:Fisuc_2317	endo-1,4-beta-glucanase/xyloglucanase, , gly74A
147	0	0	0	0	*	ebt:EBL_c01500	bcsZ; endo-1,4-beta-glucanase
150	0	0	0	0	*	acan:ACA1_068240	endo-1,4-beta-glucanase, putative
171	0.0330172	0	0	0	*	tcc:TCM_004759	Endo-1,4-beta-glucanase, putative
180	0	0	0.218366	0.291462	*	scl:sce3220	xynB1; endo-1,4-beta-glucanase (EC:3.2.1.4)
204	0	0	0	0	*	fsu:Fisuc_2317	endo-1,4-beta-glucanase/xyloglucanase, , gly74A
132	0	0	0	0	*	sth:STH1079	endo-1,4-beta-glucanase
534	0	0	0	0.44301	*	scl:sce3398	endo-1,4-beta-glucanase
240	0	0	0.149533	0	*	ncr:NCU05969	similar to endo-1,4-beta-glucanase
246	0	0	0.0709572	0	*	sro:Sros_2492	endo-1,4-beta-glucanase/xyloglucanase, gly74A
99	0	0	0	0	*	scl:sce3220	xynB1; endo-1,4-beta-glucanase (EC:3.2.1.4)
189	0	0.036589	0	0	Bacteria	scl:sce3398	endo-1,4-beta-glucanase
207	0	0	0	0.104637	*	scl:sce5722	endo-1,4-beta-glucanase (EC:3.2.1.4)
147	0	0	0	0.240801	*	scl:sce3398	endo-1,4-beta-glucanase
153	0	0	0	0.217202	*	sro:Sros_2492	endo-1,4-beta-glucanase/xyloglucanase, gly74A
147	0	0	0	0	*	acan:ACA1_068240	endo-1,4-beta-glucanase, putative
135	0	0	0	1.49606	*	amd:AMED_5179	endo-1,4-beta-glucanase
120	0	0	0	0	*	kfl:Kfla_1830	endo-1,4-beta-glucanase/xyloglucanase
147	0	0	0.121476	0	*	ztr:MYCGRDRAFT_33254	endo-1,4-beta-glucanase glycosyl hydrolase family 61
150	0	0	0	0.456717	Bacteria;Proteobacteria	scl:sce3220	xynB1; endo-1,4-beta-glucanase (EC:3.2.1.4)
147	0	0	0	0	*	sly:543996	Cel2, cel, cellulase; endo-1,4-beta-glucanase precursor (EC:3.2.1.4)
165	0	0	0.0904556	0.54137	*	scl:sce3220	xynB1; endo-1,4-beta-glucanase (EC:3.2.1.4)
756	0	0	0.0244293	0.245602	*	scl:sce5722	endo-1,4-beta-glucanase (EC:3.2.1.4)
246	0	0	0	0.213248	*	fsu:Fisuc_2317	endo-1,4-beta-glucanase/xyloglucanase, , gly74A
90	0	0	0	0	*	ebt:EBL_c01500	bcsZ; endo-1,4-beta-glucanase
150	0	0	0.11526	0.456717	*	sth:STH1080	endo-1,4-beta-glucanase
78	0	0	0.328737	0	*	oih:OB2143	endo-1,4-beta-glucanase (EC:3.2.1.6)
132	0.0669301	0	0	0	*	tuz:TUZN_1431	endo-1,4-beta-glucanase
180	0	0	0	0.145731	*	ral:Rumal_1083	cellulase (EC:3.2.1.4)
204	0	0.0304959	0	0	*	cpy:Cphy_2058	cellulase (EC:3.2.1.4)
219	0	0	0.137311	0	*	mva:Mvan_3505	chitinase, cellulase (EC:3.2.1.14 3.2.1.4)
168	0	0	0	0.172444	Bacteria;Proteobacteria	scl:sce5351	celC; cellulase (EC:3.2.1.4)
192	0	0	0.124342	0	*	fpl:Ferp_0375	cellulase (EC:3.2.1.4)
240	0.0149312	0.0107379	0	0	*	doi:FH5T_17335	cellulase
222	0	0	0	0.178341	Bacteria;Proteobacteria	scl:sce5351	celC; cellulase (EC:3.2.1.4)
150	0	0	0	0	*	mpy:Mpsy_0752	cellulase
150	0	0	0.11526	0	*	fme:FOMMEDRAFT_143122	cellulase
147	0	0	0	0	*	bts:Btus_3137	cellulase (EC:3.2.1.4)
150	0	0	0	0	Eukaryota;Ascomycota;Sordariomycetes	xcc:XCC0028	egl; cellulase
144	0	0	0.128465	0	*	gth:Geoth_0923	cellulase (EC:3.2.1.4)
186	0	0	0.402912	0	*	sly:543996	Cel2, cel, cellulase; endo-1,4-beta-glucanase precursor (EC:3.2.1.4)
129	0	0	0	0	*	hje:HacjB3_11900	Cellulase
396	0	0.0137086	0	0	Bacteria;Firmicutes;Clostridia;Clostridiales	cpy:Cphy_1163	cellulase (EC:3.2.1.4)
147	0	0	0.364428	0	*	ral:Rumal_1082	cellulase (EC:3.2.1.4)
240	0	0	0.0373833	0.149799	*	tpe:Tpen_0002	cellulase (EC:3.2.1.4)
225	0	0	0.215248	0.518545	*	mbu:Mbur_0712	cellulase (EC:3.2.1.4)
258	0	0	0.0321394	0.257514	Bacteria	mox:DAMO_1282	celM; cellulase
225	0	0	0.258298	0	*	acan:ACA1_251790	cellulase (glycosyl hydrolase family 5) subfamily protein
423	0	0	0.0134221	0.21529	*	mva:Mvan_3505	chitinase, cellulase (EC:3.2.1.14 3.2.1.4)
105	0	0	0	0.504201	*	cja:CJA_2760	cel5G; cellulase (EC:3.2.1.4)
105	0	0	0.260137	0	Bacteria;Actinobacteria;Actinobacteria;Actinomycetales	sco:SCO6548	SC5C7.33; cellulase
621	0	0	0.0705577	0.252035	*	ttu:TERTU_3400	cellulase (EC:3.2.1.4)
171	0	0.023407	0	0	*	ddi:DDB_G0269112	celB; cellulase 270-11
150	0	0	0	0.228358	Eukaryota;Longamoebia;Acanthamoeba;Acanthamoeba castellanii	acan:ACA1_251790	cellulase (glycosyl hydrolase family 5) subfamily protein
147	0	0	0	0	Bacteria;Actinobacteria;Actinobacteria;Actinomycetales	sro:Sros_8280	cellulase
150	0	0	0	0	*	acan:ACA1_163320	cellulase (glycosyl hydrolase family 5) subfamily protein
171	0	0	0.0827512	0	*	mhd:Marky_0198	cellulase (EC:3.2.1.4)
156	0	0	0.104286	0.207409	*	cja:CJA_3010	cel5D; cellulase (EC:3.2.1.4)
171	0	0.023407	0	0	*	nko:Niako_4179	cellulase
237	0	0	0	0.153995	*	ttu:TERTU_3400	cellulase (EC:3.2.1.4)
99	0	0	0.28472	0.550751	*	ral:Rumal_1083	cellulase (EC:3.2.1.4)
546	0	0	0.00930614	0.373753	Bacteria	scl:sce2234	yhjM; cellulase (EC:3.2.1.4)
156	0.0417258	0	0	0	*	ded:DHBDCA_p1063	Endoglucanase H precursor (EgH) (Endo-1,4-beta-glucanase H) (Cellulase H) (EC:3.2.1.4)
1167	0	0.010569	0.0365105	0.750808	*	shs:STEHIDRAFT_92249	cellulase CEL6B
198	0	0	0.346713	0.115765	*	ccz:CCALI_00143	Cellulase (glycosyl hydrolase family 5)
522	0	0	0.0494934	0	*	cwo:Cwoe_0159	cellulase (EC:3.2.1.4)
216	0.0187616	0.0401567	0	0	Bacteria;Ignavibacteriae;Ignavibacteria;Ignavibacteriales;Ignavibacteriaceae;Ignavibacterium;Ignavibacterium album	mro:MROS_0088	cellulase
102	0	0	0.270816	0	*	hje:HacjB3_11900	Cellulase
372	0	0.0803265	0	0	Bacteria;Firmicutes;Clostridia;Clostridiales;Ruminococcaceae;Pseudobacteroides;Pseudobacteroides cellulosolvens	cac:CA_C0561	cellulase CelE-like protein
165	0	0.0255909	0	0	*	cau:Caur_2014	cellulase (EC:3.2.1.4)
108	0	0	0.50093	0	*	tet:TTHERM_00476450	cellulase, glycosyl hydrolase family
105	0.791452	0	0	0	*	pru:PRU_2706	cellulase
168	0	0	0.172765	0	*	ded:DHBDCA_p589	Cellulase M-related protein
231	0	0	0.0812242	0	*	fbc:FB2170_09816	cellulase
174	0	0.0224146	0	0	Bacteria	scl:sce2234	yhjM; cellulase (EC:3.2.1.4)
147	0	0	0	0	*	mva:Mvan_3505	chitinase, cellulase (EC:3.2.1.14 3.2.1.4)
150	0	0	0	0	*	rch:RUM_02230	Cellulase (glycosyl hydrolase family 5).
228	0	0	0	0.167859	Bacteria;Proteobacteria;Gammaproteobacteria;Alteromonadales	ttu:TERTU_3400	cellulase (EC:3.2.1.4)
96	0	0	0	0	*	awo:Awo_c08790	celA; cellulase CelA (EC:3.2.1.4)
204	0	0	0	0	*	mro:MROS_0088	cellulase
60	0	0	0	0	*	nth:Nther_0313	cellulase (EC:3.2.1.4)
153	0	0.0309593	0	0	*	ppn:Palpr_1774	noN-processive endocellulase
105	0	0	0	0	*	faa:HMPREF0389_01424	cellulase
147	0	0	0	0	*	xcc:XCC1752	cellulase
123	0	0.292327	0	0	Bacteria;Bacteroidetes;Bacteroidia;Bacteroidales	ppn:Palpr_1811	cellulase (EC:3.2.1.4)
402	0	0	0.0290348	0.116382	*	cja:CJA_3337	cel5E; cellulase (EC:3.2.1.4)
153	0.043922	0	0	0	Bacteria	pru:PRU_2222	cellulase domain-containing protein
60	0	0	0.30954	0	*	adl:AURDEDRAFT_176405	glycosyl hydrolase family 5 protein/cellulase
174	0.0633066	0.0224146	0	0	*	sta:STHERM_c20620	cellulase, glycosyl hydrolase family 5, TPS linker, domain X
234	0	0	0.039497	0	Bacteria	cja:CJA_2760	cel5G; cellulase (EC:3.2.1.4)
177	0.0303938	0	0	0	*	acan:ACA1_251790	cellulase (glycosyl hydrolase family 5) subfamily protein
198	0	0	0.115571	0	*	cpi:Cpin_6252	cellulase
168	0	0	0.0863827	0	*	ccp:CHC_T00010316001	endoglucanase putative cellulase
156	0	0	0.104286	0	*	aar:Acear_1293	cellulase (EC:3.2.1.4)
210	0	0	0.0503291	0	*	mpy:Mpsy_0752	cellulase
162	0	0	0	0	Bacteria;Firmicutes;Clostridia;Clostridiales	cac:CA_C0561	cellulase CelE-like protein
426	0	0	0.0531154	0	*	mro:MROS_0088	cellulase
192	0	0	0.124342	0	*	tmr:Tmar_1691	cellulase (EC:3.2.1.4)
204	0	0	0	0.324255	Bacteria;Actinobacteria;Actinobacteria;Actinomycetales	iva:Isova_2743	cellulase (EC:3.2.1.4)
156	0	0.0294637	0	0	Eukaryota;Dictyosteliida;Dictyostelium	ddi:DDB_G0271134	celA; cellulase 270-6
147	0	0	0.121476	0	*	tte:TTE0359	cellulase
153	0.043922	0	0	0	*	rba:RB5256	cellulase (EC:3.2.1.4)
162	0	0	0.473912	0	*	acan:ACA1_133010	cellulase (glycosyl hydrolase family 5) subfamily protein
204	0	0	0.16154	0	*	tep:TepRe1_1336	cellulase (EC:3.2.1.4)
156	0	0.0589274	0	0	*	cle:Clole_3976	cellulase (EC:3.2.1.4)
153	0	0	0	0.217202	Bacteria	bxy:BXY_18020	Cellulase (glycosyl hydrolase family 5).
150	0	0	0.11526	0	*	iva:Isova_2743	cellulase (EC:3.2.1.4)
153	0	0	0	0.217202	*	phe:Phep_0675	cellulase
147	0	0	0	0	*	phe:Phep_0675	cellulase
207	0.0206842	0.0147392	0	0	*	min:Minf_1217	frvX; Cellulase M or related protein
480	0	0	0.022279	0.0894097	Bacteria	ace:Acel_0135	cellulase (EC:3.2.1.4)
243	0.0145575	0	0.0363953	0	*	cah:CAETHG_0687	Cellulase (EC:3.2.1.4)
180	0	0.0620401	0	0	Bacteria;Firmicutes;Clostridia;Clostridiales;Ruminococcaceae;Pseudobacteroides;Pseudobacteroides cellulosolvens	cac:CA_C0561	cellulase CelE-like protein
150	0	0	0	0	*	nda:Ndas_1368	cellulase (EC:3.2.1.4)
180	0	0	0.0727887	0	*	doi:FH5T_17335	cellulase
183	0	0	0.0698073	0	*	tpe:Tpen_0002	cellulase (EC:3.2.1.4)
174	0	0	0.0792607	0	*	xcc:XCC1752	cellulase
396	0.024569	0.00456955	0	0	Bacteria	ppn:Palpr_1811	cellulase (EC:3.2.1.4)
153	0	0.0309593	0	0	*	fsu:Fisuc_2876	cellulase (EC:3.2.1.4)
255	0.0396045	0	0	0	*	mul:MUL_0371	chitinase/cellulase (EC:3.2.1.4 3.2.1.8 3.2.1.91)
159	0	0	0	1.38514	Bacteria;Actinobacteria;Actinobacteria;Actinomycetales	sco:SCO1187	celB, SCG11A.18; cellulase B
183	0	0	0.209422	0	Bacteria	pgv:SL003B_2041	cellulase-like protein
171	0	0	0.165502	0	Bacteria	hah:Halar_1838	cellulase (EC:3.2.1.4)
138	0	0	0.143296	0	*	cwo:Cwoe_0159	cellulase (EC:3.2.1.4)
465	0	0	0.0116613	0.116977	Bacteria	ace:Acel_0135	cellulase (EC:3.2.1.4)
684	0	0	0.0553861	0	*	acan:ACA1_251790	cellulase (glycosyl hydrolase family 5) subfamily protein
198	0	0	0.0577855	0	*	tte:TTE0441	FrvX; cellulase M-like protein
138	0	0	0.573184	0	*	cai:Caci_4876	cellulase (EC:3.2.1.4)
222	0	0.0378375	0	0	Bacteria;Firmicutes	axl:AXY_05370	celA; cellulase (EC:3.2.1.4)
198	0	0	0.0577855	0	*	tte:TTE0443	FrvX3; cellulase M-like protein
165	0	0	0.0904556	0	*	fbc:FB2170_09816	cellulase
267	0	0	0	0.180195	Bacteria	sta:STHERM_c20620	cellulase, glycosyl hydrolase family 5, TPS linker, domain X
165	0	0	0.0904556	0	*	mlo:mlr2086	cellulase
150	0	0	0	0	*	dsq:DICSQDRAFT_111120	endocellulase
222	0	0	0.0443851	0.0891704	Bacteria	ace:Acel_0135	cellulase (EC:3.2.1.4)
213	0	0	0.0487203	0	*	mfv:Mfer_0813	cellulase (EC:3.2.1.4)
162	0	0	0.0947824	0	*	fsu:Fisuc_2876	cellulase (EC:3.2.1.4)
150	0	0	0	0.228358	*	mox:DAMO_1282	celM; cellulase
348	0	0	0.0183529	0.0367466	*	acu:Atc_1234	cellulase
165	0	0	0.180911	0.180457	*	mro:MROS_0088	cellulase
558	0	0	0.180718	0	*	cao:Celal_2753	cellulase (EC:3.2.1.4)
267	0	0	0.0299764	0	*	sco:SCO6545	SC5C7.30c; cellulase
213	0	0	0.0487203	0	*	pms:KNP414_05227	cellulase Cel5K
168	0	0	0	0.344888	*	ppn:Palpr_1774	noN-processive endocellulase
150	0	0	0.11526	0	*	scl:sce2234	yhjM; cellulase (EC:3.2.1.4)
147	0	0	0	0	*	cja:CJA_0374	cel45A; cellulase (EC:3.2.1.4)
171	0	0.023407	0.0827512	0	*	ppn:Palpr_1774	noN-processive endocellulase
114	0	0	0	0	*	pmr:PMI3103	celY; cellulase
153	0	0.0619186	0	0	*	tmn:UCRPA7_73	putative cellulase family protein
504	0	0	0.0207898	0.438149	*	cja:CJA_0374	cel45A; cellulase (EC:3.2.1.4)
198	0	0	0.115571	0	*	ttu:TERTU_3400	cellulase (EC:3.2.1.4)
105	0	0	0.260137	0	*	mas:Mahau_1113	cellulase (EC:3.2.1.4)
156	0	0.0294637	0	0	*	mgr:MGG_06402	cellulase
147	0	0	0.121476	0.240801	*	scl:sce2234	yhjM; cellulase (EC:3.2.1.4)
171	0	0	0.0827512	0	Bacteria;Proteobacteria;Alphaproteobacteria	cja:CJA_2760	cel5G; cellulase (EC:3.2.1.4)
150	0	0	0	0	*	tcc:TCM_034954	Cellulase containing protein, expressed
351	0	0	0.25322	0.108665	*	mev:Metev_0742	cellulase (EC:3.2.1.4)
186	0	0	0.0671519	0	Bacteria;Actinobacteria;Actinobacteria;Actinomycetales	nca:Noca_3501	cellulase (EC:3.2.1.4)
246	0	0	0.0354786	0.142165	*	ttu:TERTU_3400	cellulase (EC:3.2.1.4)
246	0	0	0	0.0710827	*	dsq:DICSQDRAFT_111120	endocellulase
240	0	0	0	0.149799	Bacteria	rba:RB5256	cellulase (EC:3.2.1.4)
153	0	0	0	0.217202	*	ddi:DDB_G0269112	celB; cellulase 270-11
150	0	0	0.11526	0	Bacteria;Proteobacteria;Gammaproteobacteria	scs:Sta7437_3712	processive endocellulase (EC:3.2.1.4)
237	0.0153307	0	0.0384166	0.0769973	Bacteria	doi:FH5T_17335	cellulase
324	0	0	0.623495	0.124728	*	met:M446_3420	cellulase
201	0	0.0315653	0	0	*	ddi:DDB_G0269112	celB; cellulase 270-11
156	0	0	0	0	Bacteria	ace:Acel_0135	cellulase (EC:3.2.1.4)
276	0	0	0.0280733	0	*	acy:Anacy_5219	Cellulase (EC:3.2.1.4)
180	0	0	0.0727887	0	Bacteria;Proteobacteria	bja:blr3367	cellulase
72	0	0.0488217	0	0	*	tmr:Tmar_1691	cellulase (EC:3.2.1.4)
168	0	0.0244316	0	0	*	ppn:Palpr_1774	noN-processive endocellulase
66	0	0	0	0	Bacteria;Bacteroidetes;Sphingobacteriia;Sphingobacteriales;Sphingobacteriaceae	abi:Aboo_1433	Cellulase (EC:3.2.1.4)
240	0	0.0322138	0	0	*	cao:Celal_2753	cellulase (EC:3.2.1.4)
258	0	0	0.0642788	0.386271	*	ppn:Palpr_1774	noN-processive endocellulase
183	0	0	0	0.14009	Bacteria	ppn:Palpr_1774	noN-processive endocellulase
150	0	0	0	0.228358	*	faa:HMPREF0389_01424	cellulase
213	0	0	0.0487203	0	*	nda:Ndas_1368	cellulase (EC:3.2.1.4)
84	0	0.169599	0	0	*	mpl:Mpal_2409	cellulase (EC:3.2.1.4)
354	0.0439717	0.00541889	0	0	*	ppn:Palpr_1774	noN-processive endocellulase
222	0	0	0.0887701	0	*	pnu:Pnuc_1167	cellulase (EC:3.2.1.4)
150	0	0	0.11526	0	*	tmr:Tmar_2105	cellulase (EC:3.2.1.4)
150	0	0	0	0	*	doi:FH5T_17335	cellulase
171	0	0	0.0827512	0	*	aor:AOR_1_734174	AO090005000423; cellulase
294	0	0	0.074523	0.248542	Bacteria;Firmicutes;Clostridia;Clostridiales	tmr:Tmar_1691	cellulase (EC:3.2.1.4)
117	0	0	0	0.832806	Bacteria	scl:sce2234	yhjM; cellulase (EC:3.2.1.4)
345	0.0382108	0.0564297	0.018625	0.0372857	Bacteria;Firmicutes;Clostridia;Clostridiales	cpy:Cphy_1163	cellulase (EC:3.2.1.4)
96	0	0	0	0.569838	*	xce:Xcel_0182	Cellulase (EC:3.2.1.4)
282	0	0.0237205	0	0	*	ral:Rumal_2448	cellulase (EC:3.2.1.4)
153	0	0	0	0.217202	*	ppn:Palpr_1774	noN-processive endocellulase
216	0	0	0	0.0948374	*	cma:Cmaq_0950	cellulase (EC:3.2.1.4)
111	0	0	0	0	*	pmr:PMI3103	celY; cellulase
462	0	0	0.0353149	0.307005	*	axl:AXY_05370	celA; cellulase (EC:3.2.1.4)
240	0	0	0.11215	0	*	pru:PRU_2516	cellulase (EC:3.2.1.4)
291	0	0	0.0253263	0.456195	Bacteria	cja:CJA_2959	cel5F; cellulase (EC:3.2.1.4)
234	0	0	0.039497	0.0792072	*	cac:CA_C0561	cellulase CelE-like protein
165	0	0	0.0904556	0	*	phe:Phep_0675	cellulase
171	0.0660344	0	0	0	*	mpg:Theba_2620	Cellulase (glycosyl hydrolase family 5)
321	0.0258788	0	0	0	Archaea;Euryarchaeota;Methanobacteria;Methanobacteriales;Methanobacteriaceae;Methanobacterium	mel:Metbo_1148	cellulase (EC:3.2.1.4)
177	0	0.021509	0	0	Bacteria;Firmicutes	cle:Clole_1921	cellulase (EC:3.2.1.4)
66	0	0	0.336399	0	*	cpi:Cpin_6252	cellulase
381	0.0195608	0.00968226	0	0	Bacteria;Firmicutes;Clostridia;Clostridiales;Ruminococcaceae;Pseudobacteroides;Pseudobacteroides cellulosolvens	cac:CA_C0561	cellulase CelE-like protein
162	0.0756727	0	0	0	Archaea;Euryarchaeota	mka:MK0383	hydrolase related to cellulase M
219	0	0.0259574	0	0	*	acan:ACA1_370220	cellulase (glycosyl hydrolase family 5) subfamily protein
114	0	0	0.449448	0	*	cpi:Cpin_6252	cellulase
150	0	0	0.11526	0	*	gpa:GPA_22060	Cellulase M and related proteins
156	0.0417258	0	0	0	Bacteria	toc:Toce_1166	cellulase (EC:3.2.1.4)
225	0	0	0.0860994	0	*	met:M446_1066	cellulase
258	0	0	0.0642788	0.128757	Bacteria	cao:Celal_3912	cellulase (EC:3.2.1.4)
1767	0.0890227	0.148061	0	0	Bacteria	cao:Celal_3912	cellulase (EC:3.2.1.4)
219	0.0181878	0.0259574	0	0	*	sus:Acid_2606	cellulase (EC:3.2.1.4)
69	0	0	0	0	*	cpi:Cpin_2009	cellulase
231	0	0	0.0406121	0.0814514	*	tte:TTE0443	FrvX3; cellulase M-like protein
78	0	0.134894	0	0	*	cmi:pCM1_0020	celA; cellulase (EC:3.2.1.4)
108	0	0	0	0	*	sco:SCO6546	SC5C7.31c; cellulase
174	0	0.0224146	0	0	*	tcc:TCM_034953	Cellulase containing protein, expressed, putative
84	0	0.170586	4.18112	0	*	cso:CLS_35500	Cellulase M and related proteins
150	0	0	0	0	*	scs:Sta7437_3712	processive endocellulase (EC:3.2.1.4)
162	0	0	0.0947824	0	*	aar:Acear_1293	cellulase (EC:3.2.1.4)
186	0	0	0	0.134625	*	pru:PRU_2222	cellulase domain-containing protein
321	0	0.0316884	0	0	*	mas:Mahau_1113	cellulase (EC:3.2.1.4)
234	0	0	0.039497	0	*	met:M446_3420	cellulase
147	0	0	0	0	*	sco:SCO6548	SC5C7.33; cellulase
153	0	0.0619186	0	0	*	ral:Rumal_1369	cellulase (EC:3.2.1.4)
93	0.333046	0.401052	0	0	Bacteria	fsu:Fisuc_0897	cellulase (EC:3.2.1.4)
156	0	0	0.104286	0	*	tte:TTE0442	FrvX2; cellulase M-like protein
411	0.00580621	0.0259611	0	0	*	cmt:CCM_04551	cellulase, putative
195	0.0476085	0	0	0	*	acan:ACA1_251790	cellulase (glycosyl hydrolase family 5) subfamily protein
315	0	0	0.0218622	0.174939	Bacteria	cja:CJA_3337	cel5E; cellulase (EC:3.2.1.4)
150	0	0	0	0.228358	*	bts:Btus_3137	cellulase (EC:3.2.1.4)
246	0	0	0.0709572	0	Bacteria	sus:Acid_2606	cellulase (EC:3.2.1.4)
105	0	0	0	0	*	mro:MROS_0088	cellulase
168	0	0.0244316	0	0	*	pru:PRU_2222	cellulase domain-containing protein
189	0	0	0	0.258804	Bacteria	scl:sce2234	yhjM; cellulase (EC:3.2.1.4)
189	0	0	0	0.258804	Bacteria;Deinococcus-Thermus;Deinococci	mhd:Marky_0198	cellulase (EC:3.2.1.4)
186	0	0	0	0.646359	*	cja:CJA_0374	cel45A; cellulase (EC:3.2.1.4)
186	0	0	0	0	*	cja:CJA_0374	cel45A; cellulase (EC:3.2.1.4)
177	0	0	0	0.151772	Bacteria	serr:Ser39006_2780	Cellulase (EC:3.2.1.4)
177	0	0	0.0758623	0	*	phe:Phep_0675	cellulase
318	0	0	0.0429807	0.214946	*	mzh:Mzhil_0528	cellulase (EC:3.2.1.4)
126	0	0	0.178159	0	*	mlo:mlr2086	cellulase
150	0	0.0326428	0	0	*	doi:FH5T_17335	cellulase
186	0	0	0.268608	0	*	aar:Acear_1293	cellulase (EC:3.2.1.4)
207	0	0	0	0.104637	Bacteria	rsi:Runsl_2875	cellulase
252	0	0	0.0674962	0	*	ral:Rumal_1082	cellulase (EC:3.2.1.4)
168	0.0345365	0	0	0	*	fme:FOMMEDRAFT_143122	cellulase
78	0	0	0	0	*	rch:RUM_15850	Cellulase M and related proteins (EC:3.2.1.4)
150	0	0	0	0	*	cpi:Cpin_2009	cellulase
219	0.0363755	0	0	0	Archaea;Euryarchaeota;Methanomicrobia	ast:Asulf_00166	Cellulase M-related protein
1026	0	0	0.097415	0.50285	Bacteria	scl:sce2234	yhjM; cellulase (EC:3.2.1.4)
147	0	0	0	0	*	tpe:Tpen_0177	cellulase (EC:3.2.1.4)
243	0	0	0	0.160386	*	cja:CJA_0374	cel45A; cellulase (EC:3.2.1.4)
150	0	0	0	0	*	mok:Metok_1574	cellulase (EC:3.2.1.4)
177	0	0	0	0.455315	Bacteria	scl:sce2234	yhjM; cellulase (EC:3.2.1.4)
348	0.0226044	0.0111337	0	0	*	mro:MROS_0088	cellulase
168	0	0	0.0863827	0	*	ndo:DDD_2354	cellulase domain containing protein
582	0	0.0538551	0	0	*	fsu:Fisuc_2876	cellulase (EC:3.2.1.4)
162	0	0	0	0.188697	Eukaryota;Longamoebia;Acanthamoeba;Acanthamoeba castellanii	ccp:CHC_T00010316001	endoglucanase putative cellulase
1242	0	0	0.0408169	0.219103	*	scl:sce5506	celY; cellulase (EC:3.2.1.4)
183	0	0	0	0.56036	Bacteria;Actinobacteria;Actinobacteria;Actinomycetales	dda:Dd703_1886	cellulase (EC:3.2.1.4)
171	0	0	0.0827512	0	Bacteria;Proteobacteria	mva:Mvan_3505	chitinase, cellulase (EC:3.2.1.14 3.2.1.4)
201	0	0.0315653	0	0	*	hch:HCH_02464	cellulase
168	0	0.0244316	0	0	*	ddi:DDB_G0271134	celA; cellulase 270-6
177	0	0	0	0.455315	Bacteria	scl:sce2234	yhjM; cellulase (EC:3.2.1.4)
156	0	0.0294637	0	0	Bacteria;Firmicutes;Clostridia;Clostridiales;Ruminococcaceae;Pseudobacteroides;Pseudobacteroides cellulosolvens	scl:sce2234	yhjM; cellulase (EC:3.2.1.4)
168	0	0	0.0863827	0	*	hch:HCH_02464	cellulase
147	0	0	0.242952	0	*	sna:Snas_6330	cellulase (EC:3.2.1.4)
210	0	0.0142646	0	0.101176	*	cle:Clole_0683	cellulase., Gelatinase B (EC:3.2.1.4 3.4.24.35)
114	0	0.219244	0	0	*	coc:Coch_0518	cellulase (EC:3.2.1.4)
153	0.043922	0	0	0	*	ppn:Palpr_1811	cellulase (EC:3.2.1.4)
165	0	0	0.0904556	0	*	ccz:CCALI_01573	cellulase M (putative endo glucanase) Aminopeptidase M42
147	0	0	0.121476	0	*	doi:FH5T_17335	cellulase
186	0	0	0	0.269249	*	gth:Geoth_0923	cellulase (EC:3.2.1.4)
135	0.125126	0.132327	0	0	*	scl:sce2234	yhjM; cellulase (EC:3.2.1.4)
231	0.0485637	0	0	0	Archaea;Euryarchaeota;Methanobacteria;Methanobacteriales;Methanobacteriaceae;Methanobacterium	mel:Metbo_1148	cellulase (EC:3.2.1.4)
111	0	0	0	1.84256	*	sco:SCO1187	celB, SCG11A.18; cellulase B
1344	0	0	0.152489	0.294464	Bacteria	iva:Isova_2743	cellulase (EC:3.2.1.4)
84	0.158667	0	0	0	*	nko:Niako_4179	cellulase
1176	0.00793268	0.12923	0	0	*	cja:CJA_0374	cel45A; cellulase (EC:3.2.1.4)
177	0	0	0	0.151772	*	cle:Clole_3667	cellulase (EC:3.2.1.4)
225	0	0	0.172199	0	*	mtu:Rv0062	celA1; cellulase CelA
393	0	0	0.0601667	0.180858	*	mva:Mvan_3505	chitinase, cellulase (EC:3.2.1.14 3.2.1.4)
267	0	0	0.0599527	0	Bacteria;Firmicutes;Bacilli;Bacillales;Alicyclobacillaceae;Alicyclobacillus	tte:TTE0441	FrvX; cellulase M-like protein
111	0.110637	0.0797388	0	0	*	csc:Csac_1079	cellulase (EC:3.2.1.4 3.2.1.91)
174	0	0	0	0.790731	*	mva:Mvan_3505	chitinase, cellulase (EC:3.2.1.14 3.2.1.4)
189	0	0	0	0.129402	*	rch:RUM_02230	Cellulase (glycosyl hydrolase family 5).
237	0.0459921	0	0	0	*	shg:Sph21_5249	cellulase
486	0	0	0.0109435	0.0878433	Bacteria	cao:Celal_3912	cellulase (EC:3.2.1.4)
147	0	0	0	0	*	sly:543996	Cel2, cel, cellulase; endo-1,4-beta-glucanase precursor (EC:3.2.1.4)
165	0	0	0.0904556	0	*	pjd:Pjdr2_4244	cellulase (EC:3.2.1.4)
195	0.0238043	0.0169494	0	0	*	cao:Celal_3912	cellulase (EC:3.2.1.4)
288	0	0.0304686	0	0	*	fbc:FB2170_09816	cellulase
210	0	0.0142646	0.0503291	0	*	cau:Caur_2014	cellulase (EC:3.2.1.4)
150	0	0	0	0	*	scl:sce2234	yhjM; cellulase (EC:3.2.1.4)
195	0	0	0.0599103	0	*	cpi:Cpin_2009	cellulase
168	0	0	0.259148	0	*	acan:ACA1_133010	cellulase (glycosyl hydrolase family 5) subfamily protein
243	0	0	0.145581	0.218827	Bacteria	doi:FH5T_17335	cellulase
195	0	0	0.0599103	0	*	rch:RUM_02230	Cellulase (glycosyl hydrolase family 5).
174	0	0	0.0792607	0	*	coo:CCU_17750	Glycosyl hydrolase family 9./Carbohydrate binding domain./N-terminal ig-like domain of cellulase.
216	0	0	0.0944496	0	*	tet:TTHERM_00476450	cellulase, glycosyl hydrolase family
258	0	0	0.0642788	0.321892	*	fbc:FB2170_09816	cellulase
159	0	0	0	0.197877	*	tmr:Tmar_1691	cellulase (EC:3.2.1.4)
108	0	0.262035	0	0	*	coo:CCU_17750	Glycosyl hydrolase family 9./Carbohydrate binding domain./N-terminal ig-like domain of cellulase.
150	0	0	0	0	*	pgv:SL003B_2041	cellulase-like protein
186	0	0	0	0.673123	*	bja:blr3367	cellulase
249	0	0	0.0691837	0.0692898	Bacteria	iva:Isova_2743	cellulase (EC:3.2.1.4)
168	0	0	0.172765	0	*	mbu:Mbur_0712	cellulase (EC:3.2.1.4)
120	0.263482	0	0	0	*	cpy:Cphy_3202	cellulase (EC:3.2.1.4)
159	0	0	0.0993529	0	Bacteria;Proteobacteria;Alphaproteobacteria;Rhizobiales;Methylocystaceae;Methylocystis	mex:Mext_1369	cellulase (EC:3.2.1.4)
234	0	0	0.0789939	0	*	ace:Acel_0135	cellulase (EC:3.2.1.4)
147	0	0	0	0	*	xcc:XCC0028	egl; cellulase
105	0	0	0.520275	0.504201	*	toc:Toce_1166	cellulase (EC:3.2.1.4)
150	0	0	0	0.456717	*	acan:ACA1_251790	cellulase (glycosyl hydrolase family 5) subfamily protein
384	0	0	0.0312126	0.0312689	*	tte:TTE0443	FrvX3; cellulase M-like protein
147	0	0	0.121476	0	*	cai:Caci_4876	cellulase (EC:3.2.1.4)
204	0	0	0.16154	0	*	cja:CJA_3369	cel5C; cellulase (EC:3.2.1.4)
180	0	0	0	0	*	cja:CJA_3369	cel5C; cellulase (EC:3.2.1.4)
150	0.0461743	0	0	0	Archaea;Euryarchaeota;Methanobacteria;Methanobacteriales;Methanobacteriaceae;Methanobacterium	mel:Metbo_1148	cellulase (EC:3.2.1.4)
171	0	0.046814	0	0	*	fsu:Fisuc_2876	cellulase (EC:3.2.1.4)
144	0	0	1.65965	5.10321	*	dok:MED134_00965	cellulase (glycosyl hydrolase family 5)
405	0	0.0486262	0	0	*	fsu:Fisuc_1224	cellulase (EC:3.2.1.4)
381	0	0	0.0948178	0.0316638	Bacteria	cja:CJA_3337	cel5E; cellulase (EC:3.2.1.4)
SUM	6.7831	10.0329	52.659	73.8062
SUM	0	0.292327	0	0	Bacteria;Bacteroidetes;Bacteroidia;Bacteroidales
	0	0.0255909	0	0	Bacteria;Firmicutes;Clostridia;Clostridiales;Ruminococcaceae
	0	0.0309593	0	0	Bacteria;Firmicutes;Clostridia;Clostridiales;Ruminococcaceae
	0	0.055824	0	0	Bacteria;Firmicutes;Clostridia;Clostridiales;Ruminococcaceae;Pseudobacteroides;Pseudobacteroides cellulosolvens
	0	0.022805	0	0	Bacteria;Firmicutes;Clostridia;Clostridiales;Ruminococcaceae
	0	0.043018	0	0	Bacteria;Firmicutes;Clostridia;Clostridiales
	0	0.0209395	0	0	Bacteria;Firmicutes;Clostridia;Clostridiales
	0	0.021509	0	0	Bacteria;Firmicutes;Clostridia;Clostridiales;Ruminococcaceae
	0	0	0.151725	0.151772	Bacteria;Firmicutes;Clostridia;Clostridiales
	0	0.0159497	0	0	Bacteria;Firmicutes;Clostridia;Clostridiales
	0	0.0137086	0	0	Bacteria;Firmicutes;Clostridia;Clostridiales
	0	0.0803265	0	0	Bacteria;Firmicutes;Clostridia;Clostridiales;Ruminococcaceae;Pseudobacteroides;Pseudobacteroides cellulosolvens
	0	0	0	0	Bacteria;Firmicutes;Clostridia;Clostridiales
	0	0.0620401	0	0	Bacteria;Firmicutes;Clostridia;Clostridiales;Ruminococcaceae;Pseudobacteroides;Pseudobacteroides cellulosolvens
	0	0	0.074523	0.248542	Bacteria;Firmicutes;Clostridia;Clostridiales
	0.0382108	0.0564297	0.018625	0.0372857	Bacteria;Firmicutes;Clostridia;Clostridiales
	0.0195608	0.00968226	0	0	Bacteria;Firmicutes;Clostridia;Clostridiales;Ruminococcaceae;Pseudobacteroides;Pseudobacteroides cellulosolvens
	0	0.0294637	0	0	Bacteria;Firmicutes;Clostridia;Clostridiales;Ruminococcaceae;Pseudobacteroides;Pseudobacteroides cellulosolvens
SUM	0.0577716	0.488246	0.244873	0.4376
	0	0	0.0671519	0	Bacteria;Actinobacteria;Actinobacteria;Actinomycetales
	0	0	0.041612	0.0834171	Bacteria;Actinobacteria;Actinobacteria;Actinomycetales
	0	0	0.260137	0	Bacteria;Actinobacteria;Actinobacteria;Actinomycetales
	0	0	0	0	Bacteria;Actinobacteria;Actinobacteria;Actinomycetales
	0	0	0	0.324255	Bacteria;Actinobacteria;Actinobacteria;Actinomycetales
	0	0	0	1.38514	Bacteria;Actinobacteria;Actinobacteria;Actinomycetales
	0	0	0.0671519	0	Bacteria;Actinobacteria;Actinobacteria;Actinomycetales
	0	0	0	0.56036	Bacteria;Actinobacteria;Actinobacteria;Actinomycetales
SUM	0	0	0.436053	2.35317
	0.0357852	0.0112443	0	0	Bacteria;Bacteroidetes;Cytophagia;Cytophagales;Cytophagaceae;Cytophaga
	0	0	0.0599527	0	Bacteria;Firmicutes;Bacilli;Bacillales;Alicyclobacillaceae;Alicyclobacillus
	0	0	0.0904556	0.180457	Bacteria;Ignavibacteriae;Ignavibacteria;Ignavibacteriales;Ignavibacteriaceae;Ignavibacterium;Ignavibacterium album
	0.0187616	0.0401567	0	0	Bacteria;Ignavibacteriae;Ignavibacteria;Ignavibacteriales;Ignavibacteriaceae;Ignavibacterium;Ignavibacterium album
SUM	0.0187616	0.0401567	0.0904556	0.180457
	0	0	0.180911	0	Bacteria;Planctomycetes;Planctomycetia;Planctomycetales;Planctomycetaceae
	0	0	0	0.111875	Bacteria;Planctomycetes;Planctomycetia;Planctomycetales;Planctomycetaceae
SUM	0	0	0.180911	0.111875
	0	0	0.109641	0	Bacteria;Proteobacteria;Alphaproteobacteria;Rhizobiales
	0	0	0.0993529	0	Bacteria;Proteobacteria;Alphaproteobacteria;Rhizobiales;Methylocystaceae;Methylocystis
SUM	0	0	0.208994	0
SUM	0	0	0.0671519	0	Bacteria;Proteobacteria;Betaproteobacteria;Rhodocyclales;Rhodocyclaceae;Methyloversatilis;Methyloversatilis sp. FAM1
	0	0.00588646	0.0779714	0	Bacteria;Proteobacteria;Deltaproteobacteria;Myxococcales;Polyangiaceae;Sorangium;Sorangium cellulosum
	0	0	0.0698073	0.42027	Bacteria;Proteobacteria;Deltaproteobacteria;Myxococcales;Polyangiaceae;Sorangium;Sorangium cellulosum
SUM	0	0.00588646	0.147779	0.42027
Firmicutes
	0	0.0255909	0	0	Bacteria;Firmicutes;Clostridia;Clostridiales;Ruminococcaceae
	0	0.0309593	0	0	Bacteria;Firmicutes;Clostridia;Clostridiales;Ruminococcaceae
	0	0	0.0768331	0	Bacteria;Firmicutes
	0	0.055824	0	0	Bacteria;Firmicutes;Clostridia;Clostridiales;Ruminococcaceae;Pseudobacteroides;Pseudobacteroides cellulosolvens
	0	0.022805	0	0	Bacteria;Firmicutes;Clostridia;Clostridiales;Ruminococcaceae
	0	0.043018	0	0	Bacteria;Firmicutes;Clostridia;Clostridiales
	0	0.0209395	0	0	Bacteria;Firmicutes;Clostridia;Clostridiales
	0	0.021509	0	0	Bacteria;Firmicutes;Clostridia;Clostridiales;Ruminococcaceae
	0	0	0.151725	0.151772	Bacteria;Firmicutes;Clostridia;Clostridiales
	0	0.0159497	0	0	Bacteria;Firmicutes;Clostridia;Clostridiales
	0	0.0137086	0	0	Bacteria;Firmicutes;Clostridia;Clostridiales
	0	0.0803265	0	0	Bacteria;Firmicutes;Clostridia;Clostridiales;Ruminococcaceae;Pseudobacteroides;Pseudobacteroides cellulosolvens
	0	0	0	0	Bacteria;Firmicutes;Clostridia;Clostridiales
	0	0.0620401	0	0	Bacteria;Firmicutes;Clostridia;Clostridiales;Ruminococcaceae;Pseudobacteroides;Pseudobacteroides cellulosolvens
	0	0.0378375	0	0	Bacteria;Firmicutes
	0	0	0.074523	0.248542	Bacteria;Firmicutes;Clostridia;Clostridiales
	0.0382108	0.0564297	0.018625	0.0372857	Bacteria;Firmicutes;Clostridia;Clostridiales
	0	0.021509	0	0	Bacteria;Firmicutes
	0.0195608	0.00968226	0	0	Bacteria;Firmicutes;Clostridia;Clostridiales;Ruminococcaceae;Pseudobacteroides;Pseudobacteroides cellulosolvens
	0	0.0294637	0	0	Bacteria;Firmicutes;Clostridia;Clostridiales;Ruminococcaceae;Pseudobacteroides;Pseudobacteroides cellulosolvens
	0	0	0.0599527	0	Bacteria;Firmicutes;Bacilli;Bacillales;Alicyclobacillaceae;Alicyclobacillus
	0	0.0255909	0	0	Bacteria;Firmicutes;Clostridia;Clostridiales;Ruminococcaceae
	0	0.0309593	0	0	Bacteria;Firmicutes;Clostridia;Clostridiales;Ruminococcaceae
	0	0.055824	0	0	Bacteria;Firmicutes;Clostridia;Clostridiales;Ruminococcaceae;Pseudobacteroides;Pseudobacteroides cellulosolvens
	0	0.022805	0	0	Bacteria;Firmicutes;Clostridia;Clostridiales;Ruminococcaceae
	0	0.043018	0	0	Bacteria;Firmicutes;Clostridia;Clostridiales
	0	0.0209395	0	0	Bacteria;Firmicutes;Clostridia;Clostridiales
	0	0.021509	0	0	Bacteria;Firmicutes;Clostridia;Clostridiales;Ruminococcaceae
	0	0	0.151725	0.151772	Bacteria;Firmicutes;Clostridia;Clostridiales
	0	0.0159497	0	0	Bacteria;Firmicutes;Clostridia;Clostridiales
	0	0.0137086	0	0	Bacteria;Firmicutes;Clostridia;Clostridiales
	0	0.0803265	0	0	Bacteria;Firmicutes;Clostridia;Clostridiales;Ruminococcaceae;Pseudobacteroides;Pseudobacteroides cellulosolvens
	0	0	0	0	Bacteria;Firmicutes;Clostridia;Clostridiales
	0	0.0620401	0	0	Bacteria;Firmicutes;Clostridia;Clostridiales;Ruminococcaceae;Pseudobacteroides;Pseudobacteroides cellulosolvens
	0	0	0.074523	0.248542	Bacteria;Firmicutes;Clostridia;Clostridiales
	0.0382108	0.0564297	0.018625	0.0372857	Bacteria;Firmicutes;Clostridia;Clostridiales
	0.0195608	0.00968226	0	0	Bacteria;Firmicutes;Clostridia;Clostridiales;Ruminococcaceae;Pseudobacteroides;Pseudobacteroides cellulosolvens
	0	0.0294637	0	0	Bacteria;Firmicutes;Clostridia;Clostridiales;Ruminococcaceae;Pseudobacteroides;Pseudobacteroides cellulosolvens
SUM	0.115543	1.03584	0.626532	0.875199
	0.0258788	0	0	0	Archaea;Euryarchaeota;Methanobacteria;Methanobacteriales;Methanobacteriaceae;Methanobacterium
	0.0756727	0	0	0	Archaea;Euryarchaeota
	0.0363755	0	0	0	Archaea;Euryarchaeota;Methanomicrobia
	0.0485637	0	0	0	Archaea;Euryarchaeota;Methanobacteria;Methanobacteriales;Methanobacteriaceae;Methanobacterium
	0.0461743	0	0	0	Archaea;Euryarchaeota;Methanobacteria;Methanobacteriales;Methanobacteriaceae;Methanobacterium
Sum	0.232665	0	0	0
Proteobacteria
	0	0	0.00944752	0.0569094	Bacteria;Proteobacteria
	0.158667	2.86137	0.317926	0	Bacteria;Proteobacteria
	0	0.00588646	0.0779714	0	Bacteria;Proteobacteria;Deltaproteobacteria;Myxococcales;Polyangiaceae;Sorangium;Sorangium cellulosum
	0	0	0.0599103	0	Bacteria;Proteobacteria
	0	0	0.0356601	0.0357083	Bacteria;Proteobacteria
	0	0	0.0656989	0	Bacteria;Proteobacteria
	0	0	0.0918147	0	Bacteria;Proteobacteria
	0	0	0.109641	0	Bacteria;Proteobacteria;Alphaproteobacteria;Rhizobiales
	0	0	0	0.240801	Bacteria;Proteobacteria
	0	0	0.0356601	0.0357083	Bacteria;Proteobacteria
	0	0	0	0	Bacteria;Proteobacteria
	0	0	0.0542614	0.0724435	Bacteria;Proteobacteria
	0	0	0.0671519	0	Bacteria;Proteobacteria;Betaproteobacteria;Rhodocyclales;Rhodocyclaceae;Methyloversatilis;Methyloversatilis sp. FAM1
	0	0.119194	0.0109795	0.058976	Bacteria;Proteobacteria
	0	0	0	0.28018	Bacteria;Proteobacteria
	0	0	0.0698073	0.42027	Bacteria;Proteobacteria;Deltaproteobacteria;Myxococcales;Polyangiaceae;Sorangium;Sorangium cellulosum
	0	0	0	0.456717	Bacteria;Proteobacteria
	0	0	0	0.172444	Bacteria;Proteobacteria
	0	0	0	0.178341	Bacteria;Proteobacteria
	0	0	0	0.167859	Bacteria;Proteobacteria;Gammaproteobacteria;Alteromonadales
	0	0	0.0827512	0	Bacteria;Proteobacteria;Alphaproteobacteria
	0	0	0.11526	0	Bacteria;Proteobacteria;Gammaproteobacteria
	0	0	0.0727887	0	Bacteria;Proteobacteria
	0	0	0.0827512	0	Bacteria;Proteobacteria
	0	0	0.0993529	0	Bacteria;Proteobacteria;Alphaproteobacteria;Rhizobiales;Methylocystaceae;Methylocystis
Sum	0.158667	2.98645	1.45883	2.17636

## Sheet: Exoglucanase (EC 3.2.1.74)
gene_length	tpm_aRNA1	tpm_aRNA2	tpm_aRNA3	tpm_aRNA4	taxonomy	kegg_gene	kegg_description										tpm_aRNA1 = time point A solid
81	0	0	0	0	*	tmn:UCRPA7_2769	putative exoglucanase 3 precursor protein										tpm_aRNA2 = time point A planktonic
210	0	0	0	0	*	ela:UCREL1_11703	putative exoglucanase 3 precursor protein										tpm_aRNA3 = time point B planktonic
642	0.0564614	0	0	0	*	ksk:KSE_64640	putative exoglucanase										tpm_aRNA4 = time point B solid
204	0	0	0	0	*	ksk:KSE_64640	putative exoglucanase
210	0	0	0	0.252297	*	ela:UCREL1_11703	putative exoglucanase 3 precursor protein
150	0	0	0	0	*	mgr:MGG_05520	exoglucanase 2
567	0	0	0.0619019	0.0532827	*	ccx:COCOR_01735	cbhB; exoglucanase B
186	0.0536109	0	0	0	*	ela:UCREL1_5392	putative exoglucanase 1 protein
375	0	0.0347137	0	0	Eukaryota	pif:PITG_10204	exoglucanase 1, putative
135	0	0	0.302188	0	*	pic:PICST_35732	XYN1; Glycoside hydrolase, family 10 Endo-1,4-beta-xylanase precursor (Xylanase) Exoglucanase/xylanase precursor
174	0	0	0.396303	0	*	ksk:KSE_64640	putative exoglucanase
132	0	0	0	0	*	pru:PRU_2655	glucan 1,4-beta-glucosidase (EC:3.2.1.74)
195	0.0238043	0.0169494	0	0	*	pru:PRU_2693	glucan 1,4-beta-glucosidase (EC:3.2.1.74)
201	0	0.0157826	0	0.22375	*	sde:Sde_2497	ced3A; exo-1,4-beta-glucosidase (EC:3.2.1.74)
231	0	0	0	0	*	sde:Sde_2497	ced3A; exo-1,4-beta-glucosidase (EC:3.2.1.74)
192	0	0.0175921	0.062171	0	*	mmr:Mmar10_2726	exo-1,4-beta-glucosidase (EC:3.2.1.74)
129	0	0	0	0	*	pru:PRU_2693	glucan 1,4-beta-glucosidase (EC:3.2.1.74)
237	0	0	0	0.384987	Bacteria	sen:SACE_6502	celD; glucan 1,4-beta-glucosidase (EC:3.2.1.74)
189	0	0	0.064616	0.258804	*	cja:CJA_1497	cel3B; glucan 1,4-beta-glucosidase (EC:3.2.1.74)
SUM	0.133877	0.0850378	0.88718	1.17312

## Sheet: ß-glucosdiase (EC 3.2.1.21)
gene_id	gene_length	tpm_aRNA1	tpm_aRNA2	tpm_aRNA3	tpm_aRNA4	taxonomy	kegg_gene	kegg_description
k141_1001378_1	150	0	0	0	0.228358	*	atm:ANT_24960	beta-glucosidase (EC:3.2.1.21)					tpm_aRNA1 = time point A solid
k141_1010743_1	429	0	0	0.0656928	0	*	jde:Jden_0472	Beta-glucosidase (EC:3.2.1.21)					tpm_aRNA2 = time point A planktonic
k141_1032234_1	258	0	0	0.128558	0	*	cps:CPS_3739	bglX; periplasmic beta-glucosidase (EC:3.2.1.21)					tpm_aRNA3 = time point B planktonic
k141_1051658_1	330	0	0	0.0804638	0	*	sjp:SJA_C2-02260	putative beta-glucosidase (EC:3.2.1.21)					tpm_aRNA4 = time point B solid
k141_1058043_2	69	0	0	0	0	*	fjo:Fjoh_3874	beta-glucosidase (EC:3.2.1.21)
k141_1062884_1	189	0	0.0182945	0	0.129402	*	atm:ANT_24960	beta-glucosidase (EC:3.2.1.21)
k141_1066793_1	150	0	0	0.11526	0	*	ols:Olsu_1724	Beta-glucosidase (EC:3.2.1.21)
k141_1068565_1	231	0	0	0.0812242	0	*	atm:ANT_17560	beta-glucosidase (EC:3.2.1.21)
k141_1070695_1	246	0.0851811	0	0	0	Bacteria	axl:AXY_22860	bglB; beta-glucosidase (EC:3.2.1.21)
k141_1070695_2	207	0.0620527	0	0	0	*	axl:AXY_22860	bglB; beta-glucosidase (EC:3.2.1.21)
k141_1077573_1	204	0.0855253	0	0	0	Bacteria	fte:Fluta_0790	beta-glucosidase (EC:3.2.1.21)
k141_1079033_1	198	0	0	0.115571	0	*	atm:ANT_24960	beta-glucosidase (EC:3.2.1.21)
k141_1088443_1	417	0	0	0.0274353	0.110003	*	scl:sce4297	bglA2; beta-glucosidase (EC:3.2.1.21)
k141_1095358_1	288	0	0	0.0258297	0.0517045	*	mph:MLP_27610	bglX; periplasmic beta-glucosidase (EC:3.2.1.21)
k141_1097819_1	228	0	0	0.0417888	0.0839296	*	atm:ANT_17560	beta-glucosidase (EC:3.2.1.21)
k141_1098121_1	150	0	0	0.11526	0	*	cle:Clole_2594	beta-glucosidase (EC:3.2.1.21)
k141_1109609_1	249	0	0.00998212	0.0691837	0.13858	Bacteria	cle:Clole_2594	beta-glucosidase (EC:3.2.1.21)
k141_1139199_1	141	0	0	0	0	Bacteria	atm:ANT_24960	beta-glucosidase (EC:3.2.1.21)
k141_115031_1	381	0	0	0.0316059	0	Bacteria	scl:sce7663	bglA3; beta-glucosidase (EC:3.2.1.21)
k141_1152862_1	102	0.624253	1.01347	0	0	*	cai:Caci_3845	beta-glucosidase (EC:3.2.1.21)
k141_1182054_1	150	0	0.0652856	0	0	*	atm:ANT_17560	beta-glucosidase (EC:3.2.1.21)
k141_1185202_1	156	0	0	0.104286	0	Bacteria	ppn:Palpr_1635	beta-glucosidase (EC:3.2.1.21)
k141_1197169_1	264	0.0246321	0	0	0	Bacteria;Firmicutes;Clostridia;Clostridiales	axl:AXY_22860	bglB; beta-glucosidase (EC:3.2.1.21)
k141_1224434_1	126	0	0.0546312	0	0	*	atm:ANT_24960	beta-glucosidase (EC:3.2.1.21)
k141_123330_1	186	0	0.0190427	0.0671519	0	Bacteria	aex:Astex_2467	beta-glucosidase (EC:3.2.1.21)
k141_1250230_1	129	0	0	0.168	1.66672	*	tpd:Teth39_2054	beta-glucosidase (EC:3.2.1.21)
k141_1253452_1	150	0	0	0	0	*	tbi:Tbis_2406	beta-glucosidase (EC:3.2.1.21)
k141_1258000_1	150	0	0	0	0	*	cai:Caci_3845	beta-glucosidase (EC:3.2.1.21)
k141_126774_1	150	0.105413	0.800581	0	0	*	pfr:PFREUD_02640	beta-glucosidase (EC:3.2.1.21)
k141_1272429_1	183	0	0	0	0.42027	*	nar:Saro_1611	beta-glucosidase (EC:3.2.1.21)
k141_127429_1	147	0	0	0	0	*	atm:ANT_17560	beta-glucosidase (EC:3.2.1.21)
k141_1283758_1	183	0	0	0.0698073	0.14009	*	atm:ANT_17560	beta-glucosidase (EC:3.2.1.21)
k141_1289290_1	180	0	0	0.145577	0	*	ols:Olsu_1724	Beta-glucosidase (EC:3.2.1.21)
k141_1297989_1	162	0.0378363	0	0	0	*	atm:ANT_24960	beta-glucosidase (EC:3.2.1.21)
k141_131293_1	540	0	0	0.0283426	0.227638	Bacteria	pjd:Pjdr2_2837	beta-galactosidase (EC:3.2.1.21)
k141_1320923_1	171	0	0.023407	0	0	*	fba:FIC_01521	Periplasmic beta-glucosidase (EC:3.2.1.21)
k141_1344545_1	69	0	0	0	0	*	mmt:Metme_3603	Beta-glucosidase (EC:3.2.1.21)
k141_1345356_1	183	0	0	0	0	*	ske:Sked_08390	broad-specificity cellobiase (EC:3.2.1.21)
k141_135946_1	177	0	0.021509	0	0	*	lch:Lcho_4320	beta-galactosidase (EC:3.2.1.21)
k141_1360685_1	147	0	0	0	0	*	rrs:RoseRS_3614	Beta-glucosidase (EC:3.2.1.21)
k141_1380798_1	150	0	0	0	0.456717	*	sbu:SpiBuddy_2162	beta-glucosidase (EC:3.2.1.21)
k141_138080_1	174	0	0.0448292	0	0	Bacteria	mca:MCA1578	bgl; beta-glucosidase (EC:3.2.1.21)
k141_1387452_1	153	0	0.123837	0	0	Bacteria	ase:ACPL_4483	coagulation factor 5/8 type domain-containing protein (EC:3.2.1.21)
k141_1387862_1	144	0	0.0365942	0	1.77629	*	tbi:Tbis_2406	beta-glucosidase (EC:3.2.1.21)
k141_1397755_1	189	0	0	0	0.129402	Bacteria	scl:sce2601	bglX; beta-glucosidase (EC:3.2.1.21)
k141_1434986_1	156	0	0	0.208572	0	*	ppn:Palpr_1635	beta-glucosidase (EC:3.2.1.21)
k141_1440977_1	189	0.0514617	0	0.129232	0	*	eca:ECA2790	bglX; periplasmic beta-glucosidase (EC:3.2.1.21)
k141_1454329_1	228	0.0333086	0	0	0	*	ols:Olsu_1724	Beta-glucosidase (EC:3.2.1.21)
k141_1459949_1	78	0	0	0	0	*	ral:Rumal_2816	beta-glucosidase (EC:3.2.1.21)
k141_1469788_1	195	0	0	0.0599103	0	*	mph:MLP_00980	beta-N-acetylhexosaminidase/beta-glucosidase (EC:3.2.1.21 3.2.1.52)
k141_1473267_1	183	0.774047	1.26202	0	0	*	fpr:FP2_13740	Beta-glucosidase-related glycosidases (EC:3.2.1.21)
k141_1494406_1	576	0	0	0.0606091	0.0347826	Bacteria;Proteobacteria;Gammaproteobacteria;Methylococcales;Methylococcaceae	mmt:Metme_3603	Beta-glucosidase (EC:3.2.1.21)
k141_1510229_1	153	10.1927	1.71442	0	1.73762	Archaea;Euryarchaeota	sesp:BN6_52090	Beta-glucosidase A (EC:3.2.1.21)
k141_1511643_1	339	0	0	0.0575868	0.0384209	*	osp:Odosp_2834	Beta-glucosidase (EC:3.2.1.21)
k141_1515557_1	150	0	0	0.11526	0	*	scl:sce7663	bglA3; beta-glucosidase (EC:3.2.1.21)
k141_1535754_1	150	0	0	0	0	Bacteria	cvi:CV_1272	bglB; beta-glucosidase (EC:3.2.1.21)
k141_153861_2	420	0	0	0.434186	0	Bacteria	bpb:bpr_I2095	bgl3E; beta-glucosidase Bgl3E (EC:3.2.1.21)
k141_1542977_1	222	0	0	0.0443851	0	*	ote:Oter_2190	Beta-glucosidase (EC:3.2.1.21)
k141_1558674_1	165	0.0360933	0	0	0	*	axl:AXY_22860	bglB; beta-glucosidase (EC:3.2.1.21)
k141_1562951_1	162	0	0	0.0947824	0	Bacteria	slr:L21SP2_3386	Beta-glucosidase (EC:3.2.1.21)
k141_1566197_1	147	0	0	0.121476	0	*	cle:Clole_0559	beta-glucosidase (EC:3.2.1.21)
k141_1571371_1	228	0	0	0.0835776	0.0839296	*	tmm:Tmari_1862	Beta-glucosidase (EC:3.2.1.21)
k141_1575146_1	153	0	0.0309593	0	0	Bacteria;Bacteroidetes	ppn:Palpr_1635	beta-glucosidase (EC:3.2.1.21)
k141_1584884_1	168	0	0	0.345531	0	*	axl:AXY_22860	bglB; beta-glucosidase (EC:3.2.1.21)
k141_159080_1	159	0	0	0	0.197877	*	sjp:SJA_C2-03460	bglX; beta-glucosidase (EC:3.2.1.21)
k141_1597136_1	150	0	0	0.11526	0.228358	*	atm:ANT_24960	beta-glucosidase (EC:3.2.1.21)
k141_1603502_1	357	0	0	0.0351605	0	Bacteria	bpb:bpr_I2095	bgl3E; beta-glucosidase Bgl3E (EC:3.2.1.21)
k141_160402_1	147	0.0488055	0	0	0	*	scl:sce7663	bglA3; beta-glucosidase (EC:3.2.1.21)
k141_1618220_1	174	0	0.0224146	0	0	*	scl:sce3455	bglA1; beta-glucosidase (EC:3.2.1.21)
k141_1623397_1	516	0.0418759	0.00315248	0	0	Bacteria	axl:AXY_22860	bglB; beta-glucosidase (EC:3.2.1.21)
k141_1626870_1	180	0	0	0.0727887	0	*	aex:Astex_2724	beta-glucosidase (EC:3.2.1.21)
k141_1627096_1	150	0	0	0.11526	0	*	sdn:Sden_2605	Beta-glucosidase (EC:3.2.1.21)
k141_163041_1	105	0	0	0	0	*	aym:YM304_41100	beta-glucosidase (EC:3.2.1.21)
k141_1646889_1	156	0	0	0.104286	0	*	rob:CK5_19830	Beta-glucosidase-related glycosidases (EC:3.2.1.21)
k141_1687218_1	147	0	0	0	0	*	saal:L336_0805	putative beta-glucosidase (EC:3.2.1.21)
k141_1692729_1	147	0	0	0	0	*	npp:PP1Y_Mpl4647	beta-glucosidase (EC:3.2.1.21)
k141_1692865_1	198	0.0917535	0	0	0	Bacteria	kra:Krad_3961	beta-glucosidase (EC:3.2.1.21)
k141_1695281_1	309	0	0	0.045279	0	*	mph:MLP_00980	beta-N-acetylhexosaminidase/beta-glucosidase (EC:3.2.1.21 3.2.1.52)
k141_1725821_1	558	0	0	0.072287	0.0181466	Bacteria	cle:Clole_0559	beta-glucosidase (EC:3.2.1.21)
k141_1727858_1	171	0	0	0	0	*	ols:Olsu_1724	Beta-glucosidase (EC:3.2.1.21)
k141_1736910_1	219	0	0	0.0457703	0	*	gap:GAPWK_1977	Periplasmic beta-glucosidase (EC:3.2.1.21)
k141_1746835_1	222	0	0	0	0.0891704	*	glp:Glo7428_0529	broad-specificity cellobiase (EC:3.2.1.21)
k141_1749635_1	174	0.0316533	0	0	0	*	oih:OB2763	beta-glucosidase (EC:3.2.1.21)
k141_1753058_1	213	0	0	0.0487203	0	Bacteria;Bacteroidetes;Bacteroidia;Bacteroidales;Bacteroidaceae;Bacteroides	gfo:GFO_0367	bglX; glycoside hydrolase (EC:3.2.1.21)
k141_1758141_1	150	0	0	0.11526	0	*	pmo:Pmob_0493	beta-galactosidase (EC:3.2.1.21)
k141_177065_1	435	0	0	0.051469	0	*	fpr:FP2_13750	Beta-glucosidase-related glycosidases (EC:3.2.1.21)
k141_1776850_1	147	0.196578	0.293895	0	0	Bacteria	mca:MCA1578	bgl; beta-glucosidase (EC:3.2.1.21)
k141_1780492_1	174	0	0	0.0792607	0	*	ols:Olsu_1724	Beta-glucosidase (EC:3.2.1.21)
k141_1786731_1	1455	0	0	0.255307	0.0229397	Bacteria	sti:Sthe_0493	beta-galactosidase (EC:3.2.1.21)
k141_1809205_1	147	0	0	0	0	*	dth:DICTH_1949	thermostable beta-glucosidase B (EC:3.2.1.21)
k141_1815665_1	231	0.0323758	0.0116072	0	0	Bacteria	psn:Pedsa_2585	beta-glucosidase (EC:3.2.1.21)
k141_18364_1	165	0	0	0.0904556	0	*	ote:Oter_2190	Beta-glucosidase (EC:3.2.1.21)
k141_1864786_1	96	0	0	0	0	*	bde:BDP_2213	bgl5; beta-glucosidase (EC:3.2.1.21)
k141_1885474_1	174	0.0316533	0	0	0	*	chu:CHU_3784	bglX; b-glucosidase (EC:3.2.1.21)
k141_1887521_1	276	0	0	0.701704	0	*	rob:CK5_19830	Beta-glucosidase-related glycosidases (EC:3.2.1.21)
k141_1891536_1	261	0	0	0	0.314377	*	ote:Oter_2190	Beta-glucosidase (EC:3.2.1.21)
k141_1913125_1	276	0	0.0246648	0	0	*	nca:Noca_3263	beta-glucosidase (EC:3.2.1.21)
k141_1916313_1	147	0.0488055	0	0	0	*	mph:MLP_29390	beta-glucosidase (EC:3.2.1.21)
k141_193671_1	243	0	0.0523616	0	0	*	hsw:Hsw_1448	beta-glucosidase-like glycosyl hydrolase (EC:3.2.1.21)
k141_1939226_1	264	0	0	0.091994	0	*	fpr:FP2_13750	Beta-glucosidase-related glycosidases (EC:3.2.1.21)
k141_1941554_1	147	0	0	0	0.481603	*	sro:Sros_7167	beta-glucosidase (EC:3.2.1.21)
k141_1946758_1	279	0	0	0.0824432	0	Bacteria	ppn:Palpr_1635	beta-glucosidase (EC:3.2.1.21)
k141_1952532_1	177	0	0	0.151725	0.151772	Bacteria	azl:AZL_e01410	beta-glucosidase (EC:3.2.1.21)
k141_1967535_1	153	0	0	0.109641	0	*	ote:Oter_2190	Beta-glucosidase (EC:3.2.1.21)
k141_1975631_1	147	0	0	0	0.240801	*	azl:AZL_e01630	beta-glucosidase (EC:3.2.1.21)
k141_1989939_1	150	0	0	0	0	Bacteria;Proteobacteria;Gammaproteobacteria;Methylococcales;Methylococcaceae	mmt:Metme_3603	Beta-glucosidase (EC:3.2.1.21)
k141_2006955_1	150	0	0	0	0	*	pbo:PACID_01920	beta-glucosidase (EC:3.2.1.21)
k141_2025880_1	468	0	0	0.254165	0	*	axl:AXY_22860	bglB; beta-glucosidase (EC:3.2.1.21)
k141_2031288_1	150	0.387535	0	0.11526	0	Archaea;Euryarchaeota	sesp:BN6_52090	Beta-glucosidase A (EC:3.2.1.21)
k141_2031731_1	150	0	0	0	0.228358	Bacteria	mxa:MXAN_6555	beta-glucosidase (EC:3.2.1.21)
k141_2035319_1	288	0	0	0.0774892	0	*	chu:CHU_2273	bglX; b-glucosidase (EC:3.2.1.21)
k141_2038672_1	216	0	0	0	0.189675	Bacteria;Chloroflexi	atm:ANT_24960	beta-glucosidase (EC:3.2.1.21)
k141_2039246_1	216	0	0	0.0944496	0	*	ral:Rumal_2816	beta-glucosidase (EC:3.2.1.21)
k141_2041992_1	147	0	0	0	0	*	psn:Pedsa_0103	beta-glucosidase (EC:3.2.1.21)
k141_2046544_1	129	0	0	0.168	0	*	hxa:Halxa_0665	beta-glucosidase (EC:3.2.1.21)
k141_2048429_1	147	0	0	0	0	*	bde:BDP_0220	beta-glucosidase (EC:3.2.1.21)
k141_2079296_1	171	0	0	0.165502	0	Bacteria	sur:STAUR_0096	periplasmic beta-glucosidase (EC:3.2.1.21)
k141_208085_1	216	0.0562847	0.0267711	0	0	*	dth:DICTH_1949	thermostable beta-glucosidase B (EC:3.2.1.21)
k141_2095052_1	147	0	0	0.121476	0	Bacteria	ppn:Palpr_1635	beta-glucosidase (EC:3.2.1.21)
k141_2108275_1	231	0	0.0348217	0	0	Bacteria;Bacteroidetes	fba:FIC_01521	Periplasmic beta-glucosidase (EC:3.2.1.21)
k141_2110706_1	156	0.0417258	0	0	0	*	chu:CHU_3811	blgA; b-glucosidase (EC:3.2.1.21)
k141_2134015_1	150	0	0	0.11526	0	Bacteria;Proteobacteria	gfo:GFO_3467	bglX; beta-glucosidase (EC:3.2.1.21)
k141_213509_1	150	0	0	0	0.228358	*	nca:Noca_3263	beta-glucosidase (EC:3.2.1.21)
k141_2140108_1	147	0	0	0	0	Bacteria	scl:sce2601	bglX; beta-glucosidase (EC:3.2.1.21)
k141_2140135_1	147	0	0	0	0	Bacteria	scl:sce2601	bglX; beta-glucosidase (EC:3.2.1.21)
k141_2159979_1	150	0	0	0	0	*	phu:Phum_PHUM241350	beta-glucosidase, putative (EC:3.1.1.32 3.2.1.21)
k141_2169338_1	162	0	0	0.0947824	0	*	atm:ANT_24960	beta-glucosidase (EC:3.2.1.21)
k141_2181666_1	150	0	0	0	0	*	tep:TepRe1_0053	beta-glucosidase (EC:3.2.1.21)
k141_2191378_1	330	0	0	0.0402319	0	*	jde:Jden_0472	Beta-glucosidase (EC:3.2.1.21)
k141_2192944_1	150	0	0	0	0	*	bln:Blon_1905	Beta-glucosidase (EC:3.2.1.21)
k141_2222028_1	177	0	0.021509	0.379312	0	*	rob:CK5_19830	Beta-glucosidase-related glycosidases (EC:3.2.1.21)
k141_2228259_1	225	0	0	0.0430497	0.0864241	Bacteria	ppn:Palpr_1635	beta-glucosidase (EC:3.2.1.21)
k141_2280267_1	171	0	0	0.0827512	0	*	jde:Jden_0472	Beta-glucosidase (EC:3.2.1.21)
k141_2284874_1	174	0	0	0.158521	0	*	hxa:Halxa_0375	beta-glucosidase (EC:3.2.1.21)
k141_2285696_1	183	0.0279779	0	0.139615	0	Bacteria;Proteobacteria	sen:SACE_5452	bglB2; beta-glucosidase (EC:3.2.1.21)
k141_2287434_1	162	0	0	0	0	*	tro:trd_1758	beta-glucosidase A (EC:3.2.1.21)
k141_2287660_1	108	0	0	0	0	*	rob:CK5_19840	Beta-glucosidase-related glycosidases (EC:3.2.1.21)
k141_2314941_1	150	0	0	0.11526	0	*	atm:ANT_24960	beta-glucosidase (EC:3.2.1.21)
k141_2314958_1	192	0	0	0	0.373821	Bacteria	ote:Oter_2190	Beta-glucosidase (EC:3.2.1.21)
k141_233393_1	216	0	0	0.0944496	0	Bacteria	cao:Celal_0470	beta-glucosidase (EC:3.2.1.21)
k141_2335978_1	213	0	0	0.0487203	0	*	bde:BDP_0220	beta-glucosidase (EC:3.2.1.21)
k141_2345736_1	117	0	0	0	0	*	mmt:Metme_3603	Beta-glucosidase (EC:3.2.1.21)
k141_2365598_1	150	0	0	0	0	Bacteria	fpr:FP2_13750	Beta-glucosidase-related glycosidases (EC:3.2.1.21)
k141_237004_1	165	0.0360933	0	0	0	*	axl:AXY_22860	bglB; beta-glucosidase (EC:3.2.1.21)
k141_2384055_1	228	0	0	0.167155	0	Bacteria;Bacteroidetes	ppn:Palpr_1635	beta-glucosidase (EC:3.2.1.21)
k141_2388248_1	147	0	0	0	0	*	sbu:SpiBuddy_0788	beta-glucosidase (EC:3.2.1.21)
k141_2394500_1	132	0.267721	0	0	0	*	ica:Intca_3612	broad-specificity cellobiase (EC:3.2.1.21)
k141_2409354_1	405	0	0	0.0287004	0	*	jde:Jden_0472	Beta-glucosidase (EC:3.2.1.21)
k141_2413479_1	147	0	0	0	0	*	cao:Celal_0470	beta-glucosidase (EC:3.2.1.21)
k141_2430955_1	186	0	0	0.0671519	0	*	osp:Odosp_2834	Beta-glucosidase (EC:3.2.1.21)
k141_2434923_1	189	0	0	0.064616	0.129402	*	scl:sce2601	bglX; beta-glucosidase (EC:3.2.1.21)
k141_2438899_1	204	0	0	0	0.108085	*	mmar:MODMU_3043	bglB; beta-glucosidase (EC:3.2.1.21)
k141_244502_1	102	0	0	0	0	*	chu:CHU_2268	bglX; b-glucosidase (EC:3.2.1.21)
k141_2447127_1	156	0	0	0	0.207409	*	scl:sce7663	bglA3; beta-glucosidase (EC:3.2.1.21)
k141_2453969_1	147	0	0	2.43435	0.608172	*	mph:MLP_00980	beta-N-acetylhexosaminidase/beta-glucosidase (EC:3.2.1.21 3.2.1.52)
k141_2454021_1	162	0	0	0.0947824	0	*	mmar:MODMU_3043	bglB; beta-glucosidase (EC:3.2.1.21)
k141_246561_1	174	0.0316533	0	0	0	*	cps:CPS_3739	bglX; periplasmic beta-glucosidase (EC:3.2.1.21)
k141_2476294_1	219	0.0909389	0	0.0915406	0	Bacteria	cao:Celal_0470	beta-glucosidase (EC:3.2.1.21)
k141_2481493_1	186	0	0	0.0671519	0	Bacteria	mxa:MXAN_6555	beta-glucosidase (EC:3.2.1.21)
k141_2490627_1	372	0	0.0351428	0	0	*	atm:ANT_24960	beta-glucosidase (EC:3.2.1.21)
k141_2497817_1	183	0	0	1.06772	0.283058	Bacteria	nar:Saro_2419	beta-glucosidase (EC:3.2.1.21)
k141_249992_1	207	0	0	0.0520248	0	*	atm:ANT_17560	beta-glucosidase (EC:3.2.1.21)
k141_2502013_1	249	0	0.0399285	0	0	*	sjp:SJA_C2-02490	bglX; beta-glucosidase (EC:3.2.1.21)
k141_2513103_1	306	0	0	0.023049	0	*	hor:Hore_15280	family 1 glycoside hydrolase (EC:3.2.1.21)
k141_2528802_1	153	0.043922	0	0	0	*	iag:Igag_1800	beta-glucosidase (EC:3.2.1.21)
k141_253872_1	222	0	0	0.0443851	0	Bacteria;Actinobacteria;Actinobacteria;Actinomycetales	mmar:MODMU_3043	bglB; beta-glucosidase (EC:3.2.1.21)
k141_2562738_1	210	0.120024	0	0	0	*	axl:AXY_22860	bglB; beta-glucosidase (EC:3.2.1.21)
k141_2566577_1	312	0.0181172	0.0199322	0	0	*	hsw:Hsw_1448	beta-glucosidase-like glycosyl hydrolase (EC:3.2.1.21)
k141_2586545_1	201	0	0	0.0557325	0	Bacteria	scl:sce4297	bglA2; beta-glucosidase (EC:3.2.1.21)
k141_2605868_1	303	0	0	0	0.187828	Bacteria	atm:ANT_17560	beta-glucosidase (EC:3.2.1.21)
k141_2607646_1	162	0	0	0.0947824	0	*	bpb:bpr_I2096	bgl3D; beta-glucosidase Bgl3D (EC:3.2.1.21)
k141_2611762_1	177	0	0	0.0758623	0	Bacteria	ote:Oter_2190	Beta-glucosidase (EC:3.2.1.21)
k141_2620254_1	162	0	0.0536247	0	0	*	rob:CK5_16390	beta-galactosidase (EC:3.2.1.21)
k141_2625254_1	840	0	0	0.261117	0	Bacteria	jde:Jden_0472	Beta-glucosidase (EC:3.2.1.21)
k141_2649584_1	105	0	0	0	0	*	atm:ANT_24960	beta-glucosidase (EC:3.2.1.21)
k141_265079_1	411	0	0	0.0420795	0.140588	*	ote:Oter_2190	Beta-glucosidase (EC:3.2.1.21)
k141_265546_1	474	0	0	0.113424	0	Bacteria	jde:Jden_0472	Beta-glucosidase (EC:3.2.1.21)
k141_2661960_1	249	0	0	0	0	*	jde:Jden_0472	Beta-glucosidase (EC:3.2.1.21)
k141_2665468_1	168	0	0	0	0.172444	Bacteria	cle:Clole_2594	beta-glucosidase (EC:3.2.1.21)
k141_2666094_1	456	0	0	0.0599939	0.0481384	Bacteria;Proteobacteria;Gammaproteobacteria;Methylococcales;Methylococcaceae	mmt:Metme_3603	Beta-glucosidase (EC:3.2.1.21)
k141_2667833_1	147	0	0	0	0	*	hxa:Halxa_2401	beta-glucosidase (EC:3.2.1.21)
k141_2674102_1	327	0	0	0.306687	0	*	axl:AXY_22860	bglB; beta-glucosidase (EC:3.2.1.21)
k141_2682107_1	177	0	0	0	0.455315	*	pga:PGA1_c07840	bglA; beta-glucosidase A (EC:3.2.1.21)
k141_2683207_1	1200	0	0	0.399662	0.0142383	*	fpr:FP2_13750	Beta-glucosidase-related glycosidases (EC:3.2.1.21)
k141_269198_1	195	0	0	0.0599103	0.120026	Bacteria	ppn:Palpr_1635	beta-glucosidase (EC:3.2.1.21)
k141_2701136_1	183	0	0	0.139615	0	*	sti:Sthe_0493	beta-galactosidase (EC:3.2.1.21)
k141_2701691_1	174	0	0	0	0.316292	*	npp:PP1Y_Mpl4647	beta-glucosidase (EC:3.2.1.21)
k141_2710929_1	96	0	0	0.589449	0	*	aha:AHA_2689	beta-glucosidase (EC:3.2.1.21)
k141_2716080_1	177	0	0	0.0758623	0	*	mph:MLP_06980	beta-glucosidase (EC:3.2.1.21)
k141_2720748_1	210	0	0	0.150987	0	Bacteria;Proteobacteria;Gammaproteobacteria;Methylococcales;Methylococcaceae	mmt:Metme_3603	Beta-glucosidase (EC:3.2.1.21)
k141_272232_1	540	0.0669236	0	0	0	Bacteria	jde:Jden_0472	Beta-glucosidase (EC:3.2.1.21)
k141_2722475_1	291	0	0	0.0506526	0	*	rrs:RoseRS_3614	Beta-glucosidase (EC:3.2.1.21)
k141_2749366_1	156	0	0	0	0.207409	*	cle:Clole_0559	beta-glucosidase (EC:3.2.1.21)
k141_2752326_1	291	0	0	0.101305	0	Bacteria;Proteobacteria;Gammaproteobacteria;Methylococcales;Methylococcaceae;Methylobacter	mmt:Metme_3603	Beta-glucosidase (EC:3.2.1.21)
k141_2767150_1	156	0	0	0.104286	0	*	slr:L21SP2_1071	Beta-glucosidase (EC:3.2.1.21)
k141_2770536_1	288	0	0	0.0258297	0.155114	*	fpr:FP2_13740	Beta-glucosidase-related glycosidases (EC:3.2.1.21)
k141_2780281_1	498	0	0	0.0422864	0.102286	*	chu:CHU_3577	bglX; b-glucosidase (EC:3.2.1.21)
k141_2789207_1	375	0	0	0.0672431	0	*	jde:Jden_0472	Beta-glucosidase (EC:3.2.1.21)
k141_2797344_1	432	0	0	0.0650074	0	Bacteria	ppn:Palpr_1635	beta-glucosidase (EC:3.2.1.21)
k141_2800681_1	159	0	0	0.0993529	0	*	mph:MLP_27610	bglX; periplasmic beta-glucosidase (EC:3.2.1.21)
k141_2801216_1	159	0.0397266	0.505313	0	0	Bacteria;Proteobacteria;Betaproteobacteria;Burkholderiales;Comamonadaceae	sbu:SpiBuddy_0209	beta-glucosidase (EC:3.2.1.21)
k141_2803158_1	189	0	0.036589	0	0	*	glp:Glo7428_4617	Beta-glucosidase (EC:3.2.1.21)
k141_295427_1	177	0.0303938	0	0	0	Bacteria	sbu:SpiBuddy_0209	beta-glucosidase (EC:3.2.1.21)
k141_30053_1	135	0	0	0.151094	0	*	pbo:PACID_01920	beta-glucosidase (EC:3.2.1.21)
k141_300902_1	228	0.0166543	0.0238554	0	0	Bacteria	cps:CPS_3739	bglX; periplasmic beta-glucosidase (EC:3.2.1.21)
k141_308395_1	381	0	0	0.015803	0.0949915	*	acm:AciX9_4207	beta-galactosidase (EC:3.2.1.21)
k141_309404_1	135	0	0	0	0	*	chu:CHU_3577	bglX; b-glucosidase (EC:3.2.1.21)
k141_311473_1	744	0	0	0.0747563	0.200408	*	atm:ANT_17560	beta-glucosidase (EC:3.2.1.21)
k141_31408_1	150	0	0.0326428	0	0	Bacteria	slr:L21SP2_3095	Beta-glucosidase (EC:3.2.1.21)
k141_322327_1	297	0	0	0.121856	0	*	jde:Jden_0472	Beta-glucosidase (EC:3.2.1.21)
k141_360066_1	282	0	0	0.107649	0.323197	*	rum:CK1_25510	6-phospho-beta-glucosidase (EC:3.2.1.21 3.2.1.86)
k141_360181_1	291	0	0	0.0759789	0.456195	Bacteria	atm:ANT_17560	beta-glucosidase (EC:3.2.1.21)
k141_362652_1	234	0	0	0.039497	0	*	ote:Oter_2190	Beta-glucosidase (EC:3.2.1.21)
k141_364176_1	138	0	0	0	0	*	stp:Strop_2958	beta-glucosidase (EC:3.2.1.21)
k141_375131_1	195	0	0	0.0599103	0	*	pic:PICST_1541	BGL1; beta-glucosidase (EC:3.2.1.21)
k141_381102_1	156	0	0	0.104286	0	*	jde:Jden_1770	Beta-glucosidase (EC:3.2.1.21)
k141_39012_1	189	0	0	0.129232	0	Bacteria;Bacteroidetes	chu:CHU_3784	bglX; b-glucosidase (EC:3.2.1.21)
k141_396018_1	186	0	0	0.0671519	0	*	pga:PGA1_c07840	bglA; beta-glucosidase A (EC:3.2.1.21)
k141_401215_1	204	0	0	0.0538467	0	*	mmar:MODMU_3043	bglB; beta-glucosidase (EC:3.2.1.21)
k141_406614_1	150	0	0	0	0	*	ggh:GHH_c33750	bglX; periplasmic beta-glucosidase (EC:3.2.1.21)
k141_417959_2	96	0	0	18.2729	28.4919	*	sml:Smlt0449	bglX; beta-glucosidase (EC:3.2.1.21)
k141_420459_1	720	0.0733028	0.00206338	0	0	*	hsw:Hsw_1825	beta-glucosidase (EC:3.2.1.21)
k141_439770_1	225	0	0.0367857	0	0	*	pfr:PFREUD_02640	beta-glucosidase (EC:3.2.1.21)
k141_463985_1	195	0	0	0.119821	0	*	ggh:GHH_c33750	bglX; periplasmic beta-glucosidase (EC:3.2.1.21)
k141_485200_1	258	0	0	0	0.0643784	Bacteria;Bacteroidetes;Flavobacteriia;Flavobacteriales;Flavobacteriaceae	ggh:GHH_c33750	bglX; periplasmic beta-glucosidase (EC:3.2.1.21)
k141_489269_1	174	0.0316533	0	0	0	*	eha:Ethha_0897	beta-galactosidase (EC:3.2.1.21)
k141_490881_1	987	0	0	0.132949	0.00891696	Bacteria	axl:AXY_22860	bglB; beta-glucosidase (EC:3.2.1.21)
k141_495878_1	177	0	0	0	0.151772	*	scl:sce2601	bglX; beta-glucosidase (EC:3.2.1.21)
k141_506553_1	147	0	0	0	0	Bacteria;Firmicutes;Clostridia;Clostridiales	ctm:Cabther_A0309	beta-galactosidase (EC:3.2.1.21)
k141_528051_1	78	0	0	0	0	*	glp:Glo7428_4617	Beta-glucosidase (EC:3.2.1.21)
k141_532396_1	186	0	0	0.0671519	0.134625	*	iva:Isova_1716	Beta-glucosidase (EC:3.2.1.21)
k141_543029_1	150	0	0	0	0	*	dth:DICTH_0359	beta-glucosidase A (EC:3.2.1.21)
k141_582144_1	165	0	0	0	0	Bacteria;Firmicutes;Clostridia;Clostridiales;Lachnospiraceae	axl:AXY_22860	bglB; beta-glucosidase (EC:3.2.1.21)
k141_585071_1	765	0	0	0.0902798	0.254148	*	atm:ANT_17560	beta-glucosidase (EC:3.2.1.21)
k141_590397_1	183	0	0	0.209422	0	*	fpr:FP2_13750	Beta-glucosidase-related glycosidases (EC:3.2.1.21)
k141_594853_1	186	0	0	0.201456	0	Bacteria;Bacteroidetes	ppn:Palpr_1635	beta-glucosidase (EC:3.2.1.21)
k141_602008_1	150	0	0	0	0	*	pbo:PACID_01920	beta-glucosidase (EC:3.2.1.21)
k141_605417_1	81	0	0	1.94719	0	*	atm:ANT_24960	beta-glucosidase (EC:3.2.1.21)
k141_60921_1	378	0	0	0.0320114	0.0641377	*	cle:Clole_1639	beta-glucosidase (EC:3.2.1.21)
k141_609770_1	192	0	0	0.062171	0.124607	*	rrs:RoseRS_3614	Beta-glucosidase (EC:3.2.1.21)
k141_614923_1	153	0	0	0.219281	0	*	jde:Jden_0472	Beta-glucosidase (EC:3.2.1.21)
k141_617216_1	462	0	0	0.176574	0	*	axl:AXY_22860	bglB; beta-glucosidase (EC:3.2.1.21)
k141_621474_1	159	0	0	0	0.593631	*	atm:ANT_24960	beta-glucosidase (EC:3.2.1.21)
k141_638072_1	162	0	0	0.0947824	0	*	bpb:bpr_I2096	bgl3D; beta-glucosidase Bgl3D (EC:3.2.1.21)
k141_639448_1	228	0	0	0.0835776	0.503577	*	atm:ANT_17560	beta-glucosidase (EC:3.2.1.21)
k141_652747_1	150	0	0	0	0	Bacteria	ppn:Palpr_1635	beta-glucosidase (EC:3.2.1.21)
k141_653226_1	219	0	0	0	0.2757	Bacteria	pjd:Pjdr2_1931	beta-glucosidase (EC:3.2.1.21)
k141_674429_1	222	0	0.025225	0	0	Bacteria	mrb:Mrub_0288	beta-galactosidase (EC:3.2.1.21)
k141_681924_1	501	0	0	0.241097	0	*	fpr:FP2_13750	Beta-glucosidase-related glycosidases (EC:3.2.1.21)
k141_685170_1	132	0	0	0.15887	0	*	dth:DICTH_1949	thermostable beta-glucosidase B (EC:3.2.1.21)
k141_705505_1	105	0	0	0	0	*	atm:ANT_24960	beta-glucosidase (EC:3.2.1.21)
k141_735016_1	426	0	0	0.0398365	0.0798762	*	hor:Hore_15280	family 1 glycoside hydrolase (EC:3.2.1.21)
k141_746809_1	180	0	0	0.0727887	0	*	nml:Namu_0188	beta-galactosidase (EC:3.2.1.21)
k141_757098_1	138	0	0	0.143296	1.133	*	rob:CK5_19840	Beta-glucosidase-related glycosidases (EC:3.2.1.21)
k141_765514_1	150	0	0	0	0	*	ols:Olsu_1724	Beta-glucosidase (EC:3.2.1.21)
k141_769559_1	1695	0	0	0.250356	0.00484778	Bacteria	jde:Jden_0472	Beta-glucosidase (EC:3.2.1.21)
k141_786076_1	147	0	0	0	0.481603	*	atm:ANT_24960	beta-glucosidase (EC:3.2.1.21)
k141_789917_1	135	0	0	0	0.897637	Bacteria	scl:sce7663	bglA3; beta-glucosidase (EC:3.2.1.21)
k141_803941_1	321	0.0172525	0.00633768	0	0	*	bpb:bpr_I2095	bgl3E; beta-glucosidase Bgl3E (EC:3.2.1.21)
k141_809647_1	147	0	0	0	0.240801	*	mph:MLP_07780	beta-glucosidase (EC:3.2.1.21)
k141_818125_2	132	0	0	0	0	*	sur:STAUR_2014	beta-glucosidase-like protein (EC:3.2.1.21)
k141_827175_1	141	0	0	0	0	*	axl:AXY_22860	bglB; beta-glucosidase (EC:3.2.1.21)
k141_83173_1	195	0	0	0.179731	0	*	scl:sce7663	bglA3; beta-glucosidase (EC:3.2.1.21)
k141_83956_1	216	0	0	0.141674	0	*	fpr:FP2_13750	Beta-glucosidase-related glycosidases (EC:3.2.1.21)
k141_847688_1	186	0	0	0.201456	0	*	sur:STAUR_0096	periplasmic beta-glucosidase (EC:3.2.1.21)
k141_852716_1	99	0	0	0.28472	0	*	pru:PRU_0416	bglX; beta-glucosidase (EC:3.2.1.21)
k141_857580_1	183	0	0	0.0698073	0	*	llm:llmg_1456	bglX; beta-glucosidase (EC:3.2.1.21)
k141_86405_1	240	0	0	0.0747666	0.449397	Bacteria	atm:ANT_17560	beta-glucosidase (EC:3.2.1.21)
k141_873444_1	243	0	0	0.181977	0.145885	*	nar:Saro_1729	beta-glucosidase (EC:3.2.1.21)
k141_877518_1	150	0	0	0.23052	0	*	ppn:Palpr_1635	beta-glucosidase (EC:3.2.1.21)
k141_883739_1	228	0.0333086	0.0119277	0	0	*	fno:Fnod_1530	beta-glucosidase (EC:3.2.1.21)
k141_885458_1	201	0	0	0.0557325	0.111875	*	chu:CHU_2268	bglX; b-glucosidase (EC:3.2.1.21)
k141_895382_1	267	0	0	0.209834	0.180195	Bacteria;Proteobacteria;Gammaproteobacteria;Methylococcales;Methylococcaceae;Methylobacter	mmt:Metme_3603	Beta-glucosidase (EC:3.2.1.21)
k141_899800_1	117	0	0	0	1.66561	*	aex:Astex_2724	beta-glucosidase (EC:3.2.1.21)
k141_902757_1	171	0	0	0	0.165221	Bacteria	atm:ANT_24960	beta-glucosidase (EC:3.2.1.21)
k141_90386_1	150	0	0	0.11526	0.228358	*	scl:sce4297	bglA2; beta-glucosidase (EC:3.2.1.21)
k141_907556_1	189	0	0	0	0.129402	*	mxa:MXAN_6555	beta-glucosidase (EC:3.2.1.21)
k141_92747_1	174	0	0.0224146	0.158521	0	Bacteria;Firmicutes	cle:Clole_0559	beta-glucosidase (EC:3.2.1.21)
k141_933067_1	93	0	0	0	0.588962	*	sta:STHERM_c21030	beta-glucosidase A (EC:3.2.1.21)
k141_94184_1	156	0	0.0294637	0	0	*	mmw:Mmwyl1_4295	beta-glucosidase (EC:3.2.1.21)
k141_946785_1	183	0	0	0.0698073	0	Bacteria	ppn:Palpr_1635	beta-glucosidase (EC:3.2.1.21)
k141_949578_1	153	0	0	0.109641	0.434404	*	ote:Oter_2190	Beta-glucosidase (EC:3.2.1.21)
k141_957500_1	174	0	0	0.0792607	0	Bacteria	nar:Saro_2419	beta-glucosidase (EC:3.2.1.21)
k141_957543_1	186	0	0	0	0.134625	*	ote:Oter_2190	Beta-glucosidase (EC:3.2.1.21)
k141_962086_1	129	0	0	0	0	Bacteria;Bacteroidetes	ppn:Palpr_1635	beta-glucosidase (EC:3.2.1.21)
k141_969925_1	162	0	0.0268124	0	0	Bacteria;Firmicutes;Clostridia;Clostridiales;Ruminococcaceae	iva:Isova_1716	Beta-glucosidase (EC:3.2.1.21)
k141_98361_1	183	0	0	0.139615	0.14009	*	nar:Saro_2419	beta-glucosidase (EC:3.2.1.21)
k141_102848_1	198	0	0	0.115571	0.231529	*	nko:Niako_2679	Beta-glucosidase
k141_1040581_1	162	0	0	0.0947824	0.188697	Bacteria;Firmicutes	rho:RHOM_05755	beta-glucosidase
k141_1049188_1	150	0	0	0	0	*	mpd:MCP_1311	beta-glucosidase
k141_1066446_1	66	0	0	0	0	Bacteria;Proteobacteria	tma:TM0025	beta-glucosidase
k141_1073181_1	114	0	0	0	0	*	dsq:DICSQDRAFT_149400	beta-glucosidase
k141_107464_1	315	0	0	0.0655866	0	Bacteria	shg:Sph21_1423	beta-glucosidase
k141_1105192_1	219	0	0	0	0	Bacteria;Bacteroidetes	pdi:BDI_3067	beta-glucosidase
k141_1107739_1	201	0	0	0.111465	0	Bacteria	ssb:SSUBM407_1994	beta-glucosidase
k141_113736_1	486	0	0	0.0984912	0	Bacteria	zpr:ZPR_1023	beta-glucosidase
k141_1146757_1	435	0	0	0.0643362	0	*	ssb:SSUBM407_1994	beta-glucosidase
k141_1160341_1	90	0	0	0	0	*	bmv:BMASAVP1_1704	beta-glucosidase
k141_1161156_1	348	0	0	0.12847	0	*	adl:AURDEDRAFT_108833	beta-glucosidase
k141_116924_1	180	0	0	0.145577	0	*	nko:Niako_0825	Beta-glucosidase
k141_1184958_1	156	0	0	0	0.207409	*	sali:L593_00765	beta-glucosidase
k141_1211338_1	147	0	0	0.242952	0	Bacteria	hau:Haur_2422	beta-glucosidase
k141_1248573_1	330	0	0	0.140812	0	Bacteria;Bacteroidetes	nko:Niako_2441	Beta-glucosidase
k141_1265304_1	216	0.0187616	0	0.0472248	0	*	zpr:ZPR_3690	beta-glucosidase
k141_1272014_1	174	0	0	0	0	*	eao:BD94_3140	Beta-glucosidase
k141_1283416_1	153	0	0.0619186	0	0	*	zpr:ZPR_3036	beta-glucosidase
k141_1294089_1	117	0	0	0	0	Bacteria;Proteobacteria;Alphaproteobacteria;Rhizobiales;Bradyrhizobiaceae	fme:FOMMEDRAFT_166407	beta-glucosidase
k141_1295949_1	132	0	0	0	0.315191	*	bvs:BARVI_04485	beta-glucosidase
k141_1320811_1	141	0.110317	0	0	0	*	bvs:BARVI_04485	beta-glucosidase
k141_1321764_1	75	0	0	0	0	Bacteria	val:VDBG_05647	beta-glucosidase
k141_1323875_1	261	0	0	0	0	*	cci:CC1G_14674	beta-glucosidase
k141_1329940_1	195	0	0	0	0.120026	*	mbe:MBM_02515	beta-glucosidase
k141_1348001_1	240	0	0	0.0373833	0	*	bmv:BMASAVP1_1703	beta-glucosidase
k141_1367846_2	111	0	0	0.475412	0	*	bvs:BARVI_04485	beta-glucosidase
k141_137260_1	171	0	0	0.165502	0	Bacteria;Bacteroidetes;Bacteroidia;Bacteroidales	doi:FH5T_06650	beta-glucosidase
k141_1377690_1	123	0.0822031	0	0	0	*	hau:Haur_2401	beta-glucosidase
k141_1417577_1	915	0.077203	0.00620443	0	0	Bacteria;Bacteroidetes;Bacteroidia;Bacteroidales	bvs:BARVI_04485	beta-glucosidase
k141_143542_1	135	0	0	0	0	*	mrs:Murru_2802	beta-glucosidase
k141_1438746_1	159	0.0397266	0	0	0	Bacteria;Actinobacteria;Actinobacteria;Actinomycetales	cac:CA_C1075	beta-glucosidase
k141_14498_1	147	0	0	0.121476	0	*	sali:L593_00765	beta-glucosidase
k141_145407_1	168	0	0	0.0863827	0	*	nko:Niako_2441	Beta-glucosidase
k141_1469352_1	150	0	0	0.23052	0	*	aca:ACP_2108	beta-glucosidase
k141_1475115_1	141	0	0.0388122	0	0	*	amd:AMED_4002	beta-glucosidase
k141_1502017_1	153	0	0	0	0	*	val:VDBG_04300	beta-glucosidase
k141_15327_1	381	0	0	0.0790149	0.0633277	*	nko:Niako_2679	Beta-glucosidase
k141_153861_1	495	0	0	0.223907	0.042797	*	ssb:SSUBM407_1994	beta-glucosidase
k141_1552076_1	150	0	0	0	0	*	gps:C427_1114	beta-glucosidase
k141_15703_1	81	0	0	0	0	*	bad:BAD_1610	beta-glucosidase
k141_1574923_1	180	9.22149	1.55222	0.509521	3.93474	Archaea;Euryarchaeota	aca:ACP_2108	beta-glucosidase
k141_1593096_1	168	0	0	0	0.344888	*	lby:Lbys_0274	beta-glucosidase
k141_1593311_1	255	0	0	0.0987838	0	*	ssb:SSUBM407_1994	beta-glucosidase
k141_1617918_1	237	0	0	0.11525	0	*	nko:Niako_2679	Beta-glucosidase
k141_1623477_1	183	0	0	0	0.28018	Bacteria	net:Neut_0878	beta-glucosidase
k141_1672674_1	153	0.087844	0	0	0	*	bth:BT_3567	beta-glucosidase
k141_1675051_1	153	0.087844	0	0	0	*	pge:LG71_16535	beta-glucosidase
k141_168386_1	222	0	0	0.221925	0	Bacteria;Bacteroidetes	nko:Niako_2441	Beta-glucosidase
k141_1690234_1	831	0	0	0.108791	0	Bacteria	ssb:SSUBM407_1994	beta-glucosidase
k141_1693656_1	147	0	0	0.121476	0	*	mro:MROS_2084	beta-glucosidase
k141_1759431_1	183	0	0	0	0	Bacteria	bad:BAD_1610	beta-glucosidase
k141_176064_1	171	0	0	0.165502	0	*	afl:Aflv_2360	beta-glucosidase
k141_1774661_1	192	0	0.0351843	0	0	*	ccr:CC_2136	beta-glucosidase
k141_1793354_1	147	0	0	0.121476	0	*	zpr:ZPR_3690	beta-glucosidase
k141_1804054_1	78	0	0	0	0.668569	*	tma:TM0025	beta-glucosidase
k141_1806326_1	258	0	0	0.123016	0	*	zpr:ZPR_4173	beta-glucosidase
k141_1823912_1	183	0	0	0.349037	0	*	sro:Sros_5683	beta-glucosidase
k141_1840634_1	297	0	0	0.0487425	0.14626	*	sro:Sros_2061	beta-glucosidase
k141_1844149_1	159	1.63314	12.5476	0.209958	0.989384	*	sth:STH954	beta-glucosidase
k141_186098_1	306	0	0	0.046098	0	Bacteria	bvs:BARVI_04485	beta-glucosidase
k141_1862170_1	150	0	0	0	0.456717	*	sphm:G432_16625	beta-glucosidase
k141_1870861_1	174	0	0	0	0	Bacteria	bja:blr4657	beta-glucosidase
k141_1913539_1	114	0	0	0	0.441771	Bacteria	amd:AMED_0939	beta-glucosidase
k141_1914974_2	210	0	0	0.100658	0	*	spy:SPy_1599	beta-glucosidase
k141_1924705_1	273	0	0	0.0286812	0	*	bja:blr4657	beta-glucosidase
k141_1925761_1	930	0	0	0.299468	0	*	ssb:SSUBM407_1994	beta-glucosidase
k141_1956271_1	174	0	0.0448292	0	0	*	zpr:ZPR_1023	beta-glucosidase
k141_197539_1	204	0	0.015248	0.0538467	0	Bacteria	bmv:BMASAVP1_1703	beta-glucosidase
k141_1992343_1	207	0	0	0.0520248	0	Bacteria;Proteobacteria;Alphaproteobacteria	bja:blr4657	beta-glucosidase
k141_2002383_1	351	0	0	0.0180871	0.0362218	Bacteria;Actinobacteria;Actinobacteria	mro:MROS_2084	beta-glucosidase
k141_2003211_1	150	0	0	0	0	*	mpd:MCP_1311	beta-glucosidase
k141_2029240_2	114	0	0	0	0	*	dji:CH75_18355	beta-glucosidase
k141_2033697_1	189	0	0	0	0.129402	*	cmt:CCM_00556	beta-glucosidase
k141_2054596_1	159	0	0.0561459	0	0	*	pad:TIIST44_09675	Beta-glucosidase
k141_2074770_1	357	0	0	0.0175803	0	Bacteria	zpr:ZPR_1023	beta-glucosidase
k141_2168006_1	84	0	0.169599	0	0	*	ppl:POSPLDRAFT_128500	beta-glucosidase
k141_2204760_1	150	0	0	0.11526	0	*	bth:BT_3300	beta-glucosidase
k141_2214339_1	150	0	0	0	0	*	sal:Sala_1511	Beta-glucosidase
k141_2219438_1	234	0	0	0.0789939	0	*	doi:FH5T_06650	beta-glucosidase
k141_2265517_1	156	0	0.0294637	0	0	*	zpr:ZPR_3036	beta-glucosidase
k141_2266727_1	207	0	0	0	0.104637	Bacteria;Bacteroidetes	lby:Lbys_0274	beta-glucosidase
k141_226812_1	198	0.0229384	0	0	0	*	bth:BT_3009	beta-glucosidase
k141_2282579_1	129	0.24141	2.05727	0.168	0	Bacteria	zpr:ZPR_4173	beta-glucosidase
k141_2286988_1	168	0	0	0.0863827	0	*	pti:PHATRDRAFT_49793	beta-glucosidase
k141_2294554_1	264	0	0	0.122659	0	*	pdi:BDI_0369	beta-glucosidase
k141_2297461_1	156	0	0.0589274	0	0	*	nko:Niako_6103	Beta-glucosidase
k141_2305717_1	174	0	0	0.0792607	0	Bacteria	amd:AMED_0939	beta-glucosidase
k141_2311553_1	108	0	0	0	0.969934	Bacteria	ror:RORB6_12530	beta-glucosidase
k141_232230_1	297	0	0	0.0731137	0	Bacteria;Bacteroidetes;Bacteroidia;Bacteroidales	doi:FH5T_15675	beta-glucosidase
k141_2376430_1	117	0	0	0	0	*	fme:FOMMEDRAFT_166407	beta-glucosidase
k141_2395287_1	360	0	0	0.15603	0.520823	*	pdi:BDI_3068	beta-glucosidase
k141_2412944_1	81	0	0	0	4.58495	*	amd:AMED_8614	beta-glucosidase
k141_2425927_1	150	0	0	0	0	*	phl:KKY_1244	beta-glucosidase
k141_2427881_1	150	0	0	0.11526	0	*	nko:Niako_2679	Beta-glucosidase
k141_2430129_1	150	0	0	0	0.228358	*	nko:Niako_2849	Beta-glucosidase
k141_2463636_1	345	0.0229265	0	0	0	Bacteria	nko:Niako_2849	Beta-glucosidase
k141_2464401_1	189	0	0	0.387696	0	*	hhy:Halhy_6472	beta-glucosidase
k141_2473034_1	510	0	0	0.020448	0.143659	*	amd:AMED_1295	beta-glucosidase
k141_2490203_2	546	0	0	0.16751	0.0560629	Bacteria	nko:Niako_2679	Beta-glucosidase
k141_2519706_1	222	0	0	0.0443851	0	*	mpd:MCP_1311	beta-glucosidase
k141_2530323_1	369	0	0.0254134	0	0	Bacteria;Bacteroidetes;Bacteroidia;Bacteroidales	bvs:BARVI_04485	beta-glucosidase
k141_2536876_1	204	0	0	0.0538467	0	*	bth:BT_2854	beta-glucosidase
k141_2541038_1	150	0	0	0	0	Bacteria;Firmicutes;Clostridia;Clostridiales	bad:BAD_1610	beta-glucosidase
k141_2549938_2	240	0	0	0.11215	0	*	zpr:ZPR_1604	beta-glucosidase
k141_2551809_1	192	0.0247234	0.0351843	0	0	Bacteria;Bacteroidetes;Bacteroidia;Bacteroidales	bvs:BARVI_04485	beta-glucosidase
k141_2563950_1	138	0	0	0	0	*	afw:Anae109_3267	beta-glucosidase
k141_256704_1	159	0	0.028073	0	0	*	mro:MROS_2084	beta-glucosidase
k141_2567145_1	147	0	0	0	0	*	amd:AMED_0939	beta-glucosidase
k141_2601344_1	147	0	0	0	0	*	doi:FH5T_00890	beta-glucosidase
k141_2610272_1	486	0.0637107	0.0205044	0	0	Bacteria;Bacteroidetes;Bacteroidia;Bacteroidales	bvs:BARVI_04485	beta-glucosidase
k141_2615610_1	273	0	0	0.0860436	0	*	shg:Sph21_3133	beta-glucosidase
k141_2619367_1	165	0.115247	0	0	0	*	sbh:SBI_02698	Beta-glucosidase
k141_2628789_1	1017	0	0	0.0513498	0	Bacteria	hhy:Halhy_6472	beta-glucosidase
k141_2666378_1	153	0	0.0309593	0	0	*	rbi:RB2501_00496	beta-glucosidase
k141_266768_1	150	0	0	0	0	*	gxy:GLX_23850	beta-glucosidase
k141_2669007_1	246	0	0	0.141914	0	*	zpr:ZPR_3690	beta-glucosidase
k141_2681879_1	162	0	0.0536247	0	0	Bacteria;Firmicutes	nko:Niako_0058	Beta-glucosidase
k141_2683225_1	315	0	0	0.025632	0	Bacteria;Bacteroidetes	zpr:ZPR_4173	beta-glucosidase
k141_2689750_1	177	0.0607876	0	0	0	*	pho:PH0366	beta-glucosidase
k141_2698389_1	189	0	0	0	0	*	ssb:SSUBM407_1994	beta-glucosidase
k141_2731868_1	303	0	0	0.0234728	0.0939142	Bacteria;Bacteroidetes	nko:Niako_0825	Beta-glucosidase
k141_2734309_1	171	0	0.023407	0	0	Bacteria	ere:EUBREC_1044	beta-glucosidase
k141_2744218_1	210	0	0	0	0.101176	*	hau:Haur_2401	beta-glucosidase
k141_2744875_1	261	0	0	0	0.188626	*	val:VDBG_04300	beta-glucosidase
k141_2759146_1	405	0	0	0.0861012	0.172571	Bacteria;Bacteroidetes	nko:Niako_0825	Beta-glucosidase
k141_282048_1	147	0	0	0.121476	0	Bacteria	phl:KKY_432	beta-glucosidase
k141_28270_1	150	0	0	0	0	*	rbi:RB2501_10632	beta-glucosidase
k141_288865_1	123	0	0	0	0	*	psm:PSM_A0660	beta-glucosidase
k141_299039_1	159	0.0397266	0	0.198706	0	Bacteria;Bacteroidetes	bth:BT_1778	beta-glucosidase
k141_319508_1	726	0.0429938	0	0	0	Bacteria	ssb:SSUBM407_1994	beta-glucosidase
k141_349095_1	147	0	0	0	0	*	amr:AM1_2790	beta-glucosidase
k141_350435_1	168	0	0	0	0.172444	*	nko:Niako_2679	Beta-glucosidase
k141_356877_1	150	0	0	0	0	Bacteria;Bacteroidetes	doi:FH5T_15675	beta-glucosidase
k141_359665_1	93	0.166523	0	0	0	*	sal:Sala_1511	Beta-glucosidase
k141_365191_1	93	0	0	0	0	*	cci:CC1G_04900	beta-glucosidase
k141_373441_1	90	0	0	0.309617	0	*	adl:AURDEDRAFT_108833	beta-glucosidase
k141_40571_1	177	0	0	0.0758623	0	*	doi:FH5T_15675	beta-glucosidase
k141_409014_1	150	0	0	0.11526	0	*	nko:Niako_2679	Beta-glucosidase
k141_417859_1	177	0	0	0.151725	0	*	kvu:EIO_1445	beta-glucosidase
k141_418423_1	183	0	0	0.209422	0	*	nko:Niako_2849	Beta-glucosidase
k141_43438_1	129	0	0	0	0	*	lmo:lmo1729	beta-glucosidase
k141_441870_1	231	0	0	0.0406121	0	*	amr:AM1_2790	beta-glucosidase
k141_446667_1	84	0	0	0	0	*	shg:Sph21_1423	beta-glucosidase
k141_45155_1	204	0	0.015248	0.107693	0.21617	Bacteria	sal:Sala_1019	Beta-glucosidase
k141_459592_1	120	0	0	0.200565	0	*	pad:TIIST44_09675	Beta-glucosidase
k141_466318_1	150	0	0	0.23052	0	*	hlr:HALLA_12845	beta-glucosidase
k141_51399_1	177	0	0	0.0758623	0	Bacteria	bth:BT_1778	beta-glucosidase
k141_530689_1	99	0	0.672952	26.4154	1168.01	Eukaryota;Longamoebia;Acanthamoeba;Acanthamoeba castellanii	amd:AMED_8614	beta-glucosidase
k141_533881_1	66	0	0	0	0	*	doi:FH5T_15675	beta-glucosidase
k141_543431_1	150	0	0	0	0	*	amd:AMED_0939	beta-glucosidase
k141_545144_1	150	0	0	0	0	*	val:VDBG_05985	beta-glucosidase
k141_548952_5	213	19.1741	2.63717	0	0	*	aca:ACP_2108	beta-glucosidase
k141_584738_1	183	0	0.0198397	0	0	*	bth:BT_3009	beta-glucosidase
k141_588845_1	159	0	0.028073	0	0	Bacteria;Bacteroidetes;Bacteroidia;Bacteroidales	bvs:BARVI_04485	beta-glucosidase
k141_612846_2	135	0	0	0.302188	0	*	ssb:SSUBM407_1992	beta-glucosidase
k141_632543_1	213	0	0	0.0487203	0	Bacteria	pdi:BDI_3067	beta-glucosidase
k141_633598_1	207	0.0206842	0	0.0520248	0	*	psq:PUNSTDRAFT_74177	beta-glucosidase
k141_647842_1	147	0	0	0	0	*	bth:BT_1778	beta-glucosidase
k141_647881_1	81	0	0	0.649062	0	*	hje:HacjB3_02060	beta-glucosidase
k141_648394_1	162	0	0.0268124	0	0	*	cbx:Cenrod_2092	beta-glucosidase
k141_680035_1	156	0	0.0294637	0	0	*	zpr:ZPR_3036	beta-glucosidase
k141_681696_1	213	0	0	0.0974406	0	Bacteria;Proteobacteria;Gammaproteobacteria	zpr:ZPR_3036	beta-glucosidase
k141_682730_2	111	0	0	0	7.02299	Eukaryota;Longamoebia;Acanthamoeba;Acanthamoeba castellanii	amd:AMED_8614	beta-glucosidase
k141_69592_1	147	0	0	0.121476	0	*	etr:ETAE_2973	beta-glucosidase
k141_704147_1	150	0.0461743	0	0	0	Bacteria;Bacteroidetes	eao:BD94_1130	Beta-glucosidase
k141_715243_1	69	0	0	0	0	*	eao:BD94_3140	Beta-glucosidase
k141_718613_1	156	0	0	0.104286	0	Bacteria	bad:BAD_1610	beta-glucosidase
k141_738961_1	189	0	0	0.064616	0	*	vir:X953_15670	beta-glucosidase
k141_742149_1	198	0	0.0326852	0	0	Bacteria;Bacteroidetes	pdi:BDI_2428	beta-glucosidase
k141_776009_1	246	0	0	0	0.284331	*	sro:Sros_5683	beta-glucosidase
k141_824232_1	225	0.0171394	0	0.0430497	0	*	bvs:BARVI_04485	beta-glucosidase
k141_845793_1	174	0	0	0.0792607	0.474439	Bacteria	bja:blr4657	beta-glucosidase
k141_850149_1	84	0	0	0	3.22708	*	ere:EUBREC_1044	beta-glucosidase
k141_891561_1	153	0	0	0.109641	0	*	phl:KKY_1244	beta-glucosidase
k141_896527_1	153	0	0.0309593	0	0	*	val:VDBG_00526	beta-glucosidase
k141_909323_1	189	0.0257309	0.0182945	0	0	Bacteria;Bacteroidetes;Bacteroidia;Bacteroidales	doi:FH5T_15675	beta-glucosidase
k141_930664_1	156	0	0	0	0	*	amr:AM1_2790	beta-glucosidase
k141_93958_1	162	0	0	0.0947824	0.377395	*	ehx:EMIHUDRAFT_103655	beta-glucosidase
k141_970992_1	162	0	0	0.0947824	0	*	bth:BT_1778	beta-glucosidase
k141_1438444_1	174	0	0.0448292	0	0	*	mgr:MGG_05599	beta-glucosidase 1
k141_1776560_1	195	0	0	0.119821	0	*	eao:BD94_2789	Beta-glucosidase 1
k141_2209201_1	270	0	0	0.0293144	0.062379	*	ure:UREG_02075	beta-glucosidase 1
k141_2755439_1	150	0	0	0	0	Bacteria	mgr:MGG_05599	beta-glucosidase 1
k141_2258712_1	249	0	0	0.138367	0	*	ssl:SS1G_07146	beta-glucosidase 1 precursor
k141_2412698_1	147	0	0	0	0	*	cmt:CCM_02750	beta-glucosidase 1 precursor
k141_765463_1	87	0	0	0	0	*	ssl:SS1G_07146	beta-glucosidase 1 precursor
k141_128148_1	138	0	0	0	0.283249	*	csv:101214838	beta-glucosidase 11-like
k141_1641301_1	171	0	0	0	0.165221	*	csv:101211820	beta-glucosidase 11-like
k141_1958309_1	75	0	0	0.335025	0	Bacteria	sly:101248330	beta-glucosidase 11-like
k141_955010_1	147	0	0	0.121476	0	*	vvi:100252190	beta-glucosidase 11-like
k141_1588827_1	138	0	0	0	0	Bacteria;Spirochaetes;Spirochaetia;Spirochaetales;Leptospiraceae	vvi:100267338	beta-glucosidase 12-like
k141_1648513_1	150	0	0	0	0.228358	*	csv:101208027	beta-glucosidase 12-like
k141_271027_1	333	0	0	0.0791945	0	*	gmx:100801874	beta-glucosidase 12-like
k141_1841312_1	159	0	0.0842189	0	0	*	vvi:100264732	beta-glucosidase 13-like
k141_2606025_1	165	0	0	0.0904556	0	*	tcc:TCM_014600	Beta-glucosidase 15
k141_138429_1	150	0.184697	0	0	0	*	csv:101220587	beta-glucosidase 18-like
k141_148842_2	351	0.022289	0	0.0723485	0.0724435	*	csv:101220587	beta-glucosidase 18-like
k141_641426_1	150	0	0	0.11526	0	*	mgr:MGG_14903	beta-glucosidase 2
k141_1105681_1	210	0.0800158	0.0855875	0.352304	0	*	csv:101215343	beta-glucosidase 24-like
k141_96459_1	147	0	0	0	0	*	fve:101297272	beta-glucosidase 24-like
k141_2024336_1	159	0.0397266	0	0	0	*	vvi:100241205	beta-glucosidase 42-like
k141_1746810_1	300	0	0	0.0478285	0	*	tcc:TCM_001549	Beta-glucosidase 44
k141_946185_1	165	0	0.0255909	0	0	*	tcc:TCM_001549	Beta-glucosidase 44
k141_1256719_1	219	0	0	0.0457703	0	*	csv:101208174	beta-glucosidase 44-like
k141_2375443_1	156	0	0	0	0	*	tcc:TCM_031367	Beta-glucosidase 45, putative
k141_1153671_2	342	0	0	0.0567174	0.0378435	*	cit:102608376	beta-glucosidase 46-like
k141_1280146_1	288	0	0	0.0516595	0	*	gmx:100810985	beta-glucosidase 46-like
k141_2136552_1	186	0	0	0.0671519	0	*	gmx:100810985	beta-glucosidase 46-like
k141_1419855_1	81	0	0	0.324531	0	*	phd:102321355	beta-glucosidase 6-like
k141_2392060_1	150	0	0	0.23052	0	Bacteria;Proteobacteria;Alphaproteobacteria;Rhodospirillales;Rhodospirillaceae;Magnetospirillum	mag:amb0219	Beta-glucosidase A
k141_1823157_1	267	0	0	0.0599527	0	Bacteria	dps:DP2448	beta-glucosidase A (BglA)
k141_1898834_1	189	0	0	0.129232	0	Bacteria	dps:DP2448	beta-glucosidase A (BglA)
k141_2507434_1	183	0	0	0.139615	0	*	dps:DP2448	beta-glucosidase A (BglA)
k141_364073_2	585	0	0	0.203551	0	Bacteria	dps:DP2448	beta-glucosidase A (BglA)
k141_133151_1	267	0	0	0.0599527	0	*	phd:102342938	beta-glucosidase B-like
k141_1973601_1	147	0	0	0	0	*	phd:102334698	beta-glucosidase B-like
k141_2504027_1	150	0	0	0.11526	0	*	phd:102344625	beta-glucosidase B-like
k141_839039_1	192	0	0.0351843	0	0	*	ccp:CHC_T00009011001	beta-glucosidase family GH1
k141_1672425_1	210	0	0	0.150987	0	*	spo:SPBC2G2.17c	beta-glucosidase Psu2 (predicted)
k141_2568318_1	150	0.0461743	0	0	0	*	ath:AT5G49900	Beta-glucosidase, GBA2 type family protein
k141_5987_1	231	0	0.0232145	0	0	*	ath:AT1G33700	Beta-glucosidase, GBA2 type protein
k141_1217072_1	129	0	0	0	0.333345	*	cmt:CCM_05167	beta-glucosidase, putative
k141_1554415_1	108	0	0	0	0.484967	*	cmt:CCM_05167	beta-glucosidase, putative
k141_1774736_1	114	0	0	0	0	*	cmt:CCM_05167	beta-glucosidase, putative
k141_2388687_1	150	0	0	0	0	*	abe:ARB_05654	beta-glucosidase, putative
k141_721842_2	99	0	0	0	0	*	maw:MAC_01132	beta-glucosidase, putative
k141_2159979_1	150	0	0	0	0	*	phu:Phum_PHUM241350	beta-glucosidase, putative (EC:3.1.1.32 3.2.1.21)
k141_1009482_1	96	0	0	0	0.569838	Archaea;Euryarchaeota;Methanomicrobia	evi:Echvi_0398	beta-glucosidase-like glycosyl hydrolase
k141_1026168_1	159	0.0397266	0	0	0	*	afd:Alfi_2660	beta-glucosidase-like glycosyl hydrolase
k141_1038861_1	351	0	0	0.12661	0	Bacteria	scn:Solca_0061	beta-glucosidase-like glycosyl hydrolase
k141_1082152_1	159	0	0	0	0.197877	Bacteria	scn:Solca_1620	beta-glucosidase-like glycosyl hydrolase
k141_1092538_1	231	0	0	0	0.162903	Bacteria	evi:Echvi_2675	beta-glucosidase-like glycosyl hydrolase
k141_1165759_1	75	0	0.0761828	0	0	*	scn:Solca_2759	beta-glucosidase-like glycosyl hydrolase
k141_1198491_1	171	0.0330172	0	0	0	*	ske:Sked_19430	beta-glucosidase-like glycosyl hydrolase
k141_1231798_1	111	0	0.159478	0	0	*	rho:RHOM_05835	beta-glucosidase-like glycosyl hydrolase
k141_1247629_1	87	0	0	0	0	*	evi:Echvi_2675	beta-glucosidase-like glycosyl hydrolase
k141_1256256_1	195	0	0.0677975	0	0	*	shi:Shel_17700	beta-glucosidase-like glycosyl hydrolase
k141_1264556_1	162	0.0378363	0	0	0	Bacteria;Bacteroidetes	scn:Solca_0312	beta-glucosidase-like glycosyl hydrolase
k141_1285284_1	147	0	0	0.121476	0	*	mpg:Theba_2485	beta-glucosidase-like glycosyl hydrolase
k141_1289090_1	153	0.043922	0	0	0	Bacteria;Firmicutes	tco:Theco_1034	beta-glucosidase-like glycosyl hydrolase
k141_1303717_1	153	0	0	0.109641	0	*	ske:Sked_02280	beta-glucosidase-like glycosyl hydrolase
k141_1329810_1	450	0.0355481	0	0	0	*	ske:Sked_02280	beta-glucosidase-like glycosyl hydrolase
k141_1338360_1	234	0	0	0.039497	0	*	hru:Halru_2625	beta-glucosidase-like glycosyl hydrolase
k141_1354954_1	150	0	0	0	0	*	fli:Fleli_1334	beta-glucosidase-like glycosyl hydrolase
k141_1371029_1	96	0	0	0	0	*	scn:Solca_3413	beta-glucosidase-like glycosyl hydrolase
k141_1411288_1	162	0	0.0268124	0	0	Bacteria;Proteobacteria;Betaproteobacteria	dsu:Dsui_2465	beta-glucosidase-like glycosyl hydrolase
k141_1418290_1	189	0	0	0.064616	0	Bacteria;Bacteroidetes;Bacteroidia;Bacteroidales	afd:Alfi_1590	beta-glucosidase-like glycosyl hydrolase
k141_1421772_1	174	0	0	0.0792607	0.158146	*	fli:Fleli_1334	beta-glucosidase-like glycosyl hydrolase
k141_1437204_1	156	0	0.0294637	0	0	*	evi:Echvi_2412	beta-glucosidase-like glycosyl hydrolase
k141_1487932_1	330	0.049393	0	0	0	Bacteria;Bacteroidetes;Bacteroidia;Bacteroidales	afd:Alfi_1590	beta-glucosidase-like glycosyl hydrolase
k141_1499392_1	147	0.0488055	0	0	0	*	nou:Natoc_3156	beta-glucosidase-like glycosyl hydrolase
k141_1503443_1	156	0	0	0	0	*	evi:Echvi_2412	beta-glucosidase-like glycosyl hydrolase
k141_1510668_1	315	0	0	0	0.131204	*	cgc:Cyagr_0867	beta-glucosidase-like glycosyl hydrolase
k141_1529653_1	156	0	0.0294637	0	0	*	cgc:Cyagr_0867	beta-glucosidase-like glycosyl hydrolase
k141_1546884_1	168	0	0.0488632	0	0	Bacteria;Bacteroidetes	afd:Alfi_1610	beta-glucosidase-like glycosyl hydrolase
k141_1550952_1	303	0	0	0.0704185	0.140871	Bacteria	scn:Solca_1620	beta-glucosidase-like glycosyl hydrolase
k141_1553728_1	150	0	0	0.11526	0	Bacteria	evi:Echvi_2675	beta-glucosidase-like glycosyl hydrolase
k141_1567696_1	282	0	0	0.296034	0.538662	*	hhl:Halha_0267	beta-glucosidase-like glycosyl hydrolase
k141_1580929_2	117	0	0	0	0	*	bbd:Belba_1615	beta-glucosidase-like glycosyl hydrolase
k141_1635554_1	153	0.043922	0	0	0	*	scn:Solca_0308	beta-glucosidase-like glycosyl hydrolase
k141_1651588_1	165	0.0360933	0.0255909	0	0	*	evi:Echvi_0778	beta-glucosidase-like glycosyl hydrolase
k141_1659733_1	162	0.0378363	0.0268124	0	0	Bacteria;Proteobacteria;Betaproteobacteria;Rhodocyclales;Rhodocyclaceae	dsu:Dsui_2465	beta-glucosidase-like glycosyl hydrolase
k141_1700147_1	177	0.0303938	0	0	0	Bacteria;Bacteroidetes;Bacteroidia;Bacteroidales	evi:Echvi_2675	beta-glucosidase-like glycosyl hydrolase
k141_171804_1	180	0	0	0.145577	0	*	evi:Echvi_2038	beta-glucosidase-like glycosyl hydrolase
k141_1771040_1	162	0.0378363	0.0268124	0	0	*	bbd:Belba_1615	beta-glucosidase-like glycosyl hydrolase
k141_1775984_1	201	0	0.0473479	0	0	*	asl:Aeqsu_2742	beta-glucosidase-like glycosyl hydrolase
k141_1780826_1	195	0	0	0.119821	0	*	asl:Aeqsu_2742	beta-glucosidase-like glycosyl hydrolase
k141_1787842_1	87	0	0	0	0	*	dmi:Desmer_2404	beta-glucosidase-like glycosyl hydrolase
k141_1804631_1	210	0.0400079	0	0	0	*	scn:Solca_0312	beta-glucosidase-like glycosyl hydrolase
k141_1881175_1	99	0	0	0.28472	0	*	evi:Echvi_2675	beta-glucosidase-like glycosyl hydrolase
k141_1903199_1	303	0.0381373	0	0	0	Bacteria	afd:Alfi_1590	beta-glucosidase-like glycosyl hydrolase
k141_1914130_1	165	0	0.0255909	0	0	Bacteria	evi:Echvi_0398	beta-glucosidase-like glycosyl hydrolase
k141_1986612_1	315	0.00890996	0	0.0874488	0	Bacteria;Bacteroidetes;Flavobacteriia;Flavobacteriales;Flavobacteriaceae	evi:Echvi_2675	beta-glucosidase-like glycosyl hydrolase
k141_2000560_1	279	0.0110823	0.0161205	0	0	*	evi:Echvi_2412	beta-glucosidase-like glycosyl hydrolase
k141_2072593_1	189	0	0	0.064616	0	*	evi:Echvi_2412	beta-glucosidase-like glycosyl hydrolase
k141_2116049_1	171	0	0.046814	0	0	*	scn:Solca_0308	beta-glucosidase-like glycosyl hydrolase
k141_2121683_1	150	0	0.0326428	0	0	*	afd:Alfi_2660	beta-glucosidase-like glycosyl hydrolase
k141_2123945_1	135	0	0	0	0	*	scn:Solca_2759	beta-glucosidase-like glycosyl hydrolase
k141_2141116_1	75	0	0	0	0	*	evi:Echvi_0778	beta-glucosidase-like glycosyl hydrolase
k141_2159394_1	177	0	0	0	0	*	ske:Sked_02280	beta-glucosidase-like glycosyl hydrolase
k141_2192256_1	267	0.0120482	0.026207	0	0	Bacteria	hhl:Halha_0267	beta-glucosidase-like glycosyl hydrolase
k141_2207538_1	198	0	0	0.115571	0	Bacteria	scn:Solca_0061	beta-glucosidase-like glycosyl hydrolase
k141_2246765_1	183	0	0	0.103617	0	*	ske:Sked_02280	beta-glucosidase-like glycosyl hydrolase
k141_2246792_1	180	0	0	0.110324	0	*	ske:Sked_02280	beta-glucosidase-like glycosyl hydrolase
k141_225067_1	549	0	0	0.203214	0	Bacteria	evi:Echvi_2675	beta-glucosidase-like glycosyl hydrolase
k141_2294519_1	240	0	0	0.186916	0	Bacteria	scn:Solca_0314	beta-glucosidase-like glycosyl hydrolase
k141_2311054_1	549	0	0	0.0738962	0	Bacteria;Bacteroidetes	evi:Echvi_2675	beta-glucosidase-like glycosyl hydrolase
k141_2319266_1	426	0	0.0410845	0	0	Bacteria	evi:Echvi_2491	beta-glucosidase-like glycosyl hydrolase
k141_2331142_1	129	0	0	0.168	0.333345	Bacteria;Bacteroidetes	scn:Solca_0115	beta-glucosidase-like glycosyl hydrolase
k141_2335221_1	447	0.0358936	0	0	0	*	ske:Sked_02280	beta-glucosidase-like glycosyl hydrolase
k141_23656_1	156	0	0	0.104286	0	*	ske:Sked_11570	beta-glucosidase-like glycosyl hydrolase
k141_2365877_1	222	0	0	0	0.267511	Bacteria	evi:Echvi_2675	beta-glucosidase-like glycosyl hydrolase
k141_2399268_1	162	0	0	0.0947824	0	*	afd:Alfi_1610	beta-glucosidase-like glycosyl hydrolase
k141_2436071_1	171	0	0	0.0827512	0	*	cgc:Cyagr_0867	beta-glucosidase-like glycosyl hydrolase
k141_2451846_1	174	0	0	0.158521	0	Bacteria	ebf:D782_2634	beta-glucosidase-like glycosyl hydrolase
k141_2462717_1	174	0	0	0	0	*	evi:Echvi_2675	beta-glucosidase-like glycosyl hydrolase
k141_2465450_1	210	0	0	0.100658	0	*	scn:Solca_2759	beta-glucosidase-like glycosyl hydrolase
k141_2509753_1	180	0	0.0620401	0	0	*	evi:Echvi_2675	beta-glucosidase-like glycosyl hydrolase
k141_2535424_1	297	0.0395223	0	0	0	*	oho:Oweho_1135	beta-glucosidase-like glycosyl hydrolase
k141_2566603_1	189	0	0.0182945	0.129232	0	*	scn:Solca_0115	beta-glucosidase-like glycosyl hydrolase
k141_2571278_2	1125	0.0047953	0.105254	0	0	Bacteria	scn:Solca_1620	beta-glucosidase-like glycosyl hydrolase
k141_2588609_1	123	0.0822031	0.0584654	0	0	*	mic:Mic7113_4420	beta-glucosidase-like glycosyl hydrolase
k141_2615914_2	255	0	0	0.16464	0	Bacteria;Proteobacteria;Betaproteobacteria	dsu:Dsui_2465	beta-glucosidase-like glycosyl hydrolase
k141_2648571_1	180	0	0.02068	0.145577	0	*	scn:Solca_0061	beta-glucosidase-like glycosyl hydrolase
k141_2671188_1	171	0	0.023407	0	0	Bacteria	evi:Echvi_2675	beta-glucosidase-like glycosyl hydrolase
k141_2682403_1	147	0	0	0	0	*	ngg:RG540_PA07410	Beta-glucosidase-like glycosyl hydrolase
k141_2691818_1	312	0.0634101	0.00664405	0	0	*	ske:Sked_02280	beta-glucosidase-like glycosyl hydrolase
k141_2700599_1	177	0	0.043018	0	0	*	scn:Solca_0115	beta-glucosidase-like glycosyl hydrolase
k141_2716433_1	267	0	0	0.149882	0	*	rhd:R2APBS1_0175	beta-glucosidase-like glycosyl hydrolase
k141_272417_1	177	0	0.043018	0	0	*	scn:Solca_0308	beta-glucosidase-like glycosyl hydrolase
k141_2745313_1	105	0	0.0959674	0	0	*	riv:Riv7116_0887	beta-glucosidase-like glycosyl hydrolase
k141_2791216_1	150	0	0	0	0	*	tco:Theco_2955	beta-glucosidase-like glycosyl hydrolase
k141_2794818_1	159	0	0	0.198706	0	*	cgc:Cyagr_0867	beta-glucosidase-like glycosyl hydrolase
k141_292383_1	222	0	0	0.0443851	0	*	evi:Echvi_2491	beta-glucosidase-like glycosyl hydrolase
k141_292903_1	147	0	0	0	0	Bacteria	ske:Sked_02280	beta-glucosidase-like glycosyl hydrolase
k141_301616_1	204	0	0	0.107693	0	Bacteria;Bacteroidetes	evi:Echvi_2038	beta-glucosidase-like glycosyl hydrolase
k141_381122_1	171	0.0330172	0.023407	0	0	Bacteria;Bacteroidetes	scn:Solca_2759	beta-glucosidase-like glycosyl hydrolase
k141_41105_1	192	0.0741701	0	0	0	Bacteria	scn:Solca_0061	beta-glucosidase-like glycosyl hydrolase
k141_452178_1	150	0	0	0.11526	0	*	evi:Echvi_0398	beta-glucosidase-like glycosyl hydrolase
k141_464535_1	165	0	0.0255909	0.180911	0	*	evi:Echvi_2675	beta-glucosidase-like glycosyl hydrolase
k141_471818_1	150	0	0	0.11526	0	*	scn:Solca_0312	beta-glucosidase-like glycosyl hydrolase
k141_534885_1	147	0	0	0	0.240801	Bacteria;Proteobacteria	scn:Solca_2759	beta-glucosidase-like glycosyl hydrolase
k141_545777_1	162	0	0.0268124	0	0	*	afd:Alfi_0076	beta-glucosidase-like glycosyl hydrolase
k141_547857_1	222	0	0	0.133155	0	Bacteria;Bacteroidetes	scn:Solca_0314	beta-glucosidase-like glycosyl hydrolase
k141_551593_1	132	0.13386	0	0	0	Bacteria;Bacteroidetes;Flavobacteriia;Flavobacteriales;Flavobacteriaceae;Sediminibacter;Sediminibacter sp. Hel_I_10	evi:Echvi_2675	beta-glucosidase-like glycosyl hydrolase
k141_553066_1	168	0	0.0244316	0	0	*	evi:Echvi_0398	beta-glucosidase-like glycosyl hydrolase
k141_554311_1	150	0.0461743	0	0	0	Bacteria	scn:Solca_0312	beta-glucosidase-like glycosyl hydrolase
k141_574475_2	96	0	0	0.589449	0.569838	*	apn:Asphe3_36900	beta-glucosidase-like glycosyl hydrolase
k141_599682_1	165	0.0360933	0	0	0	*	ske:Sked_02280	beta-glucosidase-like glycosyl hydrolase
k141_622813_1	147	0	0	0	0	Eukaryota	dmi:Desmer_2404	beta-glucosidase-like glycosyl hydrolase
k141_655475_1	168	0	0	0	0.172444	Bacteria	ske:Sked_03740	beta-glucosidase-like glycosyl hydrolase
k141_696137_1	513	0	0	0.0912655	0	*	ske:Sked_02280	beta-glucosidase-like glycosyl hydrolase
k141_749575_1	219	0.0363755	0	0	0	Bacteria	scn:Solca_2759	beta-glucosidase-like glycosyl hydrolase
k141_757784_1	195	0.0238043	0	0	0.120026	*	afd:Alfi_1590	beta-glucosidase-like glycosyl hydrolase
k141_758119_2	249	0	0	0.484286	0	*	scn:Solca_3674	beta-glucosidase-like glycosyl hydrolase
k141_787276_1	222	0	0	0.0443851	0.178341	Bacteria;Bacteroidetes	afd:Alfi_2660	beta-glucosidase-like glycosyl hydrolase
k141_787382_1	222	0	0	0	0	Bacteria;Bacteroidetes	afd:Alfi_2660	beta-glucosidase-like glycosyl hydrolase
k141_78908_1	81	0	0	0.324531	0	*	ske:Sked_11570	beta-glucosidase-like glycosyl hydrolase
k141_808021_1	195	0	0.0169494	0	0	*	afd:Alfi_2660	beta-glucosidase-like glycosyl hydrolase
k141_812500_1	159	0.0397266	0	0	0	*	dsu:Dsui_2465	beta-glucosidase-like glycosyl hydrolase
k141_838927_1	165	0.0360933	0	0	0	*	evi:Echvi_0398	beta-glucosidase-like glycosyl hydrolase
k141_846019_1	174	0.0949599	0	0	0	*	evi:Echvi_2675	beta-glucosidase-like glycosyl hydrolase
k141_916960_1	156	0	0.0294637	0	0	Bacteria	afd:Alfi_2660	beta-glucosidase-like glycosyl hydrolase
k141_933858_1	150	0	0	0	0	*	svi:Svir_23450	beta-glucosidase-like glycosyl hydrolase
k141_977963_1	231	0	0.0464289	0	0	*	hhl:Halha_0267	beta-glucosidase-like glycosyl hydrolase
k141_978863_1	414	0	0	0.166448	0.0278057	Bacteria	scn:Solca_0314	beta-glucosidase-like glycosyl hydrolase
k141_986520_1	195	0	0	0	0.120026	*	scn:Solca_0061	beta-glucosidase-like glycosyl hydrolase
k141_995742_1	222	0	0	0.0443851	0	*	bfa:Bfae_20270	beta-glucosidase-like glycosyl hydrolase
k141_1678900_1	240	0	0	0.0747666	0	Bacteria	hch:HCH_06825	beta-glucosidase-like protein
k141_2607076_1	150	0	0	0.11526	0	*	pda:103715772	beta-glucosidase-like SFR2, chloroplastic
k141_1840462_1	96	0	0	0	0	*	mts:MTES_1715	beta-glucosidase-related glycosidase
k141_1872275_1	357	0	0	1.14902	0.176034	*	mts:MTES_2855	beta-glucosidase-related glycosidase
k141_2667341_1	99	0	0	0.28472	0	*	mts:MTES_2447	beta-glucosidase-related glycosidase
k141_406066_1	162	0	0	0.0947824	0	*	mts:MTES_2917	beta-glucosidase-related glycosidase
k141_478601_1	150	0	0	0	0	*	mts:MTES_2855	beta-glucosidase-related glycosidase
k141_2676817_1	168	0	0	0.0863827	0	*	bja:blr1365	bgl; beta-glucosidase
k141_520591_1	93	0	0	0.303326	0	*	bpb:bpr_I0693	bgl3A; beta-glucosidase Bgl3A
k141_868213_1	165	0	0	0.0904556	0	*	bpb:bpr_I0693	bgl3A; beta-glucosidase Bgl3A
k141_1053099_1	150	0	0	0.11526	0	*	rpa:RPA1736	bglA; beta-glucosidase
k141_2390407_1	243	0	0	0.109186	0	Bacteria;Proteobacteria;Alphaproteobacteria;Rhizobiales;Bradyrhizobiaceae	rpa:RPA1736	bglA; beta-glucosidase
k141_1038350_1	186	0	0	0.0671519	0	Bacteria	amd:AMED_5198	bglB; beta-glucosidase
k141_1103037_1	156	0	0	0.208572	0	Bacteria	amd:AMED_0086	bglB; beta-glucosidase
k141_2019529_1	87	0	0	0.9555	2.47377	*	amd:AMED_2444	bglB; beta-glucosidase
k141_2109492_1	66	0	0	0	0	*	amd:AMED_8120	bglB; beta-glucosidase
k141_2670005_1	141	0.0551587	0	0	0	*	cmi:CMM_0082	bglB; putative beta-glucosidase
k141_781772_2	129	0.358994	0.203478	0	0	*	cmi:CMM_0082	bglB; putative beta-glucosidase
k141_2539416_1	120	0	0	0	0	Bacteria;Firmicutes;Clostridia;Clostridiales;Clostridiaceae;Clostridium	cmi:CMM_0083	bglC; putative beta-glucosidase/beta-xylosidase
k141_1290785_1	159	0	0	0	0.395754	*	cmi:CMM_0097	bglD; glycosyl hydrolase family beta-glucosidase
k141_432351_1	159	0	0	0	0	*	cmi:CMM_0097	bglD; glycosyl hydrolase family beta-glucosidase
k141_1013909_1	411	0	0	0.0981856	0	Bacteria	mtu:Rv0186	bglS; beta-glucosidase BglS
k141_1123493_1	231	0	0	0.0406121	0	Bacteria	mtu:Rv0186	bglS; beta-glucosidase BglS
k141_1168763_1	597	0	0	0.0577926	0.0331718	Bacteria	mtu:Rv0186	bglS; beta-glucosidase BglS
k141_132719_1	150	0	0	0.11526	0	Bacteria	mtu:Rv0186	bglS; beta-glucosidase BglS
k141_1441825_1	234	0	0	0.039497	0	*	mtu:Rv0186	bglS; beta-glucosidase BglS
k141_1485522_1	219	0	0	0.0457703	0	Bacteria	mtu:Rv0186	bglS; beta-glucosidase BglS
k141_1509187_1	237	0	0	0.11525	0.0769973	Bacteria	mtu:Rv0186	bglS; beta-glucosidase BglS
k141_1651963_1	156	0	0	0	0	Bacteria	mtu:Rv0186	bglS; beta-glucosidase BglS
k141_1798539_1	267	0	0	0.0299764	0.240259	Bacteria	mtu:Rv0186	bglS; beta-glucosidase BglS
k141_1860362_1	162	0	0	0.284347	0	*	mtu:Rv0186	bglS; beta-glucosidase BglS
k141_1860712_1	150	0	0	0	0	Bacteria	mtu:Rv0186	bglS; beta-glucosidase BglS
k141_1968840_1	216	0	0	0.0472248	0	Bacteria	mtu:Rv0186	bglS; beta-glucosidase BglS
k141_2229253_1	246	0	0	0.354786	0	*	mtu:Rv0186	bglS; beta-glucosidase BglS
k141_2343909_1	240	0	0	0.149533	0.674096	Bacteria	mtu:Rv0186	bglS; beta-glucosidase BglS
k141_2393720_1	165	0	0	0	0.884487	Bacteria	mtu:Rv0186	bglS; beta-glucosidase BglS
k141_2508931_1	141	0	0	0.542769	0	Bacteria	mtu:Rv0186	bglS; beta-glucosidase BglS
k141_2586411_1	210	0	0	0.0503291	0	Bacteria	mtu:Rv0186	bglS; beta-glucosidase BglS
k141_2586520_1	486	0	0	0.0656608	0.0219608	Bacteria	mtu:Rv0186	bglS; beta-glucosidase BglS
k141_2625258_1	219	0	0	0.0457703	0	Bacteria	mtu:Rv0186	bglS; beta-glucosidase BglS
k141_2651422_1	174	0	0	0.0792607	0	*	mtu:Rv0186	bglS; beta-glucosidase BglS
k141_372734_1	204	0	0	0.107693	0.108085	Bacteria	mtu:Rv0186	bglS; beta-glucosidase BglS
k141_576056_1	306	0	0	0.069147	0.0967683	Bacteria	mtu:Rv0186	bglS; beta-glucosidase BglS
k141_934343_1	240	0	0	0.0373833	0.149799	Bacteria	mtu:Rv0186	bglS; beta-glucosidase BglS
k141_1331100_1	96	0	0	1.1789	0	*	ara:Arad_7149	bglSf; beta-glucosidase
k141_2704785_1	399	0.0060715	0	0.0440638	0	*	ara:Arad_9745	bglSf; beta-glucosidase
k141_404819_1	189	0	0	0	0.129402	Bacteria	ara:Arad_9829	bglSf; beta-glucosidase
k141_1117108_1	144	0	0.0365942	0	0	*	tte:TTE0215	BglX; beta-glucosidase
k141_1229027_1	231	0	0	0	0.325805	Bacteria	amd:AMED_4507	bglX; beta-glucosidase
k141_1304283_1	165	0	0	0.180911	0.360913	*	sjp:SJA_C1-08060	bglX; beta-glucosidase
k141_1359879_3	114	0	0	0.449448	0	*	xcc:XCC1090	bglX; beta-glucosidase
k141_1385618_1	255	0	0	0.0329279	0	*	ial:IALB_2594	bglX; beta-glucosidase
k141_1536886_1	321	0	0	0.147908	0	Bacteria	ial:IALB_2594	bglX; beta-glucosidase
k141_1656465_1	540	0	0	0.0850277	0	Bacteria	ial:IALB_2594	bglX; beta-glucosidase
k141_1724716_1	792	0	0	0.126884	0.0115984	*	ial:IALB_2594	bglX; beta-glucosidase
k141_1956461_1	72	0	0	0	0	Bacteria	sjp:SJA_C1-08060	bglX; beta-glucosidase
k141_1984397_1	255	0	0	0	0.0659601	Bacteria	ial:IALB_2594	bglX; beta-glucosidase
k141_2009800_1	312	0	0.0199322	0	0	*	amd:AMED_1718	bglX; beta-glucosidase
k141_2056206_1	150	0	0	0	0	*	ial:IALB_2594	bglX; beta-glucosidase
k141_2192399_1	324	0	0.0312083	0	0	*	ial:IALB_2594	bglX; beta-glucosidase
k141_2321993_1	264	0	0	0.245317	0	*	ial:IALB_2594	bglX; beta-glucosidase
k141_2340171_1	300	0	0	0.0478285	0	*	ial:IALB_2579	bglX; beta-glucosidase
k141_252925_2	390	0	0	0.243603	0.0305099	Bacteria	ial:IALB_2594	bglX; beta-glucosidase
k141_2584320_1	159	0	0.028073	0	0	*	ial:IALB_2594	bglX; beta-glucosidase
k141_2621027_1	147	0	0	0.121476	0	*	ial:IALB_2579	bglX; beta-glucosidase
k141_2701332_1	225	0	0	0.0860994	0	Bacteria	ial:IALB_2594	bglX; beta-glucosidase
k141_362758_1	111	0	0	0.237706	0	Bacteria	ial:IALB_2594	bglX; beta-glucosidase
k141_421281_1	513	0.00422128	0.00317714	0.0202812	0.183204	*	amd:AMED_1718	bglX; beta-glucosidase
k141_502357_1	165	0	0	0.0904556	0.360913	*	ial:IALB_2594	bglX; beta-glucosidase
k141_815897_1	828	0	0	0.344196	0.0219767	*	ial:IALB_2594	bglX; beta-glucosidase
k141_840805_1	162	0	0	0.0947824	0	*	ial:IALB_2594	bglX; beta-glucosidase
k141_871098_1	333	0	0	0	0.039625	Bacteria	ial:IALB_2594	bglX; beta-glucosidase
k141_936108_1	252	0	0	0.0674962	0	*	ial:IALB_2579	bglX; beta-glucosidase
k141_936108_2	180	0	0	0.0727887	0	Bacteria;Proteobacteria;Gammaproteobacteria;Methylococcales;Methylococcaceae	ial:IALB_2579	bglX; beta-glucosidase
k141_964005_1	198	0	0	0.115571	0	Bacteria	ial:IALB_2594	bglX; beta-glucosidase
k141_2654875_1	153	0	0	0	0	Bacteria	hma:rrnAC0173	bglX-1; beta-glucosidase
k141_144202_1	153	0	0	0.109641	0	Bacteria;Firmicutes;Clostridia	tte:TTE0241	BglX2; beta-glucosidase
k141_2681000_1	150	0	0	0	0	*	xcc:XCC1775	celD; glucan 1,4-beta-glucosidase
k141_177188_1	201	0	0	0.111465	0.111875	Bacteria	eao:BD94_3344	Periplasmic beta-glucosidase
k141_192955_1	150	0	0	0	0	Bacteria;Bacteroidetes	eao:BD94_3344	Periplasmic beta-glucosidase
k141_485992_1	165	0	0	0.271367	0	*	sod:Sant_2702	Periplasmic beta-glucosidase
k141_1234089_1	207	0	0	0.0520248	0	Bacteria	cap:CLDAP_00330	putative beta-glucosidase
k141_1268605_1	246	0	0	0.0354786	0	*	cap:CLDAP_00330	putative beta-glucosidase
k141_1295401_1	147	0	0	0	0	*	ksk:KSE_57760	putative beta-glucosidase
k141_1653149_1	156	0	0	0	0	*	cap:CLDAP_00330	putative beta-glucosidase
k141_1733071_1	159	0	0	0.0993529	0	*	cap:CLDAP_09520	putative beta-glucosidase
k141_1914574_1	177	0	0	0	0.151772	*	cap:CLDAP_09520	putative beta-glucosidase
k141_2214254_1	108	1.44473	2.42948	0	0	*	emi:Emin_0085	putative Beta-glucosidase
k141_224324_1	177	0	0.021509	0.0758623	0	Bacteria	cap:CLDAP_09520	putative beta-glucosidase
k141_2346955_1	207	0	0	0	0	*	cap:CLDAP_09520	putative beta-glucosidase
k141_2400178_1	210	0	0.0142646	0	0.101176	*	cap:CLDAP_09520	putative beta-glucosidase
k141_2447951_1	174	0	0	0.0792607	0	Bacteria;Chloroflexi	cap:CLDAP_09520	putative beta-glucosidase
k141_251388_1	150	0	0	0	0	*	cap:CLDAP_09520	putative beta-glucosidase
k141_2634902_1	216	0	0	0.0944496	0	*	ksk:KSE_57760	putative beta-glucosidase
k141_2683839_1	207	0	0	0.0520248	0	*	cap:CLDAP_09520	putative beta-glucosidase
k141_272231_1	123	0	0	0	0	*	ngl:RG1141_CH31140	Putative beta-glucosidase
k141_2793664_1	162	0	0	0	0.377395	*	cap:CLDAP_09520	putative beta-glucosidase
k141_284435_1	276	0	0	0	0.224779	Bacteria	cap:CLDAP_09520	putative beta-glucosidase
k141_430484_1	192	0	0.0351843	0	0	Bacteria;Chloroflexi	cap:CLDAP_09520	putative beta-glucosidase
k141_485997_1	267	0	0	0.0899291	0	*	cap:CLDAP_00330	putative beta-glucosidase
k141_553700_1	111	0.110637	0	0	0	Bacteria	ams:AMIS_76620	putative beta-glucosidase
k141_687429_1	150	0	0	0.11526	0	Bacteria;Chloroflexi	cap:CLDAP_09520	putative beta-glucosidase
k141_712201_1	168	0	0	0	0.172444	*	cap:CLDAP_09520	putative beta-glucosidase
k141_744771_1	150	0	0	0.11526	0	*	cap:CLDAP_09520	putative beta-glucosidase
k141_751055_1	105	0	0	0	0	*	cap:CLDAP_00330	putative beta-glucosidase
k141_851655_1	285	0	0	0.131823	0.105515	*	ksk:KSE_42550	putative beta-glucosidase
k141_1653425_1	147	0	0	0	0	Bacteria	ela:UCREL1_3548	putative beta-glucosidase 1 protein
k141_206788_1	183	0	0	0	0.14009	*	npa:UCRNP2_3571	putative beta-glucosidase 1 protein
k141_1972170_1	75	0	0	0.335025	0	*	npa:UCRNP2_2650	putative beta-glucosidase 2 protein
k141_2039330_1	174	0	0	0.0792607	0	*	ela:UCREL1_6879	putative beta-glucosidase 2 protein
k141_2209648_1	207	0	0	0	0.104637	*	tmn:UCRPA7_3215	putative beta-glucosidase 2 protein
k141_1004555_1	150	0	0	0.11526	0	*	vvi:100260663	putative beta-glucosidase 41-like
k141_1369468_1	171	0	0	0	0	*	npa:UCRNP2_7557	putative beta-glucosidase d protein
k141_2152281_1	198	0	0	0.0577855	0	*	npa:UCRNP2_3675	putative beta-glucosidase g protein
k141_218693_1	147	0	0	0	0	*	npa:UCRNP2_3675	putative beta-glucosidase g protein
k141_732120_1	177	0	0.043018	0	0	*	mbe:MBM_06277	putative beta-glucosidase H
k141_1176499_1	147	0	0	0	0	*	wse:WALSEDRAFT_36704	putative beta-glucosidase precursor
k141_772930_1	165	0.0360933	0	0.0904556	0	*	wse:WALSEDRAFT_36704	putative beta-glucosidase precursor
k141_1105761_1	153	0	0	0	0.217202	*	npa:UCRNP2_282	putative beta-glucosidase protein
k141_1373749_1	186	0	0	0.0671519	0	*	tmn:UCRPA7_3493	putative beta-glucosidase protein
k141_1561227_1	87	0	0	0	0	*	tmn:UCRPA7_6240	putative beta-glucosidase protein
k141_2462306_1	174	0	0	0.237782	0.474439	*	ela:UCREL1_6666	putative beta-glucosidase protein
k141_330999_1	177	0	0	0.0758623	0	Bacteria	npa:UCRNP2_3280	putative beta-glucosidase protein
k141_747596_2	198	0	0.245139	0	0.810353	Bacteria;Actinobacteria;Actinobacteria;Actinomycetales	tmn:UCRPA7_964	putative beta-glucosidase protein
k141_2028303_1	114	0	0.0730814	0	0	*	sco:SCO7558	SC5F1.12; beta-glucosidase
k141_243658_1	192	0	0	0	0	*	sco:SCO7558	SC5F1.12; beta-glucosidase
k141_2378567_1	483	0	0	0.0662437	0	*	sco:SCO2531	SCC117.04; beta-glucosidase
k141_1083911_1	99	0	0.0566959	0	0	*	sco:SCO1059	SCG22.05; beta-glucosidase
k141_1853291_1	99	0	0.0566959	0	0	*	sco:SCO1059	SCG22.05; beta-glucosidase
k141_2163447_1	150	0	0	0	0	*	sco:SCO1059	SCG22.05; beta-glucosidase
k141_600629_1	180	0	0	0.509521	0	*	bfu:BC1G_09535	similar to avenacinase; beta-glucosidase
k141_345132_1	228	0	0	0	0	*	ure:UREG_01291	similar to beta-glucosidase
k141_388579_1	153	0	0.0309593	0	0	*	aje:HCAG_05769	similar to beta-glucosidase
k141_602330_1	213	0	0	0	0.0978846	*	cim:CIMG_10097	similar to beta-glucosidase 3
k141_2042332_1	312	0	0	0.0889759	0	*	cim:CIMG_01205	similar to beta-glucosidase 6
k141_1412370_1	156	0	0	0	0.207409	*	bth:BT_3314	thermostable beta-glucosidase B
k141_435296_1	147	0	0	0.121476	0	*	val:VDBG_03292	thermostable beta-glucosidase B
SUM		49.264	32.0903	101.761	1263.82
k141_1575146_1	153	0	0.0309593	0	0	Bacteria;Bacteroidetes	ppn:Palpr_1635	beta-glucosidase (EC:3.2.1.21)
k141_1753058_1	213	0	0	0.0487203	0	Bacteria;Bacteroidetes;Bacteroidia;Bacteroidales;Bacteroidaceae;Bacteroides	gfo:GFO_0367	bglX; glycoside hydrolase (EC:3.2.1.21)
k141_2108275_1	231	0	0.0348217	0	0	Bacteria;Bacteroidetes	fba:FIC_01521	Periplasmic beta-glucosidase (EC:3.2.1.21)
k141_2384055_1	228	0	0	0.167155	0	Bacteria;Bacteroidetes	ppn:Palpr_1635	beta-glucosidase (EC:3.2.1.21)
k141_39012_1	189	0	0	0.129232	0	Bacteria;Bacteroidetes	chu:CHU_3784	bglX; b-glucosidase (EC:3.2.1.21)
k141_485200_1	258	0	0	0	0.0643784	Bacteria;Bacteroidetes;Flavobacteriia;Flavobacteriales;Flavobacteriaceae	ggh:GHH_c33750	bglX; periplasmic beta-glucosidase (EC:3.2.1.21)
k141_594853_1	186	0	0	0.201456	0	Bacteria;Bacteroidetes	ppn:Palpr_1635	beta-glucosidase (EC:3.2.1.21)
k141_962086_1	129	0	0	0	0	Bacteria;Bacteroidetes	ppn:Palpr_1635	beta-glucosidase (EC:3.2.1.21)
k141_1105192_1	219	0	0	0	0	Bacteria;Bacteroidetes	pdi:BDI_3067	beta-glucosidase
k141_1248573_1	330	0	0	0.140812	0	Bacteria;Bacteroidetes	nko:Niako_2441	Beta-glucosidase
k141_137260_1	171	0	0	0.165502	0	Bacteria;Bacteroidetes;Bacteroidia;Bacteroidales	doi:FH5T_06650	beta-glucosidase
k141_1417577_1	915	0.077203	0.00620443	0	0	Bacteria;Bacteroidetes;Bacteroidia;Bacteroidales	bvs:BARVI_04485	beta-glucosidase
k141_168386_1	222	0	0	0.221925	0	Bacteria;Bacteroidetes	nko:Niako_2441	Beta-glucosidase
k141_2266727_1	207	0	0	0	0.104637	Bacteria;Bacteroidetes	lby:Lbys_0274	beta-glucosidase
k141_232230_1	297	0	0	0.0731137	0	Bacteria;Bacteroidetes;Bacteroidia;Bacteroidales	doi:FH5T_15675	beta-glucosidase
k141_2530323_1	369	0	0.0254134	0	0	Bacteria;Bacteroidetes;Bacteroidia;Bacteroidales	bvs:BARVI_04485	beta-glucosidase
k141_2551809_1	192	0.0247234	0.0351843	0	0	Bacteria;Bacteroidetes;Bacteroidia;Bacteroidales	bvs:BARVI_04485	beta-glucosidase
k141_2610272_1	486	0.0637107	0.0205044	0	0	Bacteria;Bacteroidetes;Bacteroidia;Bacteroidales	bvs:BARVI_04485	beta-glucosidase
k141_2683225_1	315	0	0	0.025632	0	Bacteria;Bacteroidetes	zpr:ZPR_4173	beta-glucosidase
k141_2731868_1	303	0	0	0.0234728	0.0939142	Bacteria;Bacteroidetes	nko:Niako_0825	Beta-glucosidase
k141_2759146_1	405	0	0	0.0861012	0.172571	Bacteria;Bacteroidetes	nko:Niako_0825	Beta-glucosidase
k141_299039_1	159	0.0397266	0	0.198706	0	Bacteria;Bacteroidetes	bth:BT_1778	beta-glucosidase
k141_356877_1	150	0	0	0	0	Bacteria;Bacteroidetes	doi:FH5T_15675	beta-glucosidase
k141_588845_1	159	0	0.028073	0	0	Bacteria;Bacteroidetes;Bacteroidia;Bacteroidales	bvs:BARVI_04485	beta-glucosidase
k141_704147_1	150	0.0461743	0	0	0	Bacteria;Bacteroidetes	eao:BD94_1130	Beta-glucosidase
k141_742149_1	198	0	0.0326852	0	0	Bacteria;Bacteroidetes	pdi:BDI_2428	beta-glucosidase
k141_909323_1	189	0.0257309	0.0182945	0	0	Bacteria;Bacteroidetes;Bacteroidia;Bacteroidales	doi:FH5T_15675	beta-glucosidase
k141_1264556_1	162	0.0378363	0	0	0	Bacteria;Bacteroidetes	scn:Solca_0312	beta-glucosidase-like glycosyl hydrolase
k141_1418290_1	189	0	0	0.064616	0	Bacteria;Bacteroidetes;Bacteroidia;Bacteroidales	afd:Alfi_1590	beta-glucosidase-like glycosyl hydrolase
k141_1487932_1	330	0.049393	0	0	0	Bacteria;Bacteroidetes;Bacteroidia;Bacteroidales	afd:Alfi_1590	beta-glucosidase-like glycosyl hydrolase
k141_1546884_1	168	0	0.0488632	0	0	Bacteria;Bacteroidetes	afd:Alfi_1610	beta-glucosidase-like glycosyl hydrolase
k141_1700147_1	177	0.0303938	0	0	0	Bacteria;Bacteroidetes;Bacteroidia;Bacteroidales	evi:Echvi_2675	beta-glucosidase-like glycosyl hydrolase
k141_1986612_1	315	0.00890996	0	0.0874488	0	Bacteria;Bacteroidetes;Flavobacteriia;Flavobacteriales;Flavobacteriaceae	evi:Echvi_2675	beta-glucosidase-like glycosyl hydrolase
k141_2311054_1	549	0	0	0.0738962	0	Bacteria;Bacteroidetes	evi:Echvi_2675	beta-glucosidase-like glycosyl hydrolase
k141_2331142_1	129	0	0	0.168	0.333345	Bacteria;Bacteroidetes	scn:Solca_0115	beta-glucosidase-like glycosyl hydrolase
k141_301616_1	204	0	0	0.107693	0	Bacteria;Bacteroidetes	evi:Echvi_2038	beta-glucosidase-like glycosyl hydrolase
k141_381122_1	171	0.0330172	0.023407	0	0	Bacteria;Bacteroidetes	scn:Solca_2759	beta-glucosidase-like glycosyl hydrolase
k141_547857_1	222	0	0	0.133155	0	Bacteria;Bacteroidetes	scn:Solca_0314	beta-glucosidase-like glycosyl hydrolase
k141_551593_1	132	0.13386	0	0	0	Bacteria;Bacteroidetes;Flavobacteriia;Flavobacteriales;Flavobacteriaceae;Sediminibacter;Sediminibacter sp. Hel_I_10	evi:Echvi_2675	beta-glucosidase-like glycosyl hydrolase
k141_787276_1	222	0	0	0.0443851	0.178341	Bacteria;Bacteroidetes	afd:Alfi_2660	beta-glucosidase-like glycosyl hydrolase
k141_787382_1	222	0	0	0	0	Bacteria;Bacteroidetes	afd:Alfi_2660	beta-glucosidase-like glycosyl hydrolase
k141_192955_1	150	0	0	0	0	Bacteria;Bacteroidetes	eao:BD94_3344	Periplasmic beta-glucosidase
SUM		0.570679	0.30441	2.16102	0.947187
k141_1197169_1	264	0.0246321	0	0	0	Bacteria;Firmicutes;Clostridia;Clostridiales	axl:AXY_22860	bglB; beta-glucosidase (EC:3.2.1.21)
k141_506553_1	147	0	0	0	0	Bacteria;Firmicutes;Clostridia;Clostridiales	ctm:Cabther_A0309	beta-galactosidase (EC:3.2.1.21)
k141_582144_1	165	0	0	0	0	Bacteria;Firmicutes;Clostridia;Clostridiales;Lachnospiraceae	axl:AXY_22860	bglB; beta-glucosidase (EC:3.2.1.21)
k141_92747_1	174	0	0.0224146	0.158521	0	Bacteria;Firmicutes	cle:Clole_0559	beta-glucosidase (EC:3.2.1.21)
k141_969925_1	162	0	0.0268124	0	0	Bacteria;Firmicutes;Clostridia;Clostridiales;Ruminococcaceae	iva:Isova_1716	Beta-glucosidase (EC:3.2.1.21)
k141_1040581_1	162	0	0	0.0947824	0.188697	Bacteria;Firmicutes	rho:RHOM_05755	beta-glucosidase
k141_2541038_1	150	0	0	0	0	Bacteria;Firmicutes;Clostridia;Clostridiales	bad:BAD_1610	beta-glucosidase
k141_2681879_1	162	0	0.0536247	0	0	Bacteria;Firmicutes	nko:Niako_0058	Beta-glucosidase
k141_1289090_1	153	0.043922	0	0	0	Bacteria;Firmicutes	tco:Theco_1034	beta-glucosidase-like glycosyl hydrolase
k141_2539416_1	120	0	0	0	0	Bacteria;Firmicutes;Clostridia;Clostridiales;Clostridiaceae;Clostridium	cmi:CMM_0083	bglC; putative beta-glucosidase/beta-xylosidase
k141_144202_1	153	0	0	0.109641	0	Bacteria;Firmicutes;Clostridia	tte:TTE0241	BglX2; beta-glucosidase
SUM		0.0685541	0.102852	0.362944	0.188697
k141_253872_1	222	0	0	0.0443851	0	Bacteria;Actinobacteria;Actinobacteria;Actinomycetales	mmar:MODMU_3043	bglB; beta-glucosidase (EC:3.2.1.21)
k141_1438746_1	159	0.0397266	0	0	0	Bacteria;Actinobacteria;Actinobacteria;Actinomycetales	cac:CA_C1075	beta-glucosidase
k141_2002383_1	351	0	0	0.0180871	0.0362218	Bacteria;Actinobacteria;Actinobacteria	mro:MROS_2084	beta-glucosidase
k141_747596_2	198	0	0.245139	0	0.810353	Bacteria;Actinobacteria;Actinobacteria;Actinomycetales	tmn:UCRPA7_964	putative beta-glucosidase protein
SUM		0.0397266	0.245139	0.0624722	0.846575
k141_1494406_1	576	0	0	0.0606091	0.0347826	Bacteria;Proteobacteria;Gammaproteobacteria;Methylococcales;Methylococcaceae	mmt:Metme_3603	Beta-glucosidase (EC:3.2.1.21)
k141_1989939_1	150	0	0	0	0	Bacteria;Proteobacteria;Gammaproteobacteria;Methylococcales;Methylococcaceae	mmt:Metme_3603	Beta-glucosidase (EC:3.2.1.21)
k141_2134015_1	150	0	0	0.11526	0	Bacteria;Proteobacteria	gfo:GFO_3467	bglX; beta-glucosidase (EC:3.2.1.21)
k141_2285696_1	183	0.0279779	0	0.139615	0	Bacteria;Proteobacteria	sen:SACE_5452	bglB2; beta-glucosidase (EC:3.2.1.21)
k141_2666094_1	456	0	0	0.0599939	0.0481384	Bacteria;Proteobacteria;Gammaproteobacteria;Methylococcales;Methylococcaceae	mmt:Metme_3603	Beta-glucosidase (EC:3.2.1.21)
k141_2720748_1	210	0	0	0.150987	0	Bacteria;Proteobacteria;Gammaproteobacteria;Methylococcales;Methylococcaceae	mmt:Metme_3603	Beta-glucosidase (EC:3.2.1.21)
k141_2752326_1	291	0	0	0.101305	0	Bacteria;Proteobacteria;Gammaproteobacteria;Methylococcales;Methylococcaceae;Methylobacter	mmt:Metme_3603	Beta-glucosidase (EC:3.2.1.21)
k141_2801216_1	159	0.0397266	0.505313	0	0	Bacteria;Proteobacteria;Betaproteobacteria;Burkholderiales;Comamonadaceae	sbu:SpiBuddy_0209	beta-glucosidase (EC:3.2.1.21)
k141_895382_1	267	0	0	0.209834	0.180195	Bacteria;Proteobacteria;Gammaproteobacteria;Methylococcales;Methylococcaceae;Methylobacter	mmt:Metme_3603	Beta-glucosidase (EC:3.2.1.21)
k141_1066446_1	66	0	0	0	0	Bacteria;Proteobacteria	tma:TM0025	beta-glucosidase
k141_1294089_1	117	0	0	0	0	Bacteria;Proteobacteria;Alphaproteobacteria;Rhizobiales;Bradyrhizobiaceae	fme:FOMMEDRAFT_166407	beta-glucosidase
k141_1992343_1	207	0	0	0.0520248	0	Bacteria;Proteobacteria;Alphaproteobacteria	bja:blr4657	beta-glucosidase
k141_681696_1	213	0	0	0.0974406	0	Bacteria;Proteobacteria;Gammaproteobacteria	zpr:ZPR_3036	beta-glucosidase
k141_2392060_1	150	0	0	0.23052	0	Bacteria;Proteobacteria;Alphaproteobacteria;Rhodospirillales;Rhodospirillaceae;Magnetospirillum	mag:amb0219	Beta-glucosidase A
k141_1411288_1	162	0	0.0268124	0	0	Bacteria;Proteobacteria;Betaproteobacteria	dsu:Dsui_2465	beta-glucosidase-like glycosyl hydrolase
k141_1659733_1	162	0.0378363	0.0268124	0	0	Bacteria;Proteobacteria;Betaproteobacteria;Rhodocyclales;Rhodocyclaceae	dsu:Dsui_2465	beta-glucosidase-like glycosyl hydrolase
k141_2615914_2	255	0	0	0.16464	0	Bacteria;Proteobacteria;Betaproteobacteria	dsu:Dsui_2465	beta-glucosidase-like glycosyl hydrolase
k141_534885_1	147	0	0	0	0.240801	Bacteria;Proteobacteria	scn:Solca_2759	beta-glucosidase-like glycosyl hydrolase
k141_2390407_1	243	0	0	0.109186	0	Bacteria;Proteobacteria;Alphaproteobacteria;Rhizobiales;Bradyrhizobiaceae	rpa:RPA1736	bglA; beta-glucosidase
k141_936108_2	180	0	0	0.0727887	0	Bacteria;Proteobacteria;Gammaproteobacteria;Methylococcales;Methylococcaceae	ial:IALB_2579	bglX; beta-glucosidase
SUM		0.105541	0.558938	1.5642	0.503917
