# Supplementary material for: Investigation of different nitrogen reduction routes and their key microbial players in wood chip-driven denitrification beds
Source: Sci Rep. 2017 Dec 5;7:17028. doi: 10.1038/s41598-017-17312-2 (PMC5716999; doi:10.1038/s41598-017-17312-2)
Supplement: Supplementary file 4 — Supplementary Table S7 [file 41598_2017_17312_MOESM4_ESM.xlsx]

## Sheet: MCR (EC 2.8.4.1)
Methyl-Coenzyme M reductase (MCR)
	tpm_aRNA1	tpm_aRNA2	tpm_aRNA3	tpm_aRNA4	ttk_taxonomy	kegg_description
	0	0	0.872296	0.484127	Archaea;Euryarchaeota;Methanobacteria;Methanobacteriales;Methanobacteriaceae;Methanobacterium	methyl-coenzyme M reductase subunit beta (EC:2.8.4.1)							tpm_aRNA1 = time point A solid
	0	0.023407	0	0	Archaea;Euryarchaeota;Methanobacteria;Methanobacteriales;Methanobacteriaceae	methyl-coenzyme M reductase subunit alpha (EC:2.8.4.1)							tpm_aRNA2 = time point A planktonic
	0	0.0130764	0.306071	0.0874695	Archaea;Euryarchaeota;Methanomicrobia;Methanosarcinales;Methanosaetaceae;Methanosaeta	methyl-coenzyme M reductase, gamma subunit							tpm_aRNA3 = time point B planktonic
	0	0	0	0	Archaea;Euryarchaeota;Methanomicrobia;Methanosarcinales	methyl-coenzyme M reductase, beta subunit							tpm_aRNA4 = time point B solid
	0	0	0	0.258804	Archaea;Euryarchaeota;Methanomicrobia;Methanosarcinales;Methanosaetaceae;Methanosaeta	methyl-coenzyme M reductase, gamma subunit
	0	0.0190427	0	0	Archaea;Euryarchaeota;Methanobacteria;Methanobacteriales;Methanobacteriaceae;Methanobacterium	methyl-coenzyme M reductase subunit alpha (EC:2.8.4.1)
	0	0	0	0	Archaea;Euryarchaeota;Methanomicrobia;Methanosarcinales;Methanosaetaceae;Methanosaeta	methyl-coenzyme M reductase, beta subunit
	0.277046	0	0	0	Archaea;Euryarchaeota;Methanomicrobia;Methanomicrobiales;Methanoregulaceae;Methanoregula	methyl-coenzyme M reductase subunit gamma
	0.00879367	0.00643494	0.0429807	0.0429891	Archaea;Euryarchaeota;Methanobacteria;Methanobacteriales;Methanobacteriaceae	methyl-coenzyme M reductase subunit alpha (EC:2.8.4.1)
	0.0165071	0.123254	0.177069	0.385887	Archaea;Euryarchaeota;Methanobacteria;Methanobacteriales;Methanobacteriaceae;Methanobacterium	methyl-coenzyme M reductase subunit alpha (EC:2.8.4.1)
	0	0	0	0	Archaea;Euryarchaeota;Methanobacteria;Methanobacteriales;Methanobacteriaceae;Methanobacterium	methyl-coenzyme M reductase subunit alpha (EC:2.8.4.1)
	0	0	0	0	Archaea;Euryarchaeota	methyl-coenzyme M reductase subunit alpha (EC:2.8.4.1)
	0	0.0731884	1.37614	1.98072	Archaea;Euryarchaeota;Methanobacteria;Methanobacteriales;Methanobacteriaceae;Methanobacterium	methyl-coenzyme M reductase subunit alpha (EC:2.8.4.1)
	0.565094	0.0984732	0.605104	0.68008	Archaea;Euryarchaeota;Methanobacteria;Methanobacteriales;Methanobacteriaceae;Methanobacterium	methyl-coenzyme M reductase subunit alpha (EC:2.8.4.1)
	0	0	0	0	Archaea;Euryarchaeota;Methanomicrobia	methyl-coenzyme M reductase, beta subunit
	0	0	0.229329	0.0792072	Archaea;Euryarchaeota;Methanobacteria;Methanobacteriales;Methanobacteriaceae;Methanobacterium	methyl-coenzyme M reductase subunit alpha (EC:2.8.4.1)
	0	0	0.282415	0.376761	Archaea;Euryarchaeota;Methanobacteria;Methanobacteriales;Methanobacteriaceae;Methanobacterium	methyl-coenzyme M reductase subunit beta (EC:2.8.4.1)
	0	0	0	0	Archaea;Euryarchaeota;Methanobacteria;Methanobacteriales;Methanobacteriaceae;Methanobacterium	methyl-coenzyme M reductase subunit beta (EC:2.8.4.1)
	0	0	0.114842	0.233391	Archaea;Euryarchaeota;Methanobacteria;Methanobacteriales;Methanobacteriaceae;Methanobacterium	methyl-coenzyme M reductase subunit beta (EC:2.8.4.1)
	0	0	0.180516	0.187128	Archaea;Euryarchaeota;Methanomicrobia;Methanosarcinales;Methanosaetaceae;Methanosaeta	methyl-coenzyme M reductase, gamma subunit
	0	0	0.181687	0.0987257	Archaea;Euryarchaeota;Methanomicrobia;Methanosarcinales;Methanosaetaceae;Methanosaeta	methyl-coenzyme M reductase, gamma subunit
	0.0741701	0.0175921	0	0.124607	Archaea;Euryarchaeota	methyl-coenzyme M reductase subunit alpha (EC:2.8.4.1)
	0	0	0.039497	0	Archaea;Euryarchaeota;Methanomicrobia;Methanosarcinales;Methanosaetaceae;Methanosaeta	methyl-coenzyme M reductase, gamma subunit
	0	0	0.469579	0.440594	Archaea;Euryarchaeota;Methanomicrobia;Methanosarcinales;Methanosaetaceae;Methanosaeta	methyl-coenzyme M reductase, beta subunit
	0.0264696	0	0.064616	0	Archaea;Euryarchaeota;Methanomicrobia;Methanomicrobiales	methyl-coenzyme M reductase subunit alpha (EC:2.8.4.1)
	0	0	0.0667697	0	Archaea;Euryarchaeota;Methanomicrobia;Methanosarcinales;Methanosaetaceae;Methanosaeta	methyl-coenzyme M reductase, beta subunit
	0.0829408	0.0535422	0	0	Archaea;Euryarchaeota;Methanomicrobia	methyl-coenzyme M reductase subunit alpha (EC:2.8.4.1)
	0	0.028073	0	0	Archaea;Euryarchaeota;Methanomicrobia;Methanocellales;Methanocellaceae;Methanocella	mcrA; methyl-coenzyme M reductase alpha subunit
	0	0	0.398867	0.132483	Archaea;Euryarchaeota;Methanomicrobia;Methanosarcinales;Methanosaetaceae;Methanosaeta	methyl-coenzyme M reductase, beta subunit
	0.111868	0	0	0	Archaea;Euryarchaeota;Methanobacteria;Methanobacteriales;Methanobacteriaceae;Methanobacterium	methyl-coenzyme M reductase subunit alpha (EC:2.8.4.1)
	0.043922	0	0	0	Archaea;Euryarchaeota;Methanobacteria;Methanobacteriales;Methanobacteriaceae	methyl-coenzyme M reductase subunit alpha (EC:2.8.4.1)
	0	0	0.0183602	0	Archaea;Euryarchaeota;Methanomicrobia;Methanosarcinales;Methanosaetaceae;Methanosaeta	methyl-coenzyme M reductase, beta subunit
	0.00451815	0.00688851	0.124024	0.0325372	Archaea;Euryarchaeota	methyl-coenzyme M reductase subunit alpha (EC:2.8.4.1)
	0.0724224	0	0	0	Archaea;Euryarchaeota	methyl-coenzyme M reductase, beta subunit, McrB (EC:2.8.4.1)
	0.00539801	0	0.0127357	0	Archaea;Euryarchaeota;Methanobacteria;Methanobacteriales;Methanobacteriaceae;Methanobacterium	methyl-coenzyme M reductase subunit alpha (EC:2.8.4.1)
	0	0	0	0	Archaea;Euryarchaeota;Methanobacteria;Methanobacteriales;Methanobacteriaceae;Methanobacterium	methyl-coenzyme M reductase subunit alpha (EC:2.8.4.1)
	0	0.0699474	0	0	Archaea;Euryarchaeota;Methanobacteria;Methanobacteriales;Methanobacteriaceae	methyl-coenzyme M reductase subunit alpha (EC:2.8.4.1)
	0	0	0.391487	0	Archaea;Euryarchaeota;Methanomicrobia;Methanosarcinales;Methanosaetaceae;Methanosaeta	methyl-coenzyme M reductase, beta subunit
	0	0	42.6893	11.1258	Archaea;Euryarchaeota;Methanomicrobia;Methanosarcinales;Methanosaetaceae;Methanosaeta	methyl-coenzyme M reductase, beta subunit
	0	0	0.101112	0.0487532	Archaea;Euryarchaeota;Methanobacteria;Methanobacteriales;Methanobacteriaceae;Methanobacterium	methyl-coenzyme M reductase subunit beta (EC:2.8.4.1)
	0.028761	0.0688567	0.13244	0.385646	Archaea;Euryarchaeota;Methanobacteria;Methanobacteriales;Methanobacteriaceae	methyl-coenzyme M reductase subunit alpha (EC:2.8.4.1)
	0.0332475	0	0	0	Archaea;Euryarchaeota;Methanomicrobia;Methanomicrobiales	methyl-coenzyme M reductase subunit alpha (EC:2.8.4.1)
	0.020004	0	0	0	Archaea;Euryarchaeota	methyl-coenzyme M reductase subunit gamma (EC:2.8.4.1)
	0	0	0	0	Archaea;Euryarchaeota	methyl-coenzyme M reductase subunit beta (EC:2.8.4.1)
	0.0383746	0.0220673	0.170979	0.244906	Archaea;Euryarchaeota;Methanobacteria;Methanobacteriales;Methanobacteriaceae;Methanobacterium	methyl-coenzyme M reductase subunit alpha (EC:2.8.4.1)
	0	0	0	0	Archaea;Euryarchaeota;Methanobacteria;Methanobacteriales;Methanobacteriaceae;Methanobacterium	methyl-coenzyme M reductase subunit alpha (EC:2.8.4.1)
	0	0	0	0	Archaea;Euryarchaeota;Methanomicrobia;Methanosarcinales;Methanosaetaceae;Methanosaeta	methyl-coenzyme M reductase, gamma subunit
	0.360619	0.0182138	0	0	Archaea;Euryarchaeota;Methanobacteria;Methanobacteriales;Methanobacteriaceae;Methanobrevibacter	methyl-coenzyme M reductase, alpha subunit, McrA
	0.0293489	0.0469093	0.0163799	0.0593533	Archaea;Euryarchaeota;Methanomicrobia	methyl-coenzyme M reductase subunit alpha (EC:2.8.4.1)
	0	0	0.459208	0.224699	Archaea;Euryarchaeota;Methanobacteria;Methanobacteriales;Methanobacteriaceae;Methanobacterium	methyl-coenzyme M reductase subunit alpha (EC:2.8.4.1)
	0	0	0	0	Archaea;Euryarchaeota	methyl-coenzyme M reductase subunit alpha (EC:2.8.4.1)
	0	0	0	0.0683637	Archaea;Euryarchaeota;Methanomicrobia;Methanosarcinales;Methanosaetaceae;Methanosaeta	methyl-coenzyme M reductase, gamma subunit
	0	0.034487	0	0	Archaea;Euryarchaeota;Methanomicrobia;Methanocellales;Methanocellaceae;Methanocella	mcrA; methyl-coenzyme M reductase alpha subunit
	0	0	0.345918	0.346449	Archaea;Euryarchaeota;Methanomicrobia;Methanosarcinales;Methanosaetaceae;Methanosaeta	methyl-coenzyme M reductase, beta subunit
	0	0	0	0	Archaea;Euryarchaeota;Methanomicrobia;Methanosarcinales;Methanosaetaceae;Methanosaeta	methyl-coenzyme M reductase, gamma subunit
	0	0	0	0	Archaea;Euryarchaeota;Methanobacteria;Methanobacteriales;Methanobacteriaceae;Methanobacterium	methyl-coenzyme M reductase subunit alpha (EC:2.8.4.1)
	0.0484292	0	0	0	Archaea;Euryarchaeota	methyl-coenzyme M reductase subunit alpha (EC:2.8.4.1)
	0	0.0126125	0	0	*	mcrA; methyl-coenzyme M reductase alpha subunit
	0	0	0.0776568	0	Archaea;Euryarchaeota;Methanomicrobia	methyl-coenzyme M reductase, beta subunit
	0	0	0	0	Archaea;Euryarchaeota;Methanomicrobia;Methanosarcinales;Methanosarcinaceae;Methanosarcina	methyl-coenzyme M reductase subunit gamma (EC:2.8.4.1)
	0	0	2.8511	1.581	Archaea;Euryarchaeota;Methanomicrobia;Methanosarcinales;Methanosaetaceae;Methanosaeta	methyl-coenzyme M reductase, beta subunit
	0	0	0.478165	0.563335	Archaea;Euryarchaeota;Methanomicrobia;Methanosarcinales;Methanosaetaceae;Methanosaeta	methyl-coenzyme M reductase, beta subunit
	0	0.159808	0	0	Archaea;Euryarchaeota;Methanobacteria;Methanobacteriales;Methanobacteriaceae;Methanobacterium	methyl-coenzyme M reductase, gamma subunit, McrG
	0.0725698	0.0325692	0	0.0767602	Archaea;Euryarchaeota;Methanobacteria;Methanobacteriales;Methanobacteriaceae;Methanobacterium	methyl-coenzyme M reductase subunit alpha (EC:2.8.4.1)
	0	0	0.121476	0	*	methyl-coenzyme M reductase, beta subunit, McrB (EC:2.8.4.1)
	0	0	0	0	Archaea;Euryarchaeota;Methanomicrobia	methyl-coenzyme M reductase, beta subunit
	0	0	0	0	Archaea;Euryarchaeota;Methanobacteria;Methanobacteriales;Methanobacteriaceae;Methanobacterium	methyl-coenzyme M reductase subunit alpha (EC:2.8.4.1)
	0	0	1.91814	0	Archaea;Euryarchaeota;Methanomicrobia	methyl-coenzyme M reductase, alpha subunit (EC:2.8.4.1)
	0	0	0.4913	0	Archaea;Euryarchaeota;Methanobacteria;Methanobacteriales;Methanobacteriaceae;Methanobacterium	methyl-coenzyme M reductase subunit alpha (EC:2.8.4.1)
	0	0	0.560199	0	Archaea;Euryarchaeota;Methanomicrobia;Methanosarcinales;Methanosaetaceae;Methanosaeta	methyl-coenzyme M reductase, gamma subunit
	0	0	0	0	Archaea;Euryarchaeota;Methanobacteria;Methanobacteriales;Methanobacteriaceae;Methanobacterium	methyl-coenzyme M reductase, beta subunit, McrB (EC:2.8.4.1)
	1.1766	0.135447	0.795449	0.695836	Archaea;Euryarchaeota;Methanobacteria;Methanobacteriales;Methanobacteriaceae;Methanobacterium	methyl-coenzyme M reductase subunit alpha (EC:2.8.4.1)
	0	0.0176038	0	0	Archaea;Euryarchaeota;Methanomicrobia;Methanosarcinales;Methanosarcinaceae;Methanosarcina	mcrA; methyl-coenzyme M reductase alpha subunit
	0	0	0.128465	0.253756	Archaea;Euryarchaeota;Methanomicrobia;Methanosarcinales;Methanosaetaceae;Methanosaeta	methyl-coenzyme M reductase, gamma subunit
	0	0.0294637	0	0	Archaea;Euryarchaeota;Methanobacteria;Methanobacteriales;Methanobacteriaceae;Methanobrevibacter	methyl-coenzyme M reductase subunit alpha (EC:2.8.4.1)
	0	0.0309593	0	0	Archaea;Euryarchaeota	mcrA; methyl-coenzyme M reductase alpha subunit
	0.0360933	0.0511818	0	0	Archaea;Euryarchaeota	methyl-coenzyme m reductase subunit beta (EC:2.8.4.1)
	0.0863479	0.0785744	0.0774892	0.068874	Archaea;Euryarchaeota;Methanobacteria;Methanobacteriales;Methanobacteriaceae;Methanobacterium	methyl-coenzyme M reductase subunit alpha (EC:2.8.4.1)
	0.214112	0.0488632	0	0.172444	Archaea;Euryarchaeota;Methanomicrobia	methyl-coenzyme M reductase subunit alpha (EC:2.8.4.1)
	0	0	11.4848	6.47514	Archaea;Euryarchaeota;Methanomicrobia;Methanosarcinales;Methanosaetaceae;Methanosaeta	methyl-coenzyme M reductase, beta subunit
	0.0332421	0	0	0	Archaea;Euryarchaeota;Methanobacteria;Methanobacteriales;Methanobacteriaceae;Methanobacterium	methyl-coenzyme M reductase subunit alpha (EC:2.8.4.1)
	0	0	0	0	Archaea;Euryarchaeota;Methanobacteria;Methanobacteriales;Methanobacteriaceae	methyl-coenzyme M reductase subunit alpha (EC:2.8.4.1)
	0	0	0.108208	0.225522	Archaea;Euryarchaeota;Methanomicrobia;Methanosarcinales;Methanosaetaceae;Methanosaeta	methyl-coenzyme M reductase, gamma subunit
	0.0427626	0.0609919	0.0538467	0	Archaea;Euryarchaeota;Methanobacteria;Methanobacteriales;Methanobacteriaceae;Methanobacterium	methyl-coenzyme M reductase subunit gamma (EC:2.8.4.1)
	0	0	0.0827512	0	Archaea;Euryarchaeota;Methanobacteria;Methanobacteriales;Methanobacteriaceae;Methanobacterium	methyl-coenzyme M reductase subunit alpha (EC:2.8.4.1)
	0.0633066	0	0	0	Archaea;Euryarchaeota;Methanobacteria;Methanobacteriales;Methanobacteriaceae	methyl-coenzyme m reductase subunit gamma (EC:2.8.4.1)
	0	0	0	0	Archaea;Euryarchaeota;Methanomicrobia	methyl-coenzyme M reductase, beta subunit
	0	0	0.0863827	0	Archaea;Euryarchaeota;Methanomicrobia;Methanosarcinales;Methanosaetaceae;Methanosaeta	methyl-coenzyme M reductase, beta subunit
	0	0	0	0	Archaea;Euryarchaeota;Methanomicrobia	methyl-coenzyme M reductase subunit alpha (EC:2.8.4.1)
	0	0	1.87254	2.93292	Archaea;Euryarchaeota;Methanomicrobia;Methanosarcinales	methyl-coenzyme M reductase, beta subunit
	0	0	2.01236	1.00882	Archaea;Euryarchaeota;Methanomicrobia	methyl-coenzyme M reductase, beta subunit
	0.318527	0.0199642	0	0.346449	Archaea;Euryarchaeota;Methanobacteria;Methanobacteriales;Methanobacteriaceae;Methanobacterium	methyl-coenzyme M reductase subunit alpha (EC:2.8.4.1)
	0	0	0	0.553352	Archaea;Euryarchaeota;Methanobacteria;Methanobacteriales	methyl-coenzyme M reductase subunit alpha (EC:2.8.4.1)
	0.043922	0	0	0	Archaea;Euryarchaeota;Methanobacteria;Methanobacteriales;Methanobacteriaceae	methyl-coenzyme M reductase subunit alpha (EC:2.8.4.1)
	0.219859	0	0.139235	0.0659601	Archaea;Euryarchaeota;Methanobacteria;Methanobacteriales;Methanobacteriaceae;Methanobacterium	methyl-coenzyme M reductase subunit alpha (EC:2.8.4.1)
	0	0.00914987	0	0	Archaea;Euryarchaeota;Methanobacteria;Methanobacteriales;Methanobacteriaceae;Methanobacterium	methyl-coenzyme M reductase subunit alpha (EC:2.8.4.1)
	0	0	0	0	Archaea;Euryarchaeota;Methanomicrobia;Methanosarcinales;Methanosaetaceae;Methanosaeta	methyl-coenzyme M reductase, beta subunit
	0	0	0	0	Archaea;Euryarchaeota;Methanobacteria;Methanobacteriales;Methanobacteriaceae	methyl-coenzyme M reductase subunit alpha (EC:2.8.4.1)
	0	0.0551359	0.533008	0.281176	Archaea;Euryarchaeota;Methanobacteria;Methanobacteriales;Methanobacteriaceae;Methanobacterium	methyl-coenzyme M reductase subunit alpha (EC:2.8.4.1)
	0	0	0.270891	0	Archaea;Euryarchaeota;Methanobacteria;Methanobacteriales	methyl-coenzyme M reductase subunit alpha (EC:2.8.4.1)
	0.037134	0	0	0	Archaea;Euryarchaeota;Methanobacteria;Methanobacteriales;Methanobacteriaceae	methyl-coenzyme M reductase subunit alpha (EC:2.8.4.1)
	0	0.0268124	0	0	Archaea;Euryarchaeota;Methanobacteria;Methanobacteriales;Methanobacteriaceae;Methanobacterium	methyl-coenzyme M reductase subunit alpha (EC:2.8.4.1)
	0	0	6.48826	4.00473	Archaea;Euryarchaeota;Methanomicrobia;Methanosarcinales;Methanosaetaceae;Methanosaeta	methyl-coenzyme M reductase, beta subunit
	0	0.00191726	2.75697	1.51409	Archaea;Euryarchaeota;Methanomicrobia;Methanosarcinales;Methanosaetaceae;Methanosaeta	methyl-coenzyme M reductase, gamma subunit
	0	0	0	0	Archaea;Euryarchaeota;Methanomicrobia;Methanomicrobiales	methyl-coenzyme M reductase subunit alpha (EC:2.8.4.1)
	0	0	1.22776	0.702209	Archaea;Euryarchaeota;Methanomicrobia;Methanosarcinales;Methanosaetaceae;Methanosaeta	methyl-coenzyme M reductase, beta subunit
	0	0	0.497368	0.18235	Archaea;Euryarchaeota;Methanomicrobia;Methanosarcinales;Methanosaetaceae;Methanosaeta	methyl-coenzyme M reductase, gamma subunit
	0	0	1.2138	0.758859	Archaea;Euryarchaeota;Methanomicrobia;Methanosarcinales;Methanosaetaceae;Methanosaeta	methyl-coenzyme M reductase, beta subunit
	0.0722705	0.0135665	0	0.0890045	Archaea;Euryarchaeota	methyl-coenzyme M reductase, alpha subunit (EC:2.8.4.1)
	0	0	0	0.816099	Archaea;Euryarchaeota;Methanomicrobia;Methanosarcinales;Methanosaetaceae;Methanosaeta	methyl-coenzyme M reductase, beta subunit
	0	0	0	0.1585	Archaea;Euryarchaeota;Methanobacteria;Methanobacteriales;Methanobacteriaceae	methyl-coenzyme M reductase subunit alpha (EC:2.8.4.1)
	0	0.0448292	0.792607	0.316292	Archaea;Euryarchaeota;Methanobacteria;Methanobacteriales;Methanobacteriaceae;Methanobacterium	methyl-coenzyme M reductase subunit alpha (EC:2.8.4.1)
	0	0	0.203284	0.0793086	Archaea;Euryarchaeota;Methanomicrobia;Methanosarcinales;Methanosaetaceae;Methanosaeta	methyl-coenzyme M reductase, beta subunit
	0.00786978	0	1.11202	0.883682	Archaea;Euryarchaeota;Methanobacteria;Methanobacteriales;Methanobacteriaceae;Methanobacterium	methyl-coenzyme M reductase subunit alpha (EC:2.8.4.1)
	0	0	0	0	Archaea;Euryarchaeota;Methanomicrobia;Methanomicrobiales	methyl-coenzyme M reductase subunit alpha (EC:2.8.4.1)
	0	0	0.630192	0.174528	Archaea;Euryarchaeota;Methanobacteria;Methanobacteriales;Methanobacteriaceae;Methanobacterium	methyl-coenzyme M reductase subunit alpha (EC:2.8.4.1)
	0	0.0224146	0	0.00421937	Archaea;Euryarchaeota;Methanobacteria;Methanobacteriales;Methanobacteriaceae	methyl-coenzyme M reductase subunit alpha (EC:2.8.4.1)
	0.0229384	0	0	0.115765	Archaea;Euryarchaeota;Methanobacteria;Methanobacteriales;Methanobacteriaceae	methyl-coenzyme M reductase subunit alpha (EC:2.8.4.1)
	0	0	0	0	Archaea;Euryarchaeota	methyl-coenzyme M reductase subunit alpha (EC:2.8.4.1)
	0	0	1.15209	0.900513	Archaea;Euryarchaeota;Methanomicrobia;Methanosarcinales;Methanosaetaceae;Methanosaeta	methyl-coenzyme M reductase, gamma subunit
	0.243821	0.122599	0.544193	0.192413	Archaea;Euryarchaeota;Methanobacteria;Methanobacteriales;Methanobacteriaceae;Methanobacterium	methyl-coenzyme M reductase subunit alpha (EC:2.8.4.1)
	0.049365	0.0182945	0.129232	0	Archaea;Euryarchaeota;Methanobacteria;Methanobacteriales;Methanobacteriaceae;Methanobacterium	methyl-coenzyme M reductase subunit alpha (EC:2.8.4.1)
	0.0583456	0	0	0	*	methyl-coenzyme M reductase, alpha subunit, McrA
	0	0	0.84912	0.832806	Archaea;Euryarchaeota;Methanobacteria;Methanobacteriales;Methanobacteriaceae;Methanobacterium	methyl-coenzyme M reductase subunit gamma (EC:2.8.4.1)
	0	0	0	0	Archaea;Euryarchaeota;Methanomicrobia	methyl-coenzyme M reductase, alpha subunit (EC:2.8.4.1)
	0	0	0.181461	0.275159	Archaea;Euryarchaeota	methyl-coenzyme M reductase, beta subunit
	0	0	0	0	Archaea;Euryarchaeota;Methanomicrobia;Methanosarcinales;Methanosaetaceae;Methanosaeta	methyl-coenzyme M reductase, gamma subunit
	0	0	7.27724	3.1468	Archaea;Euryarchaeota;Methanomicrobia;Methanosarcinales;Methanosaetaceae;Methanosaeta	methyl-coenzyme M reductase, beta subunit
	0	0	0.179858	0	Archaea;Euryarchaeota;Methanomicrobia;Methanosarcinales;Methanosaetaceae;Methanosaeta	methyl-coenzyme M reductase, gamma subunit
	0	0	0	0	Archaea;Euryarchaeota;Methanomicrobia;Methanosarcinales;Methanosaetaceae;Methanosaeta	methyl-coenzyme M reductase, beta subunit
	0	0	0	0	Archaea;Euryarchaeota	methyl-coenzyme M reductase subunit alpha (EC:2.8.4.1)
	0	0.028073	0	0	Archaea;Euryarchaeota;Methanomicrobia;Methanocellales;Methanocellaceae;Methanocella	mcrA; methyl-coenzyme M reductase alpha subunit
	0.0724224	0	0	0	Archaea;Euryarchaeota	methyl-coenzyme M reductase, beta subunit, McrB (EC:2.8.4.1)
	0.360619	0.0182138	0	0	Archaea;Euryarchaeota;Methanobacteria;Methanobacteriales;Methanobacteriaceae;Methanobrevibacter	methyl-coenzyme M reductase, alpha subunit, McrA
	0	0.034487	0	0	Archaea;Euryarchaeota;Methanomicrobia;Methanocellales;Methanocellaceae;Methanocella	mcrA; methyl-coenzyme M reductase alpha subunit
	0	0.159808	0	0	Archaea;Euryarchaeota;Methanobacteria;Methanobacteriales;Methanobacteriaceae;Methanobacterium	methyl-coenzyme M reductase, gamma subunit, McrG
	0	0	0	0	Archaea;Euryarchaeota;Methanobacteria;Methanobacteriales;Methanobacteriaceae;Methanobacterium	methyl-coenzyme M reductase, beta subunit, McrB (EC:2.8.4.1)
	0	0.0176038	0	0	Archaea;Euryarchaeota;Methanomicrobia;Methanosarcinales;Methanosarcinaceae;Methanosarcina	mcrA; methyl-coenzyme M reductase alpha subunit
	0	0.0309593	0	0	Archaea;Euryarchaeota	mcrA; methyl-coenzyme M reductase alpha subunit
SUM	5.08006	2.00536	99.2486	48.5782
