# Supplementary material for: Investigation of different nitrogen reduction routes and their key microbial players in wood chip-driven denitrification beds
Source: Sci Rep. 2017 Dec 5;7:17028. doi: 10.1038/s41598-017-17312-2 (PMC5716999; doi:10.1038/s41598-017-17312-2)
Supplement: Supplementary file 5 — Supplementary Table S8 [file 41598_2017_17312_MOESM5_ESM.xlsx]

## Sheet: Hydrogenases_all up to orders
gene_id	gene_length	tpm_aRNA1	tpm_aRNA2	tpm_aRNA3	tpm_aRNA4	ttk_taxonomy	kegg_ko	kegg_L1	kegg_L2	kegg_L3	kegg_gene	kegg_description	kegg_ko2	kegg_module	kegg_pathway	kegg_go	uniref90_UniProtKB	uniref90_ID	uniref90_organism	uniref90_protein	uniref90_genes	uniref90_pathway	uniref90_features	uniref90_go	uniref90_reviewed	uniref90_existence	uniref90_comments	uniref90_kegg	uniref90_geneID	uniref90_patric	uniref90_EnsemblBacteria
k141_1984153_1	225	0.0685575	0.0122619	0	0	Bacteria;Verrucomicrobia;Opitutae;Opitutales;Opitutaceae	K00185	Bacteria	Verrucomicrobia	Opitutaceae bacterium TAV5	obt:OPIT5_22585	*	*	*	*	*	A0A178IPS6_9BACT	A0A178IPS6	Opitutaceae bacterium TSB47	Hydrogenase	AW736_01425		Transmembrane (10)	integral component of membrane [GO:0016021]	unreviewed	Predicted	Caution (1)
k141_835627_1	186	40.1303	15.7624	0.809754	0.942373	Bacteria;Spirochaetes;Spirochaetia;Spirochaetales;Spirochaetaceae;Treponema	K04655	Bacteria	Verrucomicrobia	Akkermansia	amu:Amuc_1402	hydrogenase expression/formation protein HypE	ko:K04655	*	*	*
k141_2412341_1	168	25.9972	24.5614	0	0	Bacteria;Spirochaetes;Spirochaetia;Spirochaetales;Spirochaetaceae;Treponema	K04655	Bacteria	Verrucomicrobia	Akkermansia	amu:Amuc_1402	hydrogenase expression/formation protein HypE	ko:K04655	*	*	*
k141_58354_1	219	17.0104	7.71282	0	0.2757	Bacteria;Spirochaetes;Spirochaetia;Spirochaetales;Spirochaetaceae;Treponema	K04655	Bacteria	Verrucomicrobia	Akkermansia	amu:Amuc_1402	hydrogenase expression/formation protein HypE	ko:K04655	*	*	*
k141_1820817_1	141	0.165476	0	0	0	Bacteria;Proteobacteria;Epsilonproteobacteria;Campylobacterales;Campylobacteraceae;Sulfurospirillum	K05922	Bacteria	Epsilonproteobacteria	Sulfurospirillum	sdl:Sdel_1105	nickel-dependent hydrogenase large subunit	ko:K05922	*	*	go:0047067	W6EDC0_SULMU	W6EDC0	Sulfurospirillum multivorans DSM 12446	Membrane-bound NiFe hydrogenase large subunit (EC 1.12.5.1)	hydB SMUL_1424		Domain (1)	ferredoxin hydrogenase activity [GO:0008901]; hydrogen:quinone oxidoreductase activity [GO:0047067]; nickel cation binding [GO:0016151]	unreviewed	Inferred from homology	Sequence similarities (1)	smul:SMUL_1424;			AHJ12685;
k141_1644936_1	204	0.106907	0	0	0	Bacteria;Proteobacteria;Epsilonproteobacteria;Campylobacterales;Campylobacteraceae;Sulfurospirillum		Bacteria	Epsilonproteobacteria	Sulfurospirillum	sdl:Sdel_1415	hydrogenase-4 component G	*	*	*	*	UPI0005A72919
k141_1657800_1	168	0.069073	0.0488632	0	0	Bacteria;Proteobacteria;Epsilonproteobacteria	K05927	Bacteria	Epsilonproteobacteria	Sulfurospirillum	sdl:Sdel_1106	hydrogenase (NiFe) small subunit HydA (EC:1.12.5.1)	ko:K05927	*	*	go:0047067	W6EDK7_SULMU	W6EDK7	Sulfurospirillum multivorans DSM 12446	Membrane-bound NiFe hydrogenase small chain (EC 1.12.5.1)	hydA SMUL_1423		Domain (2); Metal binding (11)	ferredoxin hydrogenase complex [GO:0009375]; 3 iron, 4 sulfur cluster binding [GO:0051538]; 4 iron, 4 sulfur cluster binding [GO:0051539]; ferredoxin hydrogenase activity [GO:0008901]; hydrogen:quinone oxidoreductase activity [GO:0047067]; metal ion binding [GO:0046872]	unreviewed	Predicted	Cofactor (2)	smul:SMUL_1423;			AHJ12684;
k141_1318371_1	108	0.362714	0	0	0	Bacteria;Proteobacteria;Betaproteobacteria;Rhodocyclales;Rhodocyclaceae	K04655	Bacteria	Betaproteobacteria	Sulfuricella	sdr:SCD_n00773	hypE; carbamoyl phosphate phosphatase, hydrogenase 3 maturation protein	ko:K04655	*	*	*	A0A133XE40_9RHOO	A0A133XE40	Dechloromonas denitrificans	Hydrogenase expression/formation protein HypE	AT959_18645		Domain (2)		unreviewed	Predicted	Caution (1)
k141_1158981_1	231	0.0809394	0	0	0	Bacteria;Firmicutes;Clostridia;Clostridiales;Syntrophomonadaceae		Bacteria	Firmicutes - Clostridia	Syntrophomonas	swo:Swol_0783	NADH dehydrogenase I subunit E	*	*	*	*	A0A0W8E2P7_9ZZZZ	A0A0W8E2P7	hydrocarbon metagenome	Putative hydrogenase, hyma subunit	ASZ90_019682			oxidoreductase activity [GO:0016491]	unreviewed	Predicted	Caution (1)
k141_508340_1	921	0.229829	0.0446411	0	0	Bacteria;Firmicutes;Clostridia;Clostridiales;Ruminococcaceae		Bacteria	Firmicutes - Clostridia	Thermoanaerobacter	tex:Teth514_0683	small GTP-binding protein	*	*	*	*	A0A0L6JHS4_9FIRM	A0A0L6JHS4	Pseudobacteroides cellulosolvens ATCC 35603 = DSM 2933	(FeFe)-hydrogenase H-cluster maturation GTPase HydF	Bccel_0661		Domain (1)	GTP binding [GO:0005525]	unreviewed	Predicted	Caution (1)				KNY25401;
k141_1564010_1	90	0.166775	0	0	0	Bacteria;Firmicutes;Clostridia;Clostridiales;Ruminococcaceae		Bacteria	Firmicutes - Clostridia	Ruminiclostridium	cth:Cthe_0653	CopG family transcriptional regulator	*	*	*	*	A0A0L6JIX1_9FIRM	A0A0L6JIX1	Pseudobacteroides cellulosolvens ATCC 35603 = DSM 2933	(FeFe)-hydrogenase system regulator	Bccel_0657		Domain (1)		unreviewed	Predicted	Caution (1)				KNY25397;
k141_1545550_1	174	0.0633066	0.0224146	0	0	Bacteria;Firmicutes;Clostridia;Clostridiales;Ruminococcaceae		Bacteria	Firmicutes - Clostridia	Ruminiclostridium	cth:Cthe_0653	CopG family transcriptional regulator	*	*	*	*	A0A0L6JIX1_9FIRM	A0A0L6JIX1	Pseudobacteroides cellulosolvens ATCC 35603 = DSM 2933	(FeFe)-hydrogenase system regulator	Bccel_0657		Domain (1)		unreviewed	Predicted	Caution (1)				KNY25397;
k141_1592775_1	108	77.8039	1.94429	0	0	Bacteria;Firmicutes;Clostridia;Clostridiales;Eubacteriaceae;Eubacterium	K04654	Bacteria	Firmicutes - Clostridia	Carboxydothermus	chy:CHY_1538	hypD; hydrogenase expression/formation protein HypD	ko:K04654	*	*	*
k141_1650735_1	69	13.2983	1.51904	0	0	Bacteria;Firmicutes;Clostridia;Clostridiales		Bacteria	Spirochaetes	Sphaerochaeta	sgp:SpiGrapes_2089	iron only hydrogenase large subunit	*	*	*	*
k141_1650735_1	69	13.2983	1.51904	0	0	Bacteria;Firmicutes;Clostridia;Clostridiales		Bacteria	Spirochaetes	Sphaerochaeta	sgp:SpiGrapes_2089	iron only hydrogenase large subunit	*	*	*	*
k141_1701504_1	99	0.149656	0	0	0	Bacteria;Firmicutes;Clostridia;Clostridiales	K04653	Bacteria	Firmicutes - Clostridia	Ruminiclostridium	cth:Cthe_3015	hydrogenase assembly chaperone hypC/hupF	ko:K04653	*	*	*
k141_627122_1	438	0.0897886	0.0157946	0.0127357	0	Bacteria;Firmicutes;Clostridia;Clostridiales	K18332	Bacteria	Firmicutes - Clostridia	Ruminiclostridium	cth:Cthe_0342	hydrogenase, Fe-only	ko:K18332	*	*	go:0050583	A0A0L6JMM5_9FIRM	A0A0L6JMM5	Pseudobacteroides cellulosolvens ATCC 35603 = DSM 2933	Hydrogenase, Fe-only	Bccel_2280		Domain (3)	electron carrier activity [GO:0009055]; ferredoxin hydrogenase activity [GO:0008901]; iron ion binding [GO:0005506]; iron-sulfur cluster binding [GO:0051536]	unreviewed	Predicted	Caution (1)				KNY27015;
k141_1488962_1	471	0.0761128	0.0142693	0	0	Bacteria;Firmicutes;Clostridia;Clostridiales	K03605	Bacteria	Firmicutes - Clostridia	Ruminiclostridium	cce:Ccel_1072	hydrogenase maturation protease	ko:K03605	*	*	*	UPI0001E2E2B0
k141_2098826_1	1053	0.151757	0.030344	0	0	Bacteria;Bacteroidetes;Bacteroidia;Bacteroidales	K01012	Bacteria	Bacteroidetes	Bacteroidales bacterium CF	bacc:BRDCF_p1848	*	*	*	*	*	A0A0K8QVZ5_9BACT	A0A0K8QVZ5	Bacteroidales bacterium 6E	[FeFe] hydrogenase H-cluster radical SAM maturase HydE	BA6E_10735		Domain (2); Metal binding (3)	4 iron, 4 sulfur cluster binding [GO:0051539]; metal ion binding [GO:0046872]; transferase activity, transferring alkyl or aryl (other than methyl) groups [GO:0016765]; cofactor biosynthetic process [GO:0051188]	unreviewed	Predicted	Cofactor (1)
k141_527245_1	147	0.146416	0	0	0	Bacteria;Bacteroidetes;Bacteroidia;Bacteroidales		Bacteria	Bacteroidetes	Bacteroidales bacterium CF	bacc:BRDCF_p825	*	*	*	*	*	U5Q4K0_9BACT	U5Q4K0	Bacteroidales bacterium CF	Methyl-Viologen-Reducing Hydrogenase Delta Subunit	BRDCF_p825			methanogenesis [GO:0015948]	unreviewed	Predicted		bacc:BRDCF_p825;
k141_1293560_1	135	0.125126	0	0	0	Bacteria;Bacteroidetes;Bacteroidia;Bacteroidales		Bacteria	Bacteroidetes	Bacteroidales bacterium CF	bacc:BRDCF_p825	*	*	*	*	*	A0A170ZHQ4_9PORP	A0A170ZHQ4	Paludibacter jiangxiensis	Coenzyme F420-reducing hydrogenase, delta subunit	PJIAN_2238			methanogenesis [GO:0015948]	unreviewed	Predicted	Caution (1)
k141_1136313_1	219	0.109127	0.0129787	0	0	Bacteria;Bacteroidetes;Bacteroidia;Bacteroidales	K17992	Bacteria	Bacteroidetes	Bacteroidales bacterium CF	bacc:BRDCF_p1398	*	*	*	*	*	U5Q9H7_9BACT	U5Q9H7	Bacteroidales bacterium CF	NADP-Reducing Hydrogenase Subunit B (EC 1.6.5.3)	BRDCF_p1398			NADH dehydrogenase (ubiquinone) activity [GO:0008137]	unreviewed	Predicted		bacc:BRDCF_p1398;
k141_2534282_1	180	0.0875184	0	0	0	Bacteria;Bacteroidetes;Bacteroidia;Bacteroidales	K18332	Bacteria	Bacteroidetes	Bacteroidales bacterium CF	bacc:BRDCF_p1396	*	*	*	*	*	U5Q6G5_9BACT	U5Q6G5	Bacteroidales bacterium CF	Iron hydrogenase 1 (EC 1.12.7.2)	nuoG BRDCF_p1396		Domain (3)	electron carrier activity [GO:0009055]; ferredoxin hydrogenase activity [GO:0008901]; iron ion binding [GO:0005506]; iron-sulfur cluster binding [GO:0051536]	unreviewed	Predicted		bacc:BRDCF_p1396;
k141_1915828_1	195	0.0714128	0	0	0	Bacteria;Bacteroidetes;Bacteroidia;Bacteroidales		Bacteria	Bacteroidetes	Bacteroidales bacterium CF	bacc:BRDCF_p1403	*	*	*	*	*	U5Q9I2_9BACT	U5Q9I2	Bacteroidales bacterium CF	Periplasmic [Fe] hydrogenase (EC 1.12.7.2)	BRDCF_p1403		Domain (3)	4 iron, 4 sulfur cluster binding [GO:0051539]; ferredoxin hydrogenase activity [GO:0008901]; metal ion binding [GO:0046872]	unreviewed	Predicted	Cofactor (1)	bacc:BRDCF_p1403;
k141_1725953_1	132	0.0669301	0	0	0	Bacteria;Bacteroidetes;Bacteroidia;Bacteroidales	K00336	Bacteria	Bacteroidetes	Draconibacterium	doi:FH5T_02925	ferredoxin	*	*	*	*	X5D859_9BACT	X5D859	Draconibacterium orientale	Ferredoxin	FH5T_02925		Domain (3)	electron carrier activity [GO:0009055]; ferredoxin hydrogenase activity [GO:0008901]; iron ion binding [GO:0005506]; iron-sulfur cluster binding [GO:0051536]	unreviewed	Predicted		doi:FH5T_02925;			AHW58898;
k141_93254_1	264	0.0615804	0.00892218	0	0	Bacteria;Bacteroidetes;Bacteroidia;Bacteroidales	K17992	Bacteria	Unclassified Bacteria	bacterium L21-Spi-D4	blq:L21SP5_00769	*	*	*	*	*	C0JZZ6_9BACT	C0JZZ6	uncultured bacterium URE4	NADP-reducing hydrogenase subunit B					unreviewed	Predicted
k141_1990023_1	177	0.0607876	0	0	0	Bacteria;Proteobacteria;Alphaproteobacteria;Rhodospirillales;Rhodospirillaceae;Magnetospirillum		Bacteria	Alphaproteobacteria	Magnetospirillum	mag:amb2662	hydrogenase expression/formation protein hupT	*	*	*	*
k141_181267_1	240	0.0597248	0.0214759	0	0	Bacteria;Bacteroidetes;Bacteroidia;Bacteroidales	K00336	Bacteria	Bacteroidetes	Draconibacterium	doi:FH5T_02925	ferredoxin	*	*	*	*	A0A0K8R0L5_9BACT	A0A0K8R0L5	Bacteroidales bacterium 6E	NAD(P)-dependent iron-only hydrogenase catalytic subunit	BA6E_125169		Domain (3)	membrane [GO:0016020]; electron carrier activity [GO:0009055]; ferredoxin hydrogenase activity [GO:0008901]; iron ion binding [GO:0005506]; iron-sulfur cluster binding [GO:0051536]; NADH dehydrogenase (ubiquinone) activity [GO:0008137]; ATP synthesis coupled electron transport [GO:0042773]	unreviewed	Predicted
k141_1049286_1	180	0.0583456	0	0.0727887	0	Bacteria;Proteobacteria;Betaproteobacteria;Rhodocyclales;Rhodocyclaceae	K18005	Bacteria	Betaproteobacteria	Candidatus Symbiobacter	cbx:Cenrod_0976	hydrogenase subunit	ko:K18005	*	*	go:0047985	UPI00041504F2
k141_799577_2	489	0.0576459	0.0169444	0	0	Bacteria;Firmicutes;Clostridia;Clostridiales	K06281	Bacteria	Firmicutes - Clostridia	Ruminiclostridium	cce:Ccel_1071	nickel-dependent hydrogenase large subunit	ko:K06281	*	path:ko00633	go:0033748	UPI0001E2E2AF
k141_1854631_1	531	0.0563795	0.0151734	0	0	Bacteria;Bacteroidetes;Bacteroidia;Bacteroidales;Marinilabiliaceae	K03150	Bacteria	Unclassified Bacteria	bacterium L21-Spi-D4	blq:L21SP5_00576	*	*	*	*	*	A0A0S7C411_9BACT	A0A0S7C411	Lentimicrobium saccharophilum	[FeFe] hydrogenase H-cluster radical SAM maturase HydG	TBC1_12743		Domain (2)	4 iron, 4 sulfur cluster binding [GO:0051539]; catalytic activity [GO:0003824]; metal ion binding [GO:0046872]	unreviewed	Predicted	Cofactor (1)
k141_1940109_1	456	0.0548063	0.0410431	0	0	Bacteria;Firmicutes;Clostridia;Clostridiales	K06282	Bacteria	Firmicutes - Clostridia	Ruminiclostridium	cce:Ccel_1070	hydrogenase (NiFe) small subunit HydA	ko:K06282	*	path:ko00633	go:0033748	UPI0001E2E2AE
k141_2100910_1	402	0.0540213	0	0	0	Bacteria;Bacteroidetes;Bacteroidia;Bacteroidales		Bacteria	Bacteroidetes	Bacteroidales bacterium CF	bacc:BRDCF_p825	*	*	*	*	*	A0A170ZHQ4_9PORP	A0A170ZHQ4	Paludibacter jiangxiensis	Coenzyme F420-reducing hydrogenase, delta subunit	PJIAN_2238			methanogenesis [GO:0015948]	unreviewed	Predicted	Caution (1)
k141_1328287_1	474	0.0518574	0	0	0	Bacteria;Bacteroidetes	K12141	Bacteria	Bacteroidetes	Alistipes	afd:Alfi_0342	formate hydrogenlyase subunit 3/multisubunit Na+/H+ antiporter, MnhD subunit	ko:K12141	*	*	*	U5Q8E5_9BACT	U5Q8E5	Bacteroidales bacterium CF	Hydrogenase-4 component F (EC 1.-.-.-)	hyfF BRDCF_p2096		Domain (1); Transmembrane (9)	integral component of membrane [GO:0016021]; NADH dehydrogenase (ubiquinone) activity [GO:0008137]; ATP synthesis coupled electron transport [GO:0042773]	unreviewed	Predicted	Subcellular location (1)	bacc:BRDCF_p2096;
k141_2242304_1	270	0.0517345	0	0	0	Bacteria	K00336	Bacteria	Thermotogae	Fervidobacterium	fno:Fnod_0236	hydrogenase, Fe-only	ko:K00336	md:M00144	path:ko00190	go:0008137	D2JN18_PSALA	D2JN18	Psalteriomonas lanterna (Amoeboflagellate)	Iron hydrogenase (Fragment)			Domain (2); Non-terminal residue (1)	hydrogenosome [GO:0042566]; ferredoxin hydrogenase activity [GO:0008901]; iron ion binding [GO:0005506]; iron-sulfur cluster binding [GO:0051536]	unreviewed	Evidence at transcript level
k141_444737_1	258	0.0515726	0	0	0	Bacteria;Firmicutes		Bacteria	Unclassified Bacteria	bacterium L21-Spi-D4	blq:L21SP5_00765	*	*	*	*	*	A0A1C6G0I5_9FIRM	A0A1C6G0I5	uncultured Flavonifractor sp.	Periplasmic [Fe] hydrogenase large subunit (EC 1.12.7.2)	hydA_1 SAMEA3545396_02107		Domain (4)	4 iron, 4 sulfur cluster binding [GO:0051539]; ferredoxin hydrogenase activity [GO:0008901]; metal ion binding [GO:0046872]	unreviewed	Predicted	Cofactor (1)
k141_1505963_1	189	0.0514617	0.0182945	0	0	Bacteria;Bacteroidetes;Bacteroidia;Bacteroidales		Bacteria	Bacteroidetes	Bacteroidales bacterium CF	bacc:BRDCF_p825	*	*	*	*	*	A0A170ZHQ4_9PORP	A0A170ZHQ4	Paludibacter jiangxiensis	Coenzyme F420-reducing hydrogenase, delta subunit	PJIAN_2238			methanogenesis [GO:0015948]	unreviewed	Predicted	Caution (1)
k141_2482047_1	189	0.0514617	0	0	0	Bacteria	K00336	Bacteria	Bacteroidetes	Draconibacterium	doi:FH5T_02925	ferredoxin	*	*	*	*	A0A0K8R0L5_9BACT	A0A0K8R0L5	Bacteroidales bacterium 6E	NAD(P)-dependent iron-only hydrogenase catalytic subunit	BA6E_125169		Domain (3)	membrane [GO:0016020]; electron carrier activity [GO:0009055]; ferredoxin hydrogenase activity [GO:0008901]; iron ion binding [GO:0005506]; iron-sulfur cluster binding [GO:0051536]; NADH dehydrogenase (ubiquinone) activity [GO:0008137]; ATP synthesis coupled electron transport [GO:0042773]	unreviewed	Predicted
k141_955503_1	189	0.0514617	0.036589	0	0	Bacteria	K00184	Bacteria	Verrucomicrobia	Opitutaceae bacterium IG16b	obg:Verru16b_02081	*	*	*	*	*	B9XE43_PEDPL	B9XE43	Pedosphaera parvula (strain Ellin514)	Fe-S-cluster-containing hydrogenase components 1-like protein	Cflav_PD4597		Domain (3)		unreviewed	Predicted	Caution (1)			31323535;	EEF61934;
k141_1467824_1	357	0.0506068	0.00534783	0	0	Bacteria	K18332	Bacteria	Bacteroidetes	Bacteroidales bacterium CF	bacc:BRDCF_p1396	*	*	*	*	*	U5Q6G5_9BACT	U5Q6G5	Bacteroidales bacterium CF	Iron hydrogenase 1 (EC 1.12.7.2)	nuoG BRDCF_p1396		Domain (3)	electron carrier activity [GO:0009055]; ferredoxin hydrogenase activity [GO:0008901]; iron ion binding [GO:0005506]; iron-sulfur cluster binding [GO:0051536]	unreviewed	Predicted		bacc:BRDCF_p1396;
k141_1957762_1	228	0.0499629	0	0	0	Bacteria;Proteobacteria;Deltaproteobacteria		Bacteria	Deltaproteobacteria	Desulfomonile	dti:Desti_5329	Fe-S-cluster-containing hydrogenase subunit	*	*	*	*	A0A136MEB6_9BACT	A0A136MEB6	Omnitrophica bacterium OLB16	Hydrogenase 2 protein HybA	UZ16_OP3001002641		Chain (1); Domain (1); Signal peptide (1)		unreviewed	Predicted	Caution (1)
k141_121949_1	192	0.0494468	0.0175921	0	0	Bacteria	K18332	Bacteria	Firmicutes - Clostridia	Dehalobacter	ded:DHBDCA_p1587	hymC; putative iron-only hydrogenase, catalytic subunit HymC (EC:1.12.7.2)	ko:K18332	*	*	go:0050583	R6ENW1_9FIRM	R6ENW1	Ruminococcus sp. CAG:563	Uncharacterized protein	BN710_01295		Domain (3)	membrane [GO:0016020]; electron carrier activity [GO:0009055]; ferredoxin hydrogenase activity [GO:0008901]; iron ion binding [GO:0005506]; iron-sulfur cluster binding [GO:0051536]; NADH dehydrogenase (ubiquinone) activity [GO:0008137]; ATP synthesis coupled electron transport [GO:0042773]	unreviewed	Predicted	Caution (1)
k141_198025_1	429	0.04901	0.0325384	0	0	Bacteria		Bacteria	Firmicutes - Clostridia	Thermoanaerobacter	tex:Teth514_0683	small GTP-binding protein	*	*	*	*	A0A0L6JHS4_9FIRM	A0A0L6JHS4	Pseudobacteroides cellulosolvens ATCC 35603 = DSM 2933	(FeFe)-hydrogenase H-cluster maturation GTPase HydF	Bccel_0661		Domain (1)	GTP binding [GO:0005525]	unreviewed	Predicted	Caution (1)				KNY25401;
k141_2602982_1	147	0.0488055	0	0	0	Bacteria	K00336	Bacteria	Verrucomicrobia	Opitutus	ote:Oter_1544	hydrogenase, Fe-only	ko:K00336	md:M00144	path:ko00190	go:0008137	B1ZTP2_OPITP	B1ZTP2	Opitutus terrae (strain DSM 11246 / JCM 15787 / PB90-1)	Hydrogenase, Fe-only	Oter_1544		Domain (3)	electron carrier activity [GO:0009055]; ferredoxin hydrogenase activity [GO:0008901]; iron ion binding [GO:0005506]; iron-sulfur cluster binding [GO:0051536]	unreviewed	Predicted		ote:Oter_1544;		22814615;	ACB74828;
k141_848841_1	147	0.0488055	0	0	0	Bacteria		Bacteria	Firmicutes - Clostridia	butyrate-producing bacterium SS3/4	bprs:CK3_01700	Iron only hydrogenase large subunit, C-terminal domain (EC:1.12.7.2)	*	*	*	*
k141_1441357_2	951	0.0485363	0.00296626	0	0	Bacteria;Bacteroidetes;Bacteroidia;Bacteroidales	K00336	Bacteria	Bacteroidetes	Draconibacterium	doi:FH5T_02925	ferredoxin	*	*	*	*	M1NVD7_9BACT	M1NVD7	uncultured bacterium	FeFe-hydrogenase large subunit (Fragment)			Domain (1); Non-terminal residue (2)		unreviewed	Predicted
k141_1554264_1	627	0.0485008	0	0	0	Bacteria	K00336	Bacteria	Chlorobi	Melioribacter	mro:MROS_2482	Fe-only hydrogenase, catalytic subunit alpha	ko:K00336	md:M00144	path:ko00190	go:0008137	A0A101ID81_9BACT	A0A101ID81	Marinimicrobia bacterium 46_43	Fe-only hydrogenase, catalytic subunit alpha	XE04_0376		Domain (3)	membrane [GO:0016020]; electron carrier activity [GO:0009055]; ferredoxin hydrogenase activity [GO:0008901]; iron ion binding [GO:0005506]; iron-sulfur cluster binding [GO:0051536]; NADH dehydrogenase (ubiquinone) activity [GO:0008137]; ATP synthesis coupled electron transport [GO:0042773]	unreviewed	Predicted	Caution (1)
k141_1864297_1	270	0.0471631	0	0	0	Bacteria		Bacteria	Fusobacteria	Leptotrichia	leo:AMK43_00690	*	*	*	*	*	E3H6V7_ILYPC	E3H6V7	Ilyobacter polytropus (strain DSM 2926 / CuHBu1)	NAD(P)-dependent iron-only hydrogenase catalytic subunit	Ilyop_0689		Domain (3)	electron carrier activity [GO:0009055]; ferredoxin hydrogenase activity [GO:0008901]; iron ion binding [GO:0005506]; iron-sulfur cluster binding [GO:0051536]	unreviewed	Predicted		ipo:Ilyop_0689;		42645047;	ADO82476;
k141_1692492_1	576	0.04695	0.0382052	0	0	Bacteria;Verrucomicrobia;Opitutae;Opitutales;Opitutaceae	K00184	Bacteria	Verrucomicrobia	Opitutus	ote:Oter_3934	Fe-S-cluster-containing hydrogenase components 1-like protein	ko:K00184	*	*	*	B1ZZD6_OPITP	B1ZZD6	Opitutus terrae (strain DSM 11246 / JCM 15787 / PB90-1)	Fe-S-cluster-containing hydrogenase components 1-like protein	Oter_3934		Domain (3)		unreviewed	Predicted		ote:Oter_3934;		22819655;	ACB77208;
k141_102717_1	150	0.0461743	0	0	0	Bacteria;Firmicutes		Bacteria	Firmicutes - Clostridia	Lachnoclostridium	csh:Closa_3666	hydrogenase large subunit domain-containing protein	*	*	*	*
k141_121648_1	150	0.0461743	0	0	0	Bacteria	K00336	Bacteria	Firmicutes - Clostridia	Mahella	mas:Mahau_1381	NAD(P)-dependent iron-only hydrogenase catalytic subunit	ko:K00336	md:M00144	path:ko00190	go:0008137
k141_1613193_1	150	0.0461743	0	0	0	Bacteria	K00336	Bacteria	Firmicutes - Clostridia	Ammonifex	adg:Adeg_1781	hydrogenase, Fe-only	ko:K00336	md:M00144	path:ko00190	go:0008137
k141_1874333_1	150	0.0461743	0	0.23052	0	Bacteria	K00336	Bacteria	Bacteroidetes	Draconibacterium	doi:FH5T_02925	ferredoxin	*	*	*	*	A0A0A8KXW3_9ZZZZ	A0A0A8KXW3	wastewater metagenome	Putative NAD(P)-dependent iron-only hydrogenase catalytic subunit	WWTP_pFosmid_2F_0016		Domain (2)	membrane [GO:0016020]; electron carrier activity [GO:0009055]; iron-sulfur cluster binding [GO:0051536]; NADH dehydrogenase (ubiquinone) activity [GO:0008137]; ATP synthesis coupled electron transport [GO:0042773]	unreviewed	Predicted
k141_1898905_1	150	0.0461743	0	0	0	Bacteria	K00335	Bacteria	Deltaproteobacteria	Desulfobulbus	dpr:Despr_1600	NAD(P)-dependent iron-only hydrogenase diaphorase component flavoprotein (EC:1.6.99.5)	ko:K00335	md:M00144	path:ko00190	go:0008137	UPI00068490D7
k141_651235_1	150	0.0461743	0	0	0	Bacteria;Firmicutes;Clostridia;Clostridiales;Peptococcaceae		Bacteria	Firmicutes - Clostridia	Desulfotomaculum	dgi:Desgi_2035	coenzyme F420-reducing hydrogenase, delta subunit	*	*	*	*	R4KLQ4_9FIRM	R4KLQ4	Desulfotomaculum gibsoniae DSM 7213	Coenzyme F420-reducing hydrogenase, delta subunit	Desgi_2039		Non-standard residue (1)	methanogenesis [GO:0015948]	unreviewed	Predicted		dgi:Desgi_2039;			AGL01480;
k141_914427_1	150	0.0461743	0	0.11526	0	Bacteria	K04652	Bacteria	Betaproteobacteria	Dechloromonas	dar:Daro_3978	hydrogenase accessory protein HypB	ko:K04652	*	*	*	Q478M6_DECAR	Q478M6	Dechloromonas aromatica (strain RCB)	Hydrogenase accessory protein HypB	Daro_3978		Coiled coil (1); Domain (1)	nickel cation binding [GO:0016151]; protein complex assembly [GO:0006461]	unreviewed	Predicted		dar:Daro_3978;		21606648;	AAZ48705;
k141_1441438_1	237	0.0459921	0	0	0	Bacteria;Bacteroidetes	K12141	Bacteria	Bacteroidetes	Bacteroidales bacterium CF	bacc:BRDCF_p2096	*	*	*	*	*	U5Q8E5_9BACT	U5Q8E5	Bacteroidales bacterium CF	Hydrogenase-4 component F (EC 1.-.-.-)	hyfF BRDCF_p2096		Domain (1); Transmembrane (9)	integral component of membrane [GO:0016021]; NADH dehydrogenase (ubiquinone) activity [GO:0008137]; ATP synthesis coupled electron transport [GO:0042773]	unreviewed	Predicted	Subcellular location (1)	bacc:BRDCF_p2096;
k141_2556696_1	237	0.0459921	0.011012	0	0	Bacteria	K00436	Bacteria	Betaproteobacteria	Candidatus Symbiobacter	cbx:Cenrod_0973	nickel-dependent hydrogenase large subunit	ko:K00436	*	*	go:0047985	D3X808_9GAMM	D3X808	uncultured Hahellaceae bacterium	Bidirectional NAD(P)-linked NiFe hydrogenase (Fragment)	hoxH		Domain (1); Non-terminal residue (2)	nickel cation binding [GO:0016151]	unreviewed	Predicted
k141_1271451_2	198	0.0458768	0.0163426	0	0	Bacteria;Proteobacteria;Epsilonproteobacteria;Campylobacterales		Bacteria	Epsilonproteobacteria	Sulfurospirillum	sdl:Sdel_1415	hydrogenase-4 component G	*	*	*	*	A0A0B0Q8J9_9PROT	A0A0B0Q8J9	Sulfurospirillum sp. MES	Hydrogenase	OA34_04240				unreviewed	Predicted	Caution (1)				KHG34322;
k141_2371294_1	72	0.0451917	0	0	0	Bacteria;Proteobacteria;Epsilonproteobacteria;Campylobacterales;Campylobacteraceae;Sulfurospirillum	K15830	Bacteria	Epsilonproteobacteria	Wolinella	wsu:WS1838	nuoD; hydrogenase 4 subunit	ko:K00540	*	*	*
k141_1654188_1	387	0.0445488	0.0189146	0	0	Bacteria;Firmicutes;Clostridia;Clostridiales	K06282	Bacteria	Firmicutes - Clostridia	Ruminiclostridium	cce:Ccel_1070	hydrogenase (NiFe) small subunit HydA	ko:K06282	*	path:ko00633	go:0033748	UPI0001E2E2AE
k141_2376273_1	153	0.043922	0	0	0	Bacteria	K03150	Bacteria	Firmicutes - Clostridia	Clostridium	cac:CA_C1356	thiH; thiamine biosynthesis protein ThiH	ko:K03150	*	path:ko00730	go:0036355	E8LCC9_9FIRM	E8LCC9	Phascolarctobacterium succinatutens YIT 12067	Iron-only hydrogenase maturation rSAM protein HydG	hydG HMPREF9443_00498		Domain (1)	4 iron, 4 sulfur cluster binding [GO:0051539]; catalytic activity [GO:0003824]; metal ion binding [GO:0046872]	unreviewed	Predicted	Caution (1); Cofactor (1)			46684103;	EFY05505;
k141_240274_1	153	0.043922	0	0	0	Bacteria;Firmicutes;Clostridia;Clostridiales		Bacteria	Firmicutes - Clostridia	Dehalobacter	drs:DEHRE_08805	ferredoxin	*	*	*	*	A0A0F2SE59_9FIRM	A0A0F2SE59	Peptococcaceae bacterium BRH_c23	Ferredoxin	VR66_13600		Domain (3)	membrane [GO:0016020]; electron carrier activity [GO:0009055]; ferredoxin hydrogenase activity [GO:0008901]; iron ion binding [GO:0005506]; iron-sulfur cluster binding [GO:0051536]; NADH dehydrogenase (ubiquinone) activity [GO:0008137]; ATP synthesis coupled electron transport [GO:0042773]	unreviewed	Predicted	Caution (1)
k141_714984_1	153	0.043922	0.0619186	0	0	Bacteria	K04655	Archaea	Crenarchaeota	Fervidicoccus	ffo:FFONT_1013	hydrogenase expression/formation protein HypE	ko:K04655	*	*	*
k141_770328_1	153	0.043922	0	0	0	Bacteria	K04654	Bacteria	Firmicutes - Clostridia	Thermoanaerobacterium	ttm:Tthe_0128	hydrogenase expression/formation protein HypD	ko:K04654	*	*	*	UPI0001E2FBB8
k141_814972_1	153	0.043922	0.0309593	0	0	Bacteria		Bacteria	Firmicutes - Clostridia	Intestinimonas	ibu:IB211_00395	*	*	*	*	*	R9LCE9_9FIRM	R9LCE9	Anaerotruncus sp. G3(2012)	[FeFe] hydrogenase, group A	C814_02714		Domain (3)	membrane [GO:0016020]; electron carrier activity [GO:0009055]; ferredoxin hydrogenase activity [GO:0008901]; iron ion binding [GO:0005506]; iron-sulfur cluster binding [GO:0051536]; NADH dehydrogenase (ubiquinone) activity [GO:0008137]; ATP synthesis coupled electron transport [GO:0042773]	unreviewed	Predicted	Caution (1)				EOS56459;
k141_279206_1	318	0.0438174	0.0321747	0	0	Bacteria		Bacteria	Firmicutes - Clostridia	Thermodesulfobium	tnr:Thena_0466	methyl-viologen-reducing hydrogenase delta subunit	*	*	*	*	UPI000647950C
k141_2602887_1	204	0.0427626	0.0304959	0	0	Bacteria	K18332	Bacteria	Bacteroidetes	Draconibacterium	doi:FH5T_03070	NADH:ubiquinone oxidoreductase	ko:K18332	*	*	go:0050583	R5I3X9_9BACT	R5I3X9	Alistipes sp. CAG:831	Hydrogenase Fe-only	BN796_01737		Domain (3)	electron carrier activity [GO:0009055]; ferredoxin hydrogenase activity [GO:0008901]; iron ion binding [GO:0005506]; iron-sulfur cluster binding [GO:0051536]	unreviewed	Predicted	Caution (1)
k141_1726883_1	285	0.0426274	0.00775926	0	0	Bacteria;Firmicutes;Clostridia;Clostridiales;Peptococcaceae	K00124	Bacteria	Firmicutes - Clostridia	Pelotomaculum	pth:PTH_1713	HybA; Fe-S-cluster-containing hydrogenase components 1	ko:K00124	*	path:ko00630,path:ko00680,path:ko01200	*	A5D1L2_PELTS	A5D1L2	Pelotomaculum thermopropionicum (strain DSM 13744 / JCM 10971 / SI)	Fe-S-cluster-containing hydrogenase components 1	HybA PTH_1703		Domain (2)		unreviewed	Predicted		pth:PTH_1703;		22910649;	BAF59884;
k141_841217_1	285	0.0426274	0	0	0	Bacteria;Bacteroidetes;Bacteroidia;Bacteroidales		Bacteria	Bacteroidetes	Bacteroidales bacterium CF	bacc:BRDCF_p1403	*	*	*	*	*	U5Q9I2_9BACT	U5Q9I2	Bacteroidales bacterium CF	Periplasmic [Fe] hydrogenase (EC 1.12.7.2)	BRDCF_p1403		Domain (3)	4 iron, 4 sulfur cluster binding [GO:0051539]; ferredoxin hydrogenase activity [GO:0008901]; metal ion binding [GO:0046872]	unreviewed	Predicted	Cofactor (1)	bacc:BRDCF_p1403;
k141_2355604_1	399	0.0425005	0.0090379	0	0	Bacteria	K18330	Bacteria	Firmicutes - Clostridia	Mahella	mas:Mahau_1250	NAD(P)-dependent iron-only hydrogenase diaphorase component iron-sulfur protein	ko:K18330	*	*	go:0050583	A0A0M0SQZ6_9CYAN	A0A0M0SQZ6	Hapalosiphon sp. MRB220	Bidirectional hydrogenase complex protein HoxE	AMR41_08820		Metal binding (4)	2 iron, 2 sulfur cluster binding [GO:0051537]; DNA binding [GO:0003677]; metal ion binding [GO:0046872]; oxidoreductase activity [GO:0016491]	unreviewed	Predicted	Caution (1); Cofactor (1)				KOP26714;
k141_1419551_1	156	0.0417258	0	0	0	Bacteria;Firmicutes;Clostridia;Clostridiales;Syntrophomonadaceae		Bacteria	Firmicutes - Clostridia	Syntrophomonas	swo:Swol_1019	Fe-hydrogenase subunit gamma	*	*	*	*	UPI0006D25167
k141_1619793_1	156	0.0417258	0	0	0	Bacteria;Firmicutes;Clostridia;Clostridiales		Bacteria	Firmicutes - Clostridia	Dehalobacter	ded:DHBDCA_p783	Energy-conserving hydrogenase (ferredoxin), subunit B	*	*	*	*	I7LMR4_METBM	I7LMR4	Methanoculleus bourgensis (strain ATCC 43281 / DSM 3045 / OCM 15 / MS2) (Methanogenium bourgense)	Respiratory-chain NADH dehydrogenase subunit 1	echB BN140_1536		Transmembrane (7)	integral component of membrane [GO:0016021]; oxidation-reduction process [GO:0055114]	unreviewed	Predicted		mbg:BN140_1536;	13355932;		CCJ36459;
k141_1670271_1	156	0.0417258	0	0	0	Bacteria;Firmicutes;Clostridia;Clostridiales;Lachnospiraceae	K04653	Bacteria	Firmicutes - Clostridia	Ruminiclostridium	cth:Cthe_3015	hydrogenase assembly chaperone hypC/hupF	ko:K04653	*	*	*
k141_1860544_1	156	0.0417258	0	0	0	Bacteria;Firmicutes;Clostridia;Clostridiales	K06281	Bacteria	Firmicutes - Clostridia	Ruminiclostridium	cce:Ccel_1071	nickel-dependent hydrogenase large subunit	ko:K06281	*	path:ko00633	go:0033748	UPI0001E2E2AF
k141_1862758_2	156	0.0417258	0	0	0	Bacteria	K18332	Bacteria	Firmicutes - Clostridia	Coprococcus	cct:CC1_10640	hydrogenases, Fe-only (EC:1.6.5.3)	ko:K18332	*	*	go:0050583	R6I8A8_9FIRM	R6I8A8	Ruminococcus sp. CAG:177	Hydrogenase Fe-only	BN517_01677		Domain (3)	membrane [GO:0016020]; electron carrier activity [GO:0009055]; ferredoxin hydrogenase activity [GO:0008901]; iron ion binding [GO:0005506]; iron-sulfur cluster binding [GO:0051536]; NADH dehydrogenase (ubiquinone) activity [GO:0008137]; ATP synthesis coupled electron transport [GO:0042773]	unreviewed	Predicted	Caution (1)
k141_2239980_1	156	0.0417258	0	0	0	Bacteria;Firmicutes;Clostridia;Clostridiales	K18006	Bacteria	Chlorobi	Melioribacter	mro:MROS_2488	Fe-only hydrogenase, catalytic subunit alpha	ko:K18006	*	*	go:0047985	D1JG47_9ARCH	D1JG47	uncultured archaeon	Putative Fe-only hydrogenase (EC 1.12.7.2)	hymC BSM_09820		Domain (3)	membrane [GO:0016020]; electron carrier activity [GO:0009055]; ferredoxin hydrogenase activity [GO:0008901]; iron ion binding [GO:0005506]; iron-sulfur cluster binding [GO:0051536]; NADH dehydrogenase (ubiquinone) activity [GO:0008137]; ATP synthesis coupled electron transport [GO:0042773]	unreviewed	Predicted
k141_2448437_1	156	0.0417258	0	0	0	Bacteria;Firmicutes;Clostridia;Clostridiales	K00335	Bacteria	Firmicutes - Clostridia	Dehalobacter	ded:DHBDCA_p875	hymB; putative iron-only hydrogenase, electron-transferring subunit HymB	ko:K00335	md:M00144	path:ko00190	go:0008137	T0J939_9FIRM	T0J939	Dehalobacter sp. UNSWDHB	NAD-reducing hydrogenase subunit HoxF	UNSWDHB_2017		Domain (1)	4 iron, 4 sulfur cluster binding [GO:0051539]; DNA binding [GO:0003677]; FMN binding [GO:0010181]; NADH dehydrogenase (ubiquinone) activity [GO:0008137]	unreviewed	Predicted	Caution (1)				EQB20688;
k141_2489444_1	156	0.0417258	0.088391	0	0	Bacteria;Proteobacteria;Deltaproteobacteria;Desulfovibrionales;Desulfovibrionaceae;Desulfovibrio	K00437	Bacteria	Deltaproteobacteria	Desulfohalobium	drt:Dret_0266	nickel-dependent hydrogenase large subunit	ko:K00437	*	*	go:0047806	C4XNT3_DESMR	C4XNT3	Desulfovibrio magneticus (strain ATCC 700980 / DSM 13731 / RS-1)	NiFe hydrogenase large subunit	DMR_15600		Domain (1)	ferredoxin hydrogenase activity [GO:0008901]; nickel cation binding [GO:0016151]	unreviewed	Inferred from homology	Sequence similarities (1)	dma:DMR_15600;		21749339;	BAH75051;
k141_254115_1	156	0.0417258	0	0	0	Bacteria;Actinobacteria;Actinobacteria;Coriobacteriales;Coriobacteriaceae	K06281	Bacteria	Actinobacteria	Cryptobacterium	ccu:Ccur_08540	Ni,Fe-hydrogenase I large subunit	ko:K06281	*	path:ko00633	go:0033748	A0A143XCN1_9ACTN	A0A143XCN1	Coriobacteriaceae bacterium CHKCI002	Periplasmic [NiFe] hydrogenase large subunit (EC 1.12.2.1)	hydB BN3658_02842		Domain (1)	cytochrome-c3 hydrogenase activity [GO:0047806]; ferredoxin hydrogenase activity [GO:0008901]; nickel cation binding [GO:0016151]	unreviewed	Predicted
k141_2783966_1	156	0.0417258	0	0	0	Bacteria		Bacteria	Bacteroidetes	Petrimonas	pmuc:ING2E5A_0855	*	*	*	*	*	A0A0S7BVV4_9BACT	A0A0S7BVV4	Lentimicrobium saccharophilum	[FeFe] hydrogenase, group A	TBC1_11836		Domain (3)	electron carrier activity [GO:0009055]; ferredoxin hydrogenase activity [GO:0008901]; iron ion binding [GO:0005506]; iron-sulfur cluster binding [GO:0051536]	unreviewed	Predicted
k141_451402_1	156	0.0417258	0	0	0	Bacteria;Proteobacteria;Deltaproteobacteria;Syntrophobacterales;Syntrophaceae	K00336	Bacteria	Firmicutes - Clostridia	Moorella	mta:Moth_1717	Iron hydrogenase, small subunit	ko:K00336	md:M00144	path:ko00190	go:0008137	A0A0Q0VJY1_9DELT	A0A0Q0VJY1	Smithella sp. SDB	Ferredoxin	APR62_05805		Domain (3)	electron carrier activity [GO:0009055]; ferredoxin hydrogenase activity [GO:0008901]; iron ion binding [GO:0005506]; iron-sulfur cluster binding [GO:0051536]	unreviewed	Predicted	Caution (1)
k141_2044735_2	366	0.0416726	0.0102931	0	0	Bacteria	K17992	Bacteria	Firmicutes - Clostridia	Tepidanaerobacter	tep:TepRe1_1890	NAD(P)-dependent iron-only hydrogenase iron-sulfur protein	ko:K17992	*	*	go:0050583	B0VI70_CLOAI	B0VI70	Cloacimonas acidaminovorans (strain Evry)	Putative ferredoxin, 2Fe-2S (Thioredoxin-like [2Fe-2S] ferredoxin) (HymB-like partial match)	CLOAM1184				unreviewed	Predicted				38437458;
k141_4385_1	408	0.0410853	0	0	0	Bacteria		Bacteria	Caldiserica	Caldisericum	cex:CSE_11960	putative NADH dehydrogenase subunit	*	*	*	*	B0VI69_CLOAI	B0VI69	Cloacimonas acidaminovorans (strain Evry)	[Fe] hydrogenase (Fe-only hydrogenase) (Ferredoxin bidirectional hydrogenase), subunit beta putative signal peptide (EC 1.12.7.2)	hymB CLOAM1183		Domain (2)	4 iron, 4 sulfur cluster binding [GO:0051539]; ferredoxin hydrogenase activity [GO:0008901]; metal ion binding [GO:0046872]	unreviewed	Predicted	Cofactor (1)			38437456;
k141_384419_1	63	0.0402897	0	0	0	Bacteria;Proteobacteria;Epsilonproteobacteria;Campylobacterales;Campylobacteraceae;Sulfurospirillum	K04651	Bacteria	Epsilonproteobacteria	Sulfurospirillum	sdl:Sdel_1094	hydrogenase nickel insertion protein HypA	ko:K04651	*	*	*	W6EEQ7_SULMU	W6EEQ7	Sulfurospirillum multivorans DSM 12446	Probable hydrogenase nickel incorporation protein HypA	hypA1 hypA SMUL_1437		Metal binding (5)	nickel cation binding [GO:0016151]; cellular protein modification process [GO:0006464]	unreviewed	Inferred from homology	Function (1); Sequence similarities (1)	smul:SMUL_1437;			AHJ12698;
k141_1235672_1	210	0.0400079	0	0	0	Bacteria;Bacteroidetes;Bacteroidia;Bacteroidales;Marinilabiliaceae		Bacteria	Unclassified Bacteria	bacterium L21-Spi-D4	blq:L21SP5_01212	*	*	*	*	*	A0A0S2HXQ4_9BACT	A0A0S2HXQ4	bacterium L21-Spi-D4	Iron hydrogenase 1 (EC 1.12.7.2)	L21SP5_01212		Coiled coil (1); Domain (3)	4 iron, 4 sulfur cluster binding [GO:0051539]; ferredoxin hydrogenase activity [GO:0008901]; metal ion binding [GO:0046872]	unreviewed	Predicted	Cofactor (1)	blq:L21SP5_01212;
k141_1495815_1	336	0.0399354	0	0.116957	0	Bacteria	K00185	Bacteria	Bacteroidetes	Draconibacterium	doi:FH5T_05165	hydrogenase	ko:K00185	*	*	*	A0A0S8JXU0_9BACE	A0A0S8JXU0	Bacteroides sp. SM23_62	Hydrogenase	AMS26_09945		Transmembrane (10)	integral component of membrane [GO:0016021]	unreviewed	Predicted	Caution (1)
k141_1573903_1	159	0.0397266	0	0	0	Bacteria;Firmicutes;Clostridia;Clostridiales;Peptococcaceae		Bacteria	Firmicutes - Clostridia	Desulfotomaculum	dku:Desku_1482	coenzyme F420 hydrogenase/dehydrogenase subunit beta domain-containing protein	*	*	*	*	R4KLR1_9FIRM	R4KLR1	Desulfotomaculum gibsoniae DSM 7213	Coenzyme F420-reducing hydrogenase, beta subunit	Desgi_2044		Domain (2)	iron-sulfur cluster binding [GO:0051536]	unreviewed	Predicted		dgi:Desgi_2044;			AGL01485;
k141_1979971_1	159	0.0397266	0	0	0	Bacteria	K00528	Bacteria	Deltaproteobacteria	Pelobacter	pca:Pcar_0753	nfnB-1; ferredoxin-NADP(+) reductase subunit alpha	ko:K00528	*	*	go:0004324,go:0015039	Q8KF58_CHLTE	Q8KF58	Chlorobium tepidum (strain ATCC 49652 / DSM 12025 / NBRC 103806 / TLS)	Hydrogenase, putative	CT0474		Domain (1); Metal binding (3); Nucleotide binding (1)	2 iron, 2 sulfur cluster binding [GO:0051537]; flavin adenine dinucleotide binding [GO:0050660]; metal ion binding [GO:0046872]; oxidoreductase activity [GO:0016491]; pyrimidine nucleotide biosynthetic process [GO:0006221]	unreviewed	Predicted	Cofactor (2)	cte:CT0474;	1008212;	21399059;	AAM71716;
k141_2001238_1	159	0.0397266	0	0	0	Bacteria		Plants	Green algae	Chlorella	cvr:CHLNCDRAFT_24040	HYD2; hypothetical protein	*	*	*	*	D2JN18_PSALA	D2JN18	Psalteriomonas lanterna (Amoeboflagellate)	Iron hydrogenase (Fragment)			Domain (2); Non-terminal residue (1)	hydrogenosome [GO:0042566]; ferredoxin hydrogenase activity [GO:0008901]; iron ion binding [GO:0005506]; iron-sulfur cluster binding [GO:0051536]	unreviewed	Evidence at transcript level
k141_2181156_1	159	0.0397266	0	0	0	Bacteria	K00336	Bacteria	Chlorobi	Melioribacter	mro:MROS_0634	Fe-only hydrogenase, catalytic subunit alpha	ko:K00336	md:M00144	path:ko00190	go:0008137	E8RBP2_DESPD	E8RBP2	Desulfobulbus propionicus (strain ATCC 33891 / DSM 2032 / 1pr3)	NAD(P)-dependent iron-only hydrogenase catalytic subunit	Despr_1601		Domain (3)	membrane [GO:0016020]; electron carrier activity [GO:0009055]; ferredoxin hydrogenase activity [GO:0008901]; iron ion binding [GO:0005506]; iron-sulfur cluster binding [GO:0051536]; NADH dehydrogenase (ubiquinone) activity [GO:0008137]; ATP synthesis coupled electron transport [GO:0042773]	unreviewed	Predicted		dpr:Despr_1601;		46936773;	ADW17753;
k141_799577_1	378	0.0396138	0.0195971	0	0	Bacteria;Firmicutes;Clostridia;Clostridiales	K06281	Bacteria	Firmicutes - Clostridia	Ruminiclostridium	cce:Ccel_1071	nickel-dependent hydrogenase large subunit	ko:K06281	*	path:ko00633	go:0033748	UPI0001E2E2AF
k141_2105660_1	255	0.0396045	0	0	0	Bacteria	K18332	Bacteria	Firmicutes - Clostridia	Tepidanaerobacter	tep:TepRe1_1888	hydrogenase, Fe-only	ko:K18332	*	*	go:0050583	A0A139DS05_9DELT	A0A139DS05	Candidatus Adiutrix intracellularis	Ferredoxin (Fragment)	AMR96_03905		Domain (3); Non-terminal residue (1)	electron carrier activity [GO:0009055]; ferredoxin hydrogenase activity [GO:0008901]; iron ion binding [GO:0005506]; iron-sulfur cluster binding [GO:0051536]	unreviewed	Predicted	Caution (1)
k141_1888139_1	342	0.0387735	0	0	0	Bacteria;Bacteroidetes;Bacteroidia;Bacteroidales	K00336	Bacteria	Bacteroidetes	Draconibacterium	doi:FH5T_02925	ferredoxin	*	*	*	*	A0A0L8V490_9BACT	A0A0L8V490	Sunxiuqinia dokdonensis	Ferredoxin (EC 1.12.7.2)	NC99_40370		Domain (3)	electron carrier activity [GO:0009055]; ferredoxin hydrogenase activity [GO:0008901]; iron ion binding [GO:0005506]; iron-sulfur cluster binding [GO:0051536]	unreviewed	Predicted	Caution (1)				KOH43148;
k141_1241793_1	213	0.0387394	0.0414343	0	0	Bacteria	K00336	Bacteria	Firmicutes - Clostridia	Tepidanaerobacter	tep:TepRe1_2504	hydrogenase, Fe-only (EC:1.12.7.2)	ko:K00336	md:M00144	path:ko00190	go:0008137	F4LUF9_TEPAE	F4LUF9	Tepidanaerobacter acetatoxydans (strain DSM 21804 / JCM 16047 / Re1)	NADP-reducing hydrogenase subunit HndC (EC 1.12.1.3)	hndD TEPIRE1_2699		Domain (3)	membrane [GO:0016020]; electron carrier activity [GO:0009055]; ferredoxin hydrogenase activity [GO:0008901]; hydrogen dehydrogenase (NADP+) activity [GO:0050583]; iron ion binding [GO:0005506]; iron-sulfur cluster binding [GO:0051536]; NADH dehydrogenase (ubiquinone) activity [GO:0008137]; ATP synthesis coupled electron transport [GO:0042773]	unreviewed	Predicted		tae:TepiRe1_2699;tep:TepRe1_2504;		54628224;	CCP27569;
k141_1489462_1	162	0.0378363	0	0	0	Bacteria;Bacteroidetes	K18332	Bacteria	Unclassified Bacteria	bacterium L21-Spi-D4	blq:L21SP5_00771	*	*	*	*	*	A0A0S7BVV4_9BACT	A0A0S7BVV4	Lentimicrobium saccharophilum	[FeFe] hydrogenase, group A	TBC1_11836		Domain (3)	electron carrier activity [GO:0009055]; ferredoxin hydrogenase activity [GO:0008901]; iron ion binding [GO:0005506]; iron-sulfur cluster binding [GO:0051536]	unreviewed	Predicted
k141_2009604_1	162	0.0378363	0.0536247	0.0947824	0	Bacteria	K03150	Bacteria	Firmicutes - Clostridia	Thermoanaerobacter	tex:Teth514_0530	thiH; thiamine biosynthesis protein ThiH	ko:K03150	*	path:ko00730	go:0036355	K7REK4_9EUKA	K7REK4	Spironucleus salmonicida	FeFe-hydrogenase assembly protein HydG ([FeFe]-hydrogenase assembly protein HydG)	SS50377_17876		Domain (1)	hydrogenosome [GO:0042566]; catalytic activity [GO:0003824]	unreviewed	Predicted
k141_2237704_1	162	0.0378363	0	0	0	Bacteria;Firmicutes		Bacteria	Firmicutes - Clostridia	Dehalobacter	ded:DHBDCA_p874	hymC; putative iron-only hydrogenase, catalytic subunit HymC (EC:1.12.7.2)	*	*	*	*	UPI00082BF8A4
k141_647907_1	162	0.0378363	0	0	0	Bacteria	K05927	Bacteria	Epsilonproteobacteria	Sulfuricurvum	sku:Sulku_2052	hydrogenase (nife) small subunit hyda (EC:1.12.5.1)	ko:K05927	*	*	go:0047067	E4U2U8_SULKY	E4U2U8	Sulfuricurvum kujiense (strain ATCC BAA-921 / DSM 16994 / JCM 11577 / YK-1)	Hydrogenase (NiFe) small subunit HydA (EC 1.12.5.1)	Sulku_2052		Domain (2)	ferredoxin hydrogenase complex [GO:0009375]; ferredoxin hydrogenase activity [GO:0008901]; hydrogen:quinone oxidoreductase activity [GO:0047067]; iron-sulfur cluster binding [GO:0051536]	unreviewed	Predicted		sku:Sulku_2052;		45372900;	ADR34712;
k141_696802_1	162	0.0378363	0	0	0	Bacteria	K00336	Bacteria	Firmicutes - Clostridia	Ruminococcus	ral:Rumal_2964	hydrogenase, Fe-only	ko:K00336	md:M00144	path:ko00190	go:0008137	E9SHF8_RUMAL	E9SHF8	Ruminococcus albus 8	Ferredoxin hydrogenase (EC 1.12.7.2)	CUS_4661		Domain (3)	membrane [GO:0016020]; electron carrier activity [GO:0009055]; ferredoxin hydrogenase activity [GO:0008901]; iron ion binding [GO:0005506]; iron-sulfur cluster binding [GO:0051536]; NADH dehydrogenase (ubiquinone) activity [GO:0008137]; ATP synthesis coupled electron transport [GO:0042773]	unreviewed	Predicted	Caution (1)				EGC01284;
k141_796358_1	162	0.0378363	0	0	0	Bacteria;Proteobacteria;Deltaproteobacteria	K06282	Bacteria	Deltaproteobacteria	Desulfarculus	dbr:Deba_0997	hydrogenase (NiFe) small subunit HydA (EC:1.12.99.6)	ko:K06282	*	path:ko00633	go:0033748
k141_1161134_1	390	0.037731	0	0	0	Bacteria		Protists	Heterolobosea	Naegleria	ngr:NAEGRDRAFT_81639	[Fe]-hydrogenase maturation protein HydG	*	*	*	*	D7EYI1_9EUKA	D7EYI1	Sawyeria marylandensis	Hydrogenase maturase			Domain (1)	catalytic activity [GO:0003824]	unreviewed	Evidence at transcript level
k141_1510631_1	216	0.0375231	0.0133856	0.519473	0	Bacteria;Proteobacteria;Betaproteobacteria;Rhodocyclales;Rhodocyclaceae	K04651	Bacteria	Betaproteobacteria	Dechloromonas	dar:Daro_3979	hydrogenase expression/synthesis, HypA	ko:K04651	*	*	*	HYPA_DECAR	Q478M5	Dechloromonas aromatica (strain RCB)	Probable hydrogenase nickel incorporation protein HypA	hypA Daro_3979		Chain (1); Metal binding (5)	nickel cation binding [GO:0016151]; cellular protein modification process [GO:0006464]	reviewed	Inferred from homology	Function (1); Sequence similarities (1)	dar:Daro_3979;		21606650;	AAZ48706;
k141_1709037_1	309	0.0368494	0	0	0	Bacteria;Bacteroidetes		Bacteria	Bacteroidetes	Bacteroides	bth:BT_3472	hydrogenase	*	*	*	*
k141_1908716_1	354	0.0366431	0.00541889	0	0	Bacteria		Bacteria	Calditrichaeota	Caldithrix	caby:Cabys_3678	*	*	*	*	*	K2EV02_9ZZZZ	K2EV02	groundwater metagenome	Uncharacterized protein	ACD_20C00406G0010		Domain (3)	membrane [GO:0016020]; electron carrier activity [GO:0009055]; ferredoxin hydrogenase activity [GO:0008901]; iron ion binding [GO:0005506]; iron-sulfur cluster binding [GO:0051536]; NADH dehydrogenase (ubiquinone) activity [GO:0008137]; ATP synthesis coupled electron transport [GO:0042773]	unreviewed	Predicted	Caution (1)
k141_1306897_1	219	0.0363755	0	0	0	Bacteria;Bacteroidetes;Bacteroidia;Bacteroidales		Bacteria	Bacteroidetes	Bacteroidales bacterium CF	bacc:BRDCF_p1607	*	*	*	*	*	U5QA86_9BACT	U5QA86	Bacteroidales bacterium CF	Iron hydrogenase 1 (EC 1.12.7.2)	BRDCF_p1607		Domain (3)	ferredoxin hydrogenase activity [GO:0008901]	unreviewed	Predicted		bacc:BRDCF_p1607;
k141_1995243_1	219	0.0363755	0.0259574	0	0	Bacteria;Verrucomicrobia;Opitutae;Opitutales;Opitutaceae	K00184	Bacteria	Verrucomicrobia	Opitutaceae bacterium IG16b	obg:Verru16b_02081	*	*	*	*	*	W0J2J5_9BACT	W0J2J5	Opitutaceae bacterium TAV5	Hydrogenase	OPIT5_22580		Domain (3)		unreviewed	Predicted		obt:OPIT5_22580;			AHF92595;
k141_1522618_1	165	0.0360933	0	0	0	Bacteria	K17997	Bacteria	Thermotogae	Thermotoga	tma:TM1426	Fe-hydrogenase, subunit alpha	ko:K17997	*	*	*	K1YKE5_9ZZZZ	K1YKE5	groundwater metagenome	Uncharacterized protein	ACD_79C01496G0001		Domain (3)	electron carrier activity [GO:0009055]; ferredoxin hydrogenase activity [GO:0008901]; iron ion binding [GO:0005506]; iron-sulfur cluster binding [GO:0051536]	unreviewed	Predicted	Caution (1)
k141_1882837_1	165	0.0360933	0.0255909	0	0	Bacteria;Proteobacteria;Deltaproteobacteria		Bacteria	Deltaproteobacteria	Desulfovibrio	dvu:DVU2399	hydrogenase	*	*	*	*	E1K236_DESFR	E1K236	Desulfovibrio fructosivorans JJ	Oxidoreductase FAD/NAD(P)-binding domain protein	DesfrDRAFT_3936		Domain (1); Metal binding (4)	2 iron, 2 sulfur cluster binding [GO:0051537]; flavin adenine dinucleotide binding [GO:0050660]; metal ion binding [GO:0046872]; oxidoreductase activity [GO:0016491]; pyrimidine nucleotide biosynthetic process [GO:0006221]	unreviewed	Predicted	Caution (1); Cofactor (1)			41172677;	EFL49349;
k141_2408026_1	165	0.0360933	0	0	0	Bacteria	K05588	Bacteria	Cyanobacteria	Nostoc	ana:alr0762	hoxU; bidirectional hydrogenase complex protein HoxU	ko:K05588	*	path:ko00190	go:0008137	A0A136P808_9CHLR	A0A136P808	Chloroflexi bacterium OLB13	Bidirectional hydrogenase subunit U	hoxU UZ13_00249		Domain (3)	electron carrier activity [GO:0009055]; iron-sulfur cluster binding [GO:0051536]; oxidoreductase activity [GO:0016491]	unreviewed	Predicted	Caution (1)
k141_729331_1	165	0.0360933	0.0255909	0	0	Bacteria		Bacteria	Firmicutes - Clostridia	Eubacterium	eel:EUBELI_00050	ferredoxin hydrogenase	*	*	*	*	A0A0M6WHL2_9FIRM	A0A0M6WHL2	Roseburia faecis	Ferredoxin hydrogenase (NADH peroxidase) (EC 1.11.1.1)	rbr3A ERS852420_02980 M72_25331		Domain (2)	iron ion binding [GO:0005506]; oxidoreductase activity [GO:0016491]	unreviewed	Predicted	Sequence similarities (1)				CRL36026;
k141_1302050_1	366	0.0347272	0.00514653	0	0	Bacteria	K00436	Bacteria	Alphaproteobacteria	Labrenzia	lap:ACP90_05765	*	*	*	*	*	A0A0S8KFB8_9BACE	A0A0S8KFB8	Bacteroides sp. SM1_62	NADP oxidoreductase	AMS23_10790		Domain (2)	ferredoxin hydrogenase activity [GO:0008901]; nickel cation binding [GO:0016151]	unreviewed	Inferred from homology	Caution (1); Sequence similarities (1)
k141_1691876_1	168	0.0345365	0	0	0	Bacteria	K00336	Bacteria	Firmicutes - Clostridia	Desulfosporosinus	dor:Desor_1568	hydrogenase, Fe-only	ko:K00336	md:M00144	path:ko00190	go:0008137	F6CNN4_DESK7	F6CNN4	Desulfotomaculum kuznetsovii (strain DSM 6115 / VKM B-1805 / 17)	Hydrogenase, Fe-only	Desku_2307		Domain (3)	membrane [GO:0016020]; electron carrier activity [GO:0009055]; ferredoxin hydrogenase activity [GO:0008901]; iron ion binding [GO:0005506]; iron-sulfur cluster binding [GO:0051536]; NADH dehydrogenase (ubiquinone) activity [GO:0008137]; ATP synthesis coupled electron transport [GO:0042773]	unreviewed	Predicted		dku:Desku_2307;			AEG15843;
k141_2522224_1	168	0.0345365	0	0.0863827	0	Bacteria;Proteobacteria;Betaproteobacteria	K12140	Bacteria	Betaproteobacteria	Aromatoleum	eba:ebA4191	hyfE; hydrogenase 4 membrane component	ko:K12140	*	*	*	A0A0C5J647_9RHOO	A0A0C5J647	Rugosibacter aromaticivorans	Formate hydrogenlyase	PG1C_01320		Transmembrane (7)	integral component of membrane [GO:0016021]; lyase activity [GO:0016829]	unreviewed	Predicted		rbu:PG1C_01320;			AJP47465;
k141_2585341_1	168	0.0345365	0	0	0	Bacteria;Firmicutes	K18332	Bacteria	Firmicutes - Clostridia	Thermosediminibacter	toc:Toce_0697	NAD(P)-dependent iron-only hydrogenase catalytic subunit	ko:K18332	*	*	go:0050583
k141_443845_1	168	0.0345365	0	0	0	Bacteria	K03150	Bacteria	Firmicutes - Clostridia	Clostridium	cac:CA_C1356	thiH; thiamine biosynthesis protein ThiH	ko:K03150	*	path:ko00730	go:0036355	A0A0U2UD18_9FIRM	A0A0U2UD18	Eubacterium limosum	FeFe hydrogenase H-cluster radical SAM maturase HydG	ACH52_1097		Domain (1)	4 iron, 4 sulfur cluster binding [GO:0051539]; catalytic activity [GO:0003824]; metal ion binding [GO:0046872]	unreviewed	Predicted	Cofactor (1)
k141_608646_1	168	0.0345365	0	0	0	Bacteria;Bacteroidetes;Bacteroidia;Bacteroidales		Bacteria	Bacteroidetes	Bacteroidales bacterium CF	bacc:BRDCF_p1403	*	*	*	*	*	U5Q9I2_9BACT	U5Q9I2	Bacteroidales bacterium CF	Periplasmic [Fe] hydrogenase (EC 1.12.7.2)	BRDCF_p1403		Domain (3)	4 iron, 4 sulfur cluster binding [GO:0051539]; ferredoxin hydrogenase activity [GO:0008901]; metal ion binding [GO:0046872]	unreviewed	Predicted	Cofactor (1)	bacc:BRDCF_p1403;
k141_379843_1	225	0.0342787	0.0122619	0	0	Bacteria;Proteobacteria;Epsilonproteobacteria;Campylobacterales;Campylobacteraceae;Sulfurospirillum	K03620	Bacteria	Epsilonproteobacteria	Sulfurospirillum	sdl:Sdel_1104	Ni/Fe-hydrogenase, b-type cytochrome subunit	ko:K03620	*	*	*	W6EQA7_SULMU	W6EQA7	Sulfurospirillum multivorans DSM 12446	Membrane-bound NiFe hydrogenase, cytochrome b subunit	hydC SMUL_1425		Domain (1); Transmembrane (4)	integral component of membrane [GO:0016021]; electron carrier activity [GO:0009055]; iron ion binding [GO:0005506]; respiratory electron transport chain [GO:0022904]; transport [GO:0006810]	unreviewed	Predicted		smul:SMUL_1425;			AHJ12686;
k141_857762_1	324	0.0339646	0.00624166	0	0	Bacteria	K18332	Bacteria	Bacteroidetes	Draconibacterium	doi:FH5T_03070	NADH:ubiquinone oxidoreductase	ko:K18332	*	*	go:0050583	X5D872_9BACT	X5D872	Draconibacterium orientale	NADH:ubiquinone oxidoreductase	FH5T_03070		Domain (3)	electron carrier activity [GO:0009055]; ferredoxin hydrogenase activity [GO:0008901]; iron ion binding [GO:0005506]; iron-sulfur cluster binding [GO:0051536]	unreviewed	Predicted		doi:FH5T_03070;			AHW58918;
k141_1393567_1	276	0.0339314	0	0.364953	0	Bacteria;Proteobacteria;Deltaproteobacteria;Syntrophobacterales;Syntrophaceae;Smithella	K12140	Bacteria	Alphaproteobacteria	Neorhizobium	ngl:RG1141_CH23550	hycP; Hydrogenase HycP	ko:K12140	*	*	*	V4EPB4_9DELT	V4EPB4	Smithella sp. ME-1	Uncharacterized protein	SMITH_43		Transmembrane (2)	integral component of membrane [GO:0016021]	unreviewed	Predicted	Caution (1)				ESP62641;
k141_70756_2	276	0.0339314	0.0164432	0.196513	0	Bacteria	K00185	Bacteria	Bacteroidetes	Draconibacterium	doi:FH5T_05165	hydrogenase	ko:K00185	*	*	*	A0A0S8JXU0_9BACE	A0A0S8JXU0	Bacteroides sp. SM23_62	Hydrogenase	AMS26_09945		Transmembrane (10)	integral component of membrane [GO:0016021]	unreviewed	Predicted	Caution (1)
k141_1858430_1	171	0.0330172	0.023407	0	0	Bacteria	K00336	Bacteria	Firmicutes - Clostridia	Pelotomaculum	pth:PTH_2010	hydrogenase subunit	ko:K00336	md:M00144	path:ko00190	go:0008137	A5D0Q2_PELTS	A5D0Q2	Pelotomaculum thermopropionicum (strain DSM 13744 / JCM 10971 / SI)	Hypothetical hydrogenase subunit	PTH_2010		Domain (3)	membrane [GO:0016020]; electron carrier activity [GO:0009055]; ferredoxin hydrogenase activity [GO:0008901]; iron ion binding [GO:0005506]; iron-sulfur cluster binding [GO:0051536]; NADH dehydrogenase (ubiquinone) activity [GO:0008137]; ATP synthesis coupled electron transport [GO:0042773]	unreviewed	Predicted		pth:PTH_2010;		22911351;	BAF60191;
k141_2008728_1	171	0.0330172	0	0	0	Bacteria;Proteobacteria	K06282	Bacteria	Deltaproteobacteria	Anaeromyxobacter	ade:Adeh_0481	hydrogenase (NiFe) small subunit (hydA) (EC:1.12.99.6)	ko:K06282	*	path:ko00633	go:0033748	Q2IN73_ANADE	Q2IN73	Anaeromyxobacter dehalogenans (strain 2CP-C)	Hydrogenase (NiFe) small subunit (HydA) (EC 1.12.99.6)	Adeh_0481		Domain (2)	ferredoxin hydrogenase complex [GO:0009375]; ferredoxin hydrogenase activity [GO:0008901]; hydrogenase (acceptor) activity [GO:0033748]; iron-sulfur cluster binding [GO:0051536]	unreviewed	Predicted		ade:Adeh_0481;		20916997;	ABC80257;
k141_391030_1	171	0.0330172	0	0.0827512	0	Bacteria	K00336	Bacteria	Firmicutes - Clostridia	Eubacterium	eel:EUBELI_00201	NADH dehydrogenase I chain G	ko:K00336	md:M00144	path:ko00190	go:0008137	A0A0E3VN89_9BACT	A0A0E3VN89	uncultured bacterium	[FeFe]-hydrogenase (Fragment)	hydA		Domain (1); Non-terminal residue (2)		unreviewed	Predicted
k141_700621_1	171	0.0330172	0	0	0	Bacteria;Proteobacteria;Epsilonproteobacteria;Campylobacterales;Campylobacteraceae;Sulfurospirillum	K03620	Bacteria	Epsilonproteobacteria	Sulfurospirillum	sdl:Sdel_1104	Ni/Fe-hydrogenase, b-type cytochrome subunit	ko:K03620	*	*	*	W6EQA7_SULMU	W6EQA7	Sulfurospirillum multivorans DSM 12446	Membrane-bound NiFe hydrogenase, cytochrome b subunit	hydC SMUL_1425		Domain (1); Transmembrane (4)	integral component of membrane [GO:0016021]; electron carrier activity [GO:0009055]; iron ion binding [GO:0005506]; respiratory electron transport chain [GO:0022904]; transport [GO:0006810]	unreviewed	Predicted		smul:SMUL_1425;			AHJ12686;
k141_232779_1	231	0.0323758	0	0	0	Bacteria	K00336	Bacteria	Firmicutes - Clostridia	Halothermothrix	hor:Hore_01810	NADH dehydrogenase I subunit G (EC:1.6.5.3)	ko:K00336	md:M00144	path:ko00190	go:0008137	R5KBL0_9CLOT	R5KBL0	Clostridium sp. CAG:967	Fe-only hydrogenase catalytic subunit alpha	BN819_00547		Domain (3)	membrane [GO:0016020]; electron carrier activity [GO:0009055]; ferredoxin hydrogenase activity [GO:0008901]; iron ion binding [GO:0005506]; iron-sulfur cluster binding [GO:0051536]; NADH dehydrogenase (ubiquinone) activity [GO:0008137]; ATP synthesis coupled electron transport [GO:0042773]	unreviewed	Predicted	Caution (1)
k141_1267463_1	174	0.0316533	0	0.158521	0	Bacteria;Proteobacteria;Alphaproteobacteria;Rhizobiales;Methylocystaceae;Methylocystis	K04656	Bacteria	Alphaproteobacteria	Methylocystis	msc:BN69_3422	(NiFe) hydrogenase maturation protein HypF	ko:K04656	*	*	*	UPI00058D16B9
k141_1486733_1	174	0.0316533	0.0896584	0	0	Bacteria		Plants	Green algae	Chlorella	cvr:CHLNCDRAFT_34957	HYD1; hypothetical protein	*	*	*	*	M9PA94_MASBA	M9PA94	Mastigamoeba balamuthi (Phreatamoeba balamuthi)	Cytosolic Fe-only hydrogenase (EC 1.12.7.2) (Fragment)	HydA2		Domain (3); Non-terminal residue (1)	electron carrier activity [GO:0009055]; ferredoxin hydrogenase activity [GO:0008901]; iron-sulfur cluster binding [GO:0051536]	unreviewed	Evidence at transcript level
k141_1504506_1	174	0.0316533	0	0	0	Bacteria	K00336	Bacteria	Deltaproteobacteria	Desulfovibrio	dma:DMR_07830	Fe hydrogenase	ko:K00336	md:M00144	path:ko00190	go:0008137	A6M0U0_CLOB8	A6M0U0	Clostridium beijerinckii (strain ATCC 51743 / NCIMB 8052) (Clostridium acetobutylicum)	Hydrogenase, Fe-only	Cbei_4110		Domain (3)	membrane [GO:0016020]; electron carrier activity [GO:0009055]; ferredoxin hydrogenase activity [GO:0008901]; iron ion binding [GO:0005506]; iron-sulfur cluster binding [GO:0051536]; NADH dehydrogenase (ubiquinone) activity [GO:0008137]; ATP synthesis coupled electron transport [GO:0042773]	unreviewed	Predicted		cbe:Cbei_4110;		19352504;	ABR36220;
k141_2265131_1	174	0.0316533	0	0	0	Bacteria	K04655	Bacteria	Firmicutes - Clostridia	Ruminiclostridium	cth:Cthe_3013	hydrogenase expression/formation protein HypE	ko:K04655	*	*	*	A0A0U5P552_9CLOT	A0A0U5P552	Clostridium sp. C105KSO15	Hydrogenase isoenzymes formation protein HypE	hypE BN3590_02263		Domain (2)		unreviewed	Predicted
k141_2288845_1	174	0.0316533	0	0	0	Bacteria	K00335	Bacteria	Firmicutes - Clostridia	Dehalobacter	ded:DHBDCA_p875	hymB; putative iron-only hydrogenase, electron-transferring subunit HymB	ko:K00335	md:M00144	path:ko00190	go:0008137	A0A0F2QA95_9CLOT	A0A0F2QA95	Clostridiaceae bacterium BRH_c20a	Hydrogenase	VR72_04975		Domain (1)	4 iron, 4 sulfur cluster binding [GO:0051539]; FMN binding [GO:0010181]; NADH dehydrogenase (ubiquinone) activity [GO:0008137]	unreviewed	Predicted	Caution (1)
k141_2757671_1	174	0.0316533	0	0	0	Bacteria;Bacteroidetes	K12141	Bacteria	Bacteroidetes	Bacteroidales bacterium CF	bacc:BRDCF_p2096	*	*	*	*	*	U5Q8E5_9BACT	U5Q8E5	Bacteroidales bacterium CF	Hydrogenase-4 component F (EC 1.-.-.-)	hyfF BRDCF_p2096		Domain (1); Transmembrane (9)	integral component of membrane [GO:0016021]; NADH dehydrogenase (ubiquinone) activity [GO:0008137]; ATP synthesis coupled electron transport [GO:0042773]	unreviewed	Predicted	Subcellular location (1)	bacc:BRDCF_p2096;
k141_8788_1	174	0.0316533	0	0	0	Bacteria;Proteobacteria;Alphaproteobacteria		Bacteria	Alphaproteobacteria	Beijerinckia	bid:Bind_2478	NADH dehydrogenase (quinone) (EC:1.6.99.5)	*	*	*	*	A0A095V4W8_9RHIZ	A0A095V4W8	Rhizobium sp. YS-1r	Hydrogenase expression protein HypE	JL39_17385		Domain (3)	NAD binding [GO:0051287]; NADH dehydrogenase (ubiquinone) activity [GO:0008137]; nickel cation binding [GO:0016151]; quinone binding [GO:0048038]	unreviewed	Predicted	Caution (1)				KGD96376;
k141_1618213_1	291	0.0307719	0	0.0759789	0	Bacteria;Proteobacteria	K06281	Archaea	Crenarchaeota	Thermofilum	tpe:Tpen_0592	nickel-dependent hydrogenase, large subunit	ko:K06281	*	path:ko00633	go:0033748
k141_154075_1	177	0.0303938	0	0	0	Bacteria	K01012	Bacteria	Firmicutes - Others	Erysipelotrichaceae bacterium I46	erb:A4V01_01920	*	*	*	*	*	A0A0C1U4G1_9CLOT	A0A0C1U4G1	Clostridium argentinense CDC 2741	[FeFe] hydrogenase H-cluster radical SAM maturase HydE	hydE U732_1603		Domain (2); Metal binding (3)	4 iron, 4 sulfur cluster binding [GO:0051539]; metal ion binding [GO:0046872]; transferase activity, transferring alkyl or aryl (other than methyl) groups [GO:0016765]; cofactor biosynthetic process [GO:0051188]	unreviewed	Predicted	Caution (1); Cofactor (1)				KIE46453;
k141_1575849_1	177	0.0303938	0	0	0	Bacteria	K04654	Bacteria	Cyanobacteria	Candidatus Atelocyanobacterium	cyu:UCYN_01160	hydrogenase expression/formation protein HypD	ko:K04654	*	*	*	A9WK87_CHLAA	A9WK87	Chloroflexus aurantiacus (strain ATCC 29366 / DSM 635 / J-10-fl)	Hydrogenase expression/formation protein HypD	Caur_2762			metal ion binding [GO:0046872]	unreviewed	Predicted		cau:Caur_2762;	5827233;	21416737;	ABY35965;
k141_372367_1	177	0.0303938	0	0	0	Bacteria		Bacteria	Firmicutes - Others	Selenomonas	ssg:Selsp_1914	hydrogenase large subunit domain protein	*	*	*	*	A0A136Q0P7_9FIRM	A0A136Q0P7	Christensenella minuta	Iron only hydrogenase large subunit domain protein	HMPREF3293_02914		Domain (1)		unreviewed	Predicted	Caution (1)
k141_562379_1	177	0.0303938	0	0	0	Bacteria;Firmicutes;Clostridia;Clostridiales		Bacteria	Firmicutes - Clostridia	Ethanoligenens	eha:Ethha_0031	hydrogenase large subunit domain-containing protein	*	*	*	*	G2G1W8_9FIRM	G2G1W8	Desulfosporosinus sp. OT	4Fe-4S binding domain protein	DOT_6003		Domain (1)		unreviewed	Predicted	Caution (1)				EGW36125;
k141_858946_1	177	0.0303938	0.021509	0	0	Bacteria	K00185	Bacteria	Bacteroidetes	Draconibacterium	doi:FH5T_05165	hydrogenase	ko:K00185	*	*	*	X5DDW9_9BACT	X5DDW9	Draconibacterium orientale	Hydrogenase	FH5T_05165		Transmembrane (10)	integral component of membrane [GO:0016021]	unreviewed	Predicted		doi:FH5T_05165;			AHW59194;
k141_586652_1	516	0.0293131	0.00630495	0.0905293	0	Bacteria	K00185	Bacteria	Bacteroidetes	Draconibacterium	doi:FH5T_05165	hydrogenase	ko:K00185	*	*	*	X5DDW9_9BACT	X5DDW9	Draconibacterium orientale	Hydrogenase	FH5T_05165		Transmembrane (10)	integral component of membrane [GO:0016021]	unreviewed	Predicted		doi:FH5T_05165;			AHW59194;
k141_1177443_1	180	0.0291728	0.02068	0	0	Bacteria	K00336	Bacteria	Firmicutes - Clostridia	Halanaerobium	has:Halsa_1768	hydrogenase, Fe-only	ko:K00336	md:M00144	path:ko00190	go:0008137
k141_2346144_1	183	0.0279779	0.0595192	0	0	Bacteria		Bacteria	Firmicutes - Others	Turicibacter	tur:AT726_09505	*	*	*	*	*	A0A0S8D9H8_9BACT	A0A0S8D9H8	Chlamydiae bacterium SM23_39	Ferredoxin	AMS24_05180		Domain (3)	membrane [GO:0016020]; electron carrier activity [GO:0009055]; ferredoxin hydrogenase activity [GO:0008901]; iron ion binding [GO:0005506]; iron-sulfur cluster binding [GO:0051536]; NADH dehydrogenase (ubiquinone) activity [GO:0008137]; ATP synthesis coupled electron transport [GO:0042773]	unreviewed	Predicted	Caution (1)
k141_1970789_1	249	0.0277028	0.0598927	0	0	Bacteria	K18332	Bacteria	Spirochaetes	Sediminispirochaeta	ssm:Spirs_0474	NAD(P)-dependent iron-only hydrogenase catalytic subunit	ko:K18332	*	*	go:0050583	U7VBI3_9FUSO	U7VBI3	Cetobacterium somerae ATCC BAA-474	Uncharacterized protein	HMPREF0202_01228		Domain (4)	ferredoxin hydrogenase activity [GO:0008901]; iron ion binding [GO:0005506]; iron-sulfur cluster binding [GO:0051536]	unreviewed	Predicted	Caution (1); Sequence similarities (1)				ERT68861;
k141_1779227_1	312	0.0271758	0	0	0	Bacteria	K03150	Bacteria	Unclassified Bacteria	bacterium L21-Spi-D4	blq:L21SP5_00576	*	*	*	*	*	A0A0S7C411_9BACT	A0A0S7C411	Lentimicrobium saccharophilum	[FeFe] hydrogenase H-cluster radical SAM maturase HydG	TBC1_12743		Domain (2)	4 iron, 4 sulfur cluster binding [GO:0051539]; catalytic activity [GO:0003824]; metal ion binding [GO:0046872]	unreviewed	Predicted	Cofactor (1)
k141_238203_2	546	0.0271494	0	0.362939	0	Bacteria;Proteobacteria;Betaproteobacteria;Rhodocyclales;Rhodocyclaceae	K04655	Bacteria	Betaproteobacteria	Dechloromonas	dar:Daro_3965	hydrogenase expression/formation protein HypE	ko:K04655	*	*	*	A0A133XE40_9RHOO	A0A133XE40	Dechloromonas denitrificans	Hydrogenase expression/formation protein HypE	AT959_18645		Domain (2)		unreviewed	Predicted	Caution (1)
k141_183757_1	252	0.0270361	0.00975072	0.0337481	0	Bacteria;Proteobacteria;Betaproteobacteria;Rhodocyclales;Rhodocyclaceae	K06281	Bacteria	Betaproteobacteria	Dechloromonas	dar:Daro_3971	nickel-dependent hydrogenase, large subunit	ko:K06281	*	path:ko00633	go:0033748	Q478N3_DECAR	Q478N3	Dechloromonas aromatica (strain RCB)	Nickel-dependent hydrogenase, large subunit	Daro_3971		Domain (1)	ferredoxin hydrogenase activity [GO:0008901]; nickel cation binding [GO:0016151]	unreviewed	Inferred from homology	Sequence similarities (1)	dar:Daro_3971;		21606632;	AAZ48698;
k141_1290731_1	186	0.0268054	0	0.134304	0	Bacteria	K04653	Bacteria	Betaproteobacteria	Dechloromonas	dar:Daro_3967	hydrogenase expression/formation protein (HUPF/HYPC)	ko:K04653	*	*	*	UPI0003FAC7CC
k141_2341557_1	186	0.0268054	0.0190427	0	0	Bacteria;Proteobacteria;Deltaproteobacteria;Desulfovibrionales	K00437	Bacteria	Deltaproteobacteria	Desulfomicrobium	dba:Dbac_0766	nickel-dependent hydrogenase large subunit	ko:K00437	*	*	go:0047806	UPI00042337CC
k141_496141_1	315	0.0267299	0.00653818	0	0	Bacteria	K18332	Bacteria	Firmicutes - Clostridia	Halobacteroides	hhl:Halha_2285	hydrogenase, Fe-only	ko:K18332	*	*	go:0050583	B0VI66_CLOAI	B0VI66	Cloacimonas acidaminovorans (strain Evry)	[Fe] hydrogenase (Fe-only hydrogenase) (Ferredoxin bidirectional hydrogenase), subunit alpha (EC 1.12.7.2)	hymC CLOAM1180		Domain (3)	electron carrier activity [GO:0009055]; ferredoxin hydrogenase activity [GO:0008901]; iron ion binding [GO:0005506]; iron-sulfur cluster binding [GO:0051536]	unreviewed	Predicted				38437450;
k141_1978570_1	378	0.0264092	0	0	0	Bacteria	K00336	Bacteria	Chloroflexi	Dehalococcoides	det:DET0147	[Fe] hydrogenase, large subunit HymC	ko:K00336	md:M00144	path:ko00190	go:0008137	W8P8R9_9BACT	W8P8R9	uncultured Candidatus Cloacimonas sp.	FefE (Fragment)	fefE		Domain (1); Non-terminal residue (2)		unreviewed	Predicted
k141_554092_1	504	0.0259541	0	0.0103949	0	Bacteria		Bacteria	Betaproteobacteria	Rugosibacter	rbu:PG1C_01330	*	*	*	*	*	A0A0C5IXN6_9RHOO	A0A0C5IXN6	Rugosibacter aromaticivorans	Hydrogenase	PG1C_01330		Domain (3)	NAD binding [GO:0051287]; NADH dehydrogenase (ubiquinone) activity [GO:0008137]; quinone binding [GO:0048038]	unreviewed	Predicted		rbu:PG1C_01330;			AJP47467;
k141_1141770_1	189	0.0257309	0.0182945	0	0	Bacteria	K04652	Bacteria	Gammaproteobacteria - Others	Methylomonas	mmt:Metme_1764	hydrogenase nickel incorporation protein HypB	ko:K04652	*	*	*	R4K3N9_CLOPA	R4K3N9	Clostridium pasteurianum BC1	Hydrogenase accessory protein HypB	Clopa_0038		Domain (1)	nickel cation binding [GO:0016151]; protein complex assembly [GO:0006461]	unreviewed	Predicted		cpas:Clopa_0038;			AGK95144;
k141_591362_1	189	0.0257309	0	0	0	Bacteria;Firmicutes	K00336	Bacteria	Firmicutes - Clostridia	Acetoanaerobium	cst:CLOST_0907	hymC; putative catalytic subunit of iron-only hydrogenase ([Fe] hydrogenase)	ko:K00336	md:M00144	path:ko00190	go:0008137	K7ZPM9_9BACT	K7ZPM9	uncultured bacterium	[FeFe]-hydrogenase (Fragment)	hyd		Domain (1); Non-terminal residue (2)		unreviewed	Predicted
k141_2446290_1	192	0.0247234	0.0527764	0	0	Bacteria		Bacteria	Firmicutes - Clostridia	Desulfotomaculum	dgi:Desgi_1754	coenzyme F420-reducing hydrogenase, delta subunit	*	*	*	*	UPI00068570A0
k141_585912_1	192	0.0247234	0.0175921	0	0	Bacteria;Bacteroidetes;Bacteroidia;Bacteroidales	K00336	Bacteria	Bacteroidetes	Draconibacterium	doi:FH5T_02925	ferredoxin	*	*	*	*	K1YZ77_9ZZZZ	K1YZ77	groundwater metagenome	Uncharacterized protein	ACD_77C00487G0004		Domain (3)	membrane [GO:0016020]; electron carrier activity [GO:0009055]; ferredoxin hydrogenase activity [GO:0008901]; iron ion binding [GO:0005506]; iron-sulfur cluster binding [GO:0051536]; NADH dehydrogenase (ubiquinone) activity [GO:0008137]; ATP synthesis coupled electron transport [GO:0042773]	unreviewed	Predicted	Caution (1)
k141_2795800_1	651	0.0246531	0.0257007	0	0	Bacteria;Bacteroidetes		Bacteria	Unclassified Bacteria	bacterium L21-Spi-D4	blq:L21SP5_03083	*	*	*	*	*	A0A1C0ACT8_9FIRM	A0A1C0ACT8	Orenia metallireducens	[FeFe] hydrogenase H-cluster maturation GTPase HydF	U472_00770		Domain (1)	GTP binding [GO:0005525]	unreviewed	Predicted	Caution (1)
k141_508812_1	660	0.0242263	0.00229679	0	0	Bacteria	K12137	Bacteria	Bacteroidetes	Bacteroidales bacterium CF	bacc:BRDCF_p2099	*	*	*	*	*	A0A0F7GF95_9CHLR	A0A0F7GF95	Dehalogenimonas sp. WBC-2	Hydrogenase-4 component B/ formate hydrogenlyase subunit 3	DGWBC_1672		Domain (2); Transmembrane (16)	integral component of membrane [GO:0016021]; lyase activity [GO:0016829]; NADH dehydrogenase (ubiquinone) activity [GO:0008137]; ATP synthesis coupled electron transport [GO:0042773]	unreviewed	Predicted	Subcellular location (1)	dew:DGWBC_1672;
k141_1901678_1	195	0.0238043	0.0169494	0	0	Bacteria;Proteobacteria	K00336	Bacteria	Bacteroidetes	Bacteroidales bacterium CF	bacc:BRDCF_p1719	*	*	*	*	*	A0A171ARC8_9PORP	A0A171ARC8	Paludibacter jiangxiensis	NADH-quinone oxidoreductase subunit G	PJIAN_4708		Domain (3)	electron carrier activity [GO:0009055]; ferredoxin hydrogenase activity [GO:0008901]; iron ion binding [GO:0005506]; iron-sulfur cluster binding [GO:0051536]	unreviewed	Predicted	Caution (1)
k141_2416973_1	195	0.0238043	0.0338987	0	0	Bacteria;Firmicutes;Clostridia;Clostridiales	K04651	Bacteria	Firmicutes - Clostridia	Dehalobacter	ded:DHBDCA_p778	hypA; [NiFe] hydrogenase nickel incorporation protein HypA	ko:K04651	*	*	*	A0A0L6JV20_9FIRM	A0A0L6JV20	Pseudobacteroides cellulosolvens ATCC 35603 = DSM 2933	Probable hydrogenase nickel incorporation protein HypA	hypA Bccel_4952		Metal binding (5)	nickel cation binding [GO:0016151]; cellular protein modification process [GO:0006464]	unreviewed	Inferred from homology	Caution (1); Function (1); Sequence similarities (1)				KNY29678;
k141_2475767_1	198	0.0229384	0	0	0.115765	Bacteria	K00185	Bacteria	Bacteroidetes	Draconibacterium	doi:FH5T_05165	hydrogenase	ko:K00185	*	*	*	A0A0S7C257_9BACT	A0A0S7C257	Lentimicrobium saccharophilum	Ni/Fe-hydrogenase 2 integral membrane subunit HybB	TBC1_11939		Transmembrane (10)	integral component of membrane [GO:0016021]	unreviewed	Predicted
k141_696457_1	198	0.0229384	0	0.0577855	0	Bacteria		Bacteria	Firmicutes - Clostridia	Dehalobacter	drs:DEHRE_08805	ferredoxin	*	*	*	*	K7ZRE8_9BACT	K7ZRE8	uncultured bacterium	[FeFe]-hydrogenase (Fragment)	hyd		Domain (1); Non-terminal residue (2)		unreviewed	Predicted
k141_2547353_1	201	0.0221416	0.0157826	0	0	Bacteria	K04654	Bacteria	Firmicutes - Clostridia	Moorella	mta:Moth_2177	hydrogenase expression/formation protein HypD	ko:K04654	*	*	*	R4KJJ5_9FIRM	R4KJJ5	Desulfotomaculum gibsoniae DSM 7213	Hydrogenase expression/formation protein HypD	Desgi_1172			metal ion binding [GO:0046872]	unreviewed	Predicted		dgi:Desgi_1172;			AGL00695;
k141_494432_1	201	0.0221416	0.0315653	0	0	Bacteria	K00336	Bacteria	Thermotogae	Fervidobacterium	fno:Fnod_0236	hydrogenase, Fe-only	ko:K00336	md:M00144	path:ko00190	go:0008137	UPI00040F2748
k141_1260226_1	204	0.0213813	0.015248	0	0	Bacteria	K00436	Bacteria	Cyanobacteria	Synechocystis	syn:sll1226	hoxH; hydrogenase large subunit	ko:K00436	*	*	go:0047985	A0ZDX8_NODSP	A0ZDX8	Nodularia spumigena CCY9414	NAD-reducing hydrogenase subunit HoxH (EC 1.12.1.2)	NSP_28060		Domain (2)	DNA binding [GO:0003677]; ferredoxin hydrogenase activity [GO:0008901]; hydrogen dehydrogenase activity [GO:0047985]; nickel cation binding [GO:0016151]	unreviewed	Predicted				25516798;
k141_2384481_2	288	0.0209036	0.00761714	0.0774892	0	Bacteria;Proteobacteria	K00436	Bacteria	Betaproteobacteria	Dechloromonas	dar:Daro_0982	nickel-dependent hydrogenase, large subunit	ko:K00436	*	*	go:0047985	UPI000409DD2B
k141_1654188_2	519	0.0207722	0.00625639	0	0	Bacteria;Firmicutes;Clostridia;Clostridiales	K06281	Bacteria	Firmicutes - Clostridia	Ruminiclostridium	cce:Ccel_1071	nickel-dependent hydrogenase large subunit	ko:K06281	*	path:ko00633	go:0033748	UPI0001E2E2AF
k141_56197_1	207	0.0206842	0	0.156074	0	Bacteria;Proteobacteria	K18007	Bacteria	Betaproteobacteria	Azospira	dsu:Dsui_3028	coenzyme F420-reducing hydrogenase subunit gamma	ko:K18007	*	*	go:0047985	UPI0004021516
k141_135110_1	210	0.020004	0.0142646	0	0	Bacteria	K04655	Bacteria	Firmicutes - Clostridia	Candidatus Desulforudis	dau:Daud_1642	hydrogenase expression/formation protein HypE	ko:K04655	*	*	*	R4KM25_9FIRM	R4KM25	Desulfotomaculum gibsoniae DSM 7213	Hydrogenase expression/formation protein HypE	Desgi_1173		Domain (2)		unreviewed	Predicted		dgi:Desgi_1173;			AGL00696;
k141_2735938_1	210	0.020004	0	0	0	Bacteria	K00335	Bacteria	Chloroflexi	Dehalococcoides	det:DET0729	[Fe] hydrogenase, HymB subunit	ko:K00335	md:M00144	path:ko00190	go:0008137
k141_2249348_1	213	0.0193697	0	0.0487203	0.0978846	Bacteria	K04656	Bacteria	Alphaproteobacteria	Rhodovulum	rsu:NHU_03201	*	*	*	*	*	A0A0D6B6J5_RHOSU	A0A0D6B6J5	Rhodovulum sulfidophilum (Rhodobacter sulfidophilus)	Carbamoyltransferase HypF (EC 2.1.3.-)	NHU_03201	Protein modification; [NiFe] hydrogenase maturation.	Active site (2); Domain (2)	carboxyl- or carbamoyltransferase activity [GO:0016743]; double-stranded RNA binding [GO:0003725]; zinc ion binding [GO:0008270]; protein carbamoylation [GO:0046944]	unreviewed	Inferred from homology	Function (1); Pathway (1); Sequence similarities (2)	rsu:NHU_03201;
k141_1558259_1	216	0.0187616	0.0133856	0	0	Bacteria;Proteobacteria;Epsilonproteobacteria;Campylobacterales;Campylobacteraceae;Sulfurospirillum	K03620	Bacteria	Epsilonproteobacteria	Sulfurospirillum	sdl:Sdel_1104	Ni/Fe-hydrogenase, b-type cytochrome subunit	ko:K03620	*	*	*	D1B208_SULD5	D1B208	Sulfurospirillum deleyianum (strain ATCC 51133 / DSM 6946 / 5175)	Ni/Fe-hydrogenase, b-type cytochrome subunit	Sdel_1104		Domain (1); Transmembrane (4)	integral component of membrane [GO:0016021]; electron carrier activity [GO:0009055]; iron ion binding [GO:0005506]; respiratory electron transport chain [GO:0022904]; transport [GO:0006810]	unreviewed	Predicted		sdl:Sdel_1104;		32482995;	ACZ12128;
k141_374115_1	216	0.0187616	0	0	0	Bacteria	K00336	Bacteria	Thermotogae	Marinitoga	mpz:Marpi_1013	hydrogenase, Fe-only	ko:K00336	md:M00144	path:ko00190	go:0008137	B0VI66_CLOAI	B0VI66	Cloacimonas acidaminovorans (strain Evry)	[Fe] hydrogenase (Fe-only hydrogenase) (Ferredoxin bidirectional hydrogenase), subunit alpha (EC 1.12.7.2)	hymC CLOAM1180		Domain (3)	electron carrier activity [GO:0009055]; ferredoxin hydrogenase activity [GO:0008901]; iron ion binding [GO:0005506]; iron-sulfur cluster binding [GO:0051536]	unreviewed	Predicted				38437450;
k141_2035187_1	306	0.018742	0.0205879	0	0	Bacteria;Firmicutes;Clostridia;Clostridiales	K18332	Bacteria	Firmicutes - Clostridia	Ruminiclostridium	cth:Cthe_0342	hydrogenase, Fe-only	ko:K18332	*	*	go:0050583	A0A0L6JMM5_9FIRM	A0A0L6JMM5	Pseudobacteroides cellulosolvens ATCC 35603 = DSM 2933	Hydrogenase, Fe-only	Bccel_2280		Domain (3)	electron carrier activity [GO:0009055]; ferredoxin hydrogenase activity [GO:0008901]; iron ion binding [GO:0005506]; iron-sulfur cluster binding [GO:0051536]	unreviewed	Predicted	Caution (1)				KNY27015;
k141_96911_1	399	0.0182145	0	0.0146879	0	Bacteria;Proteobacteria		Bacteria	Betaproteobacteria	Rugosibacter	rbu:PG1C_01310	*	*	*	*	*	A0A080LSH0_9PROT	A0A080LSH0	Candidatus Accumulibacter sp. BA-91	Hydrogenase-4 component B (EC 1.-.-.-)	hyfB_1 AW09_003520		Domain (1); Transmembrane (16)	integral component of membrane [GO:0016021]; NADH dehydrogenase (ubiquinone) activity [GO:0008137]; ATP synthesis coupled electron transport [GO:0042773]	unreviewed	Predicted	Caution (1); Subcellular location (1)
k141_2444597_1	219	0.0181878	0	0	0	Bacteria	K03150	Bacteria	Synergistetes	Thermanaerovibrio	tai:Taci_0145	biotin and thiamin synthesis associated protein	ko:K03150	*	path:ko00730	go:0036355	M4R4M2_9EUKA	M4R4M2	Paratrimastix pyriformis	Hydrogenase maturase HydG (Fragment)			Domain (1); Non-terminal residue (1)	catalytic activity [GO:0003824]; iron-sulfur cluster binding [GO:0051536]	unreviewed	Evidence at transcript level
k141_1795240_1	222	0.017645	0.0126125	0	0	Bacteria		Bacteria	Firmicutes - Clostridia	Dehalobacter	drs:DEHRE_08805	ferredoxin	*	*	*	*	R5H8P8_9FIRM	R5H8P8	Firmicutes bacterium CAG:114	Uncharacterized protein	BN469_00988		Domain (3)	membrane [GO:0016020]; electron carrier activity [GO:0009055]; ferredoxin hydrogenase activity [GO:0008901]; iron ion binding [GO:0005506]; iron-sulfur cluster binding [GO:0051536]; NADH dehydrogenase (ubiquinone) activity [GO:0008137]; ATP synthesis coupled electron transport [GO:0042773]	unreviewed	Predicted	Caution (1)
k141_1500515_1	225	0.0171394	0	0	0	Bacteria	K18332	Bacteria	Firmicutes - Clostridia	Ruminiclostridium	cth:Cthe_0342	hydrogenase, Fe-only	ko:K18332	*	*	go:0050583	A0A0L6JMM5_9FIRM	A0A0L6JMM5	Pseudobacteroides cellulosolvens ATCC 35603 = DSM 2933	Hydrogenase, Fe-only	Bccel_2280		Domain (3)	electron carrier activity [GO:0009055]; ferredoxin hydrogenase activity [GO:0008901]; iron ion binding [GO:0005506]; iron-sulfur cluster binding [GO:0051536]	unreviewed	Predicted	Caution (1)				KNY27015;
k141_344741_1	225	0.0171394	0.0122619	0	0	Bacteria	K00336	Bacteria	Firmicutes - Clostridia	Syntrophomonas	swo:Swol_1017	iron hydrogenase small subunit	ko:K00336	md:M00144	path:ko00190	go:0008137	Q0AY73_SYNWW	Q0AY73	Syntrophomonas wolfei subsp. wolfei (strain DSM 2245B / Goettingen)	Iron hydrogenase, small subunit	Swol_1017		Domain (3)	electron carrier activity [GO:0009055]; ferredoxin hydrogenase activity [GO:0008901]; iron ion binding [GO:0005506]; iron-sulfur cluster binding [GO:0051536]	unreviewed	Predicted		swo:Swol_1017;		23856815;	ABI68331;
k141_1322988_1	228	0.0166543	0	0	0.0839296	Bacteria		Archaea	Euryarchaeota	Methanothermococcus	mok:Metok_0340	hydrogenase, component E-formate hydrogenlyase subunit 5-like protein	*	*	*	*
k141_492814_1	228	0.0166543	0.0238554	0	0	Bacteria	K00336	Bacteria	Spirochaetes	Spirochaeta	sta:STHERM_c13740	hypothetical protein	*	*	*	*	B9W0J5_9ZZZZ	B9W0J5	uncultured organism	Iron-dependent hydrogenase (Fragment)	hydA		Domain (1); Non-terminal residue (2)		unreviewed	Predicted
k141_1488962_2	252	0.0165306	0	0	0	Bacteria;Firmicutes;Clostridia;Clostridiales	K06281	Bacteria	Firmicutes - Clostridia	Ruminiclostridium	cce:Ccel_1071	nickel-dependent hydrogenase large subunit	ko:K06281	*	path:ko00633	go:0033748	F1T783_9FIRM	F1T783	[Clostridium] papyrosolvens DSM 2782	Nickel-dependent hydrogenase large subunit	Cpap_3763		Domain (3)	ferredoxin hydrogenase activity [GO:0008901]; nickel cation binding [GO:0016151]	unreviewed	Inferred from homology	Caution (1); Sequence similarities (1)				EGD49331;
k141_1677117_1	231	0.0161879	0.0116072	0	0	Bacteria	K18332	Bacteria	Firmicutes - Clostridia	Peptoclostridium	eac:EAL2_c04310	hymC; iron hydrogenase 1 (EC:1.12.7.2)	ko:K18332	*	*	go:0050583	UPI00059A966A
k141_365742_1	234	0.0157505	0	0.197485	0	Bacteria;Proteobacteria;Deltaproteobacteria	K12140	Bacteria	Alphaproteobacteria	Neorhizobium	ngl:RG1141_CH23550	hycP; Hydrogenase HycP	ko:K12140	*	*	*	V4EPB4_9DELT	V4EPB4	Smithella sp. ME-1	Uncharacterized protein	SMITH_43		Transmembrane (2)	integral component of membrane [GO:0016021]	unreviewed	Predicted	Caution (1)				ESP62641;
k141_2249839_1	237	0.0153307	0	0.0384166	0	Bacteria	K00336	Bacteria	Firmicutes - Clostridia	Moorella	mta:Moth_1717	Iron hydrogenase, small subunit	ko:K00336	md:M00144	path:ko00190	go:0008137	A0A140CSY9_9BACT	A0A140CSY9	uncultured bacterium	Fe-hydrogenase large subunit (Fragment)	hydA		Domain (1); Non-terminal residue (2)		unreviewed	Predicted
k141_2787030_1	237	0.0153307	0.011012	0.0768331	0	Bacteria;Proteobacteria	K03620	Bacteria	Betaproteobacteria	Dechloromonas	dar:Daro_3987	nickel-dependent hydrogenase b-type cytochrome subunit	ko:K03620	*	*	*	UPI00041DDCCE
k141_505356_1	240	0.0149312	0	0	0.0748996	Bacteria		Bacteria	Tenericutes	Candidatus Izimaplasma	mbj:KQ51_01835	hndD_3; NADP-reducing hydrogenase subunit HndD (EC:1.12.1.3)	*	*	*	*	B8D1I2_HALOH	B8D1I2	Halothermothrix orenii (strain H 168 / OCM 544 / DSM 9562)	NADH dehydrogenase I subunit G (EC 1.6.5.3)	Hore_02980		Domain (3)	membrane [GO:0016020]; electron carrier activity [GO:0009055]; ferredoxin hydrogenase activity [GO:0008901]; iron ion binding [GO:0005506]; iron-sulfur cluster binding [GO:0051536]; NADH dehydrogenase (ubiquinone) activity [GO:0008137]; ATP synthesis coupled electron transport [GO:0042773]	unreviewed	Predicted		hor:Hore_02980;		22099860;	ACL69059;
k141_369011_1	354	0.0146572	0.0162567	0	0	Bacteria;Verrucomicrobia;Opitutae;Opitutales;Opitutaceae	K00184	Bacteria	Verrucomicrobia	Opitutus	ote:Oter_3934	Fe-S-cluster-containing hydrogenase components 1-like protein	ko:K00184	*	*	*	B1ZZD6_OPITP	B1ZZD6	Opitutus terrae (strain DSM 11246 / JCM 15787 / PB90-1)	Fe-S-cluster-containing hydrogenase components 1-like protein	Oter_3934		Domain (3)		unreviewed	Predicted		ote:Oter_3934;		22819655;	ACB77208;
k141_2371091_1	366	0.0138909	0.0205861	0	0	Bacteria	K18330	Bacteria	Bacteroidetes	Draconibacterium	doi:FH5T_03065	NAD(P)-dependent iron-only hydrogenase diaphorase iron-sulfur protein	ko:K18330	*	*	go:0050583	A0A0L8VAU1_9BACT	A0A0L8VAU1	Sunxiuqinia dokdonensis	NADH dehydrogenase	NC99_16270		Metal binding (4)	2 iron, 2 sulfur cluster binding [GO:0051537]; metal ion binding [GO:0046872]; oxidoreductase activity [GO:0016491]	unreviewed	Predicted	Caution (1); Cofactor (1)				KOH45564;
k141_942043_1	249	0.0138514	0.00998212	0	0	Bacteria;Proteobacteria;Deltaproteobacteria;Desulfovibrionales;Desulfovibrionaceae;Desulfovibrio	K00437	Bacteria	Deltaproteobacteria	Desulfovibrio	dvu:DVU1922	hynA-1; periplasmic [NiFe] hydrogenase large subunit, isozyme 1 (EC:1.12.7.2)	ko:K00437	*	*	go:0047806	C4XNT3_DESMR	C4XNT3	Desulfovibrio magneticus (strain ATCC 700980 / DSM 13731 / RS-1)	NiFe hydrogenase large subunit	DMR_15600		Domain (1)	ferredoxin hydrogenase activity [GO:0008901]; nickel cation binding [GO:0016151]	unreviewed	Inferred from homology	Sequence similarities (1)	dma:DMR_15600;		21749339;	BAH75051;
k141_256239_4	369	0.0137116	0.00508268	0.133148	0	Bacteria	K00185	Bacteria	Bacteroidetes	Draconibacterium	doi:FH5T_05165	hydrogenase	ko:K00185	*	*	*	X5DDW9_9BACT	X5DDW9	Draconibacterium orientale	Hydrogenase	FH5T_05165		Transmembrane (10)	integral component of membrane [GO:0016021]	unreviewed	Predicted		doi:FH5T_05165;			AHW59194;
k141_2514156_1	252	0.013518	0.0390029	0	0	Bacteria;Firmicutes;Clostridia		Bacteria	Firmicutes - Clostridia	Caldicellulosiruptor	csc:Csac_1538	NADH-ubiquinone oxidoreductase, chain 49kDa	*	*	*	*	A0A0L6JVL8_9FIRM	A0A0L6JVL8	Pseudobacteroides cellulosolvens ATCC 35603 = DSM 2933	NADH dehydrogenase (Quinone) (EC 1.6.5.11)	Bccel_4954		Domain (3)	ferredoxin hydrogenase activity [GO:0008901]; NAD binding [GO:0051287]; nickel cation binding [GO:0016151]; oxidoreductase activity, acting on NAD(P)H [GO:0016651]; quinone binding [GO:0048038]	unreviewed	Inferred from homology	Caution (1); Sequence similarities (1)				KNY29680;
k141_1167263_1	255	0.0132015	0	0.2574	0.13192	Bacteria;Proteobacteria;Alphaproteobacteria;Rhodobacterales;Rhodobacteraceae		Bacteria	Cyanobacteria	Prochlorococcus	pmm:PMM1123	hupE; hydrogenase accessory protein	*	*	*	*
k141_1928610_1	255	0.0132015	0.0190662	0	0	Bacteria;Proteobacteria;Deltaproteobacteria;Desulfovibrionales;Desulfovibrionaceae;Desulfovibrio	K00437	Bacteria	Deltaproteobacteria	Desulfohalobium	drt:Dret_0266	nickel-dependent hydrogenase large subunit	ko:K00437	*	*	go:0047806	C4XNT3_DESMR	C4XNT3	Desulfovibrio magneticus (strain ATCC 700980 / DSM 13731 / RS-1)	NiFe hydrogenase large subunit	DMR_15600		Domain (1)	ferredoxin hydrogenase activity [GO:0008901]; nickel cation binding [GO:0016151]	unreviewed	Inferred from homology	Sequence similarities (1)	dma:DMR_15600;		21749339;	BAH75051;
k141_573059_1	255	0.0132015	0	0.0658559	0	Bacteria	K18332	Bacteria	Spirochaetes	Sediminispirochaeta	ssm:Spirs_0474	NAD(P)-dependent iron-only hydrogenase catalytic subunit	ko:K18332	*	*	go:0050583	A0A0E3VN89_9BACT	A0A0E3VN89	uncultured bacterium	[FeFe]-hydrogenase (Fragment)	hydA		Domain (1); Non-terminal residue (2)		unreviewed	Predicted
k141_1956042_1	258	0.0128932	0	0.192836	0	Bacteria;Proteobacteria	K18005	Bacteria	Betaproteobacteria	Candidatus Accumulibacter	app:CAP2UW1_1001	Respiratory-chain NADH dehydrogenase domain 51 kDa subunit	ko:K18005	*	*	go:0047985	J6LIG2_9RHOB	J6LIG2	Rhodovulum sp. PH10	NAD-reducing hydrogenase subunit HoxF	A33M_1789		Domain (1)	4 iron, 4 sulfur cluster binding [GO:0051539]; DNA binding [GO:0003677]; FMN binding [GO:0010181]; metal ion binding [GO:0046872]; NADH dehydrogenase (ubiquinone) activity [GO:0008137]	unreviewed	Predicted	Caution (1); Cofactor (1)				EJW12638;
k141_1209785_1	390	0.012577	0	0.0609007	0	Bacteria	K00436	Bacteria	Cyanobacteria	Acaryochloris	amr:AM1_D0187	hoxH; hydrogenase large subunit HoxH	ko:K00436	*	*	go:0047985	D4TMT6_9CYAN	D4TMT6	Raphidiopsis brookii D9	Nickel-dependent hydrogenase, large subunit	CRD_00250		Domain (2)	ferredoxin hydrogenase activity [GO:0008901]; nickel cation binding [GO:0016151]	unreviewed	Predicted	Caution (1)			35901062;	EFA74185;
k141_1551684_1	267	0.0120482	0.0174713	0	0	Bacteria;Proteobacteria;Epsilonproteobacteria;Campylobacterales;Campylobacteraceae;Sulfurospirillum	K04654	Bacteria	Epsilonproteobacteria	Sulfurospirillum	sdl:Sdel_1096	hydrogenase expression/formation protein HypD	ko:K04654	*	*	*	W6EQB8_SULMU	W6EQB8	Sulfurospirillum multivorans DSM 12446	Hydrogenase expression/formation protein	hypD SMUL_1435			metal ion binding [GO:0046872]	unreviewed	Inferred from homology	Sequence similarities (1)	smul:SMUL_1435;			AHJ12696;
k141_611033_1	984	0.0111932	0.0299428	0	0	Bacteria;Bacteroidetes;Bacteroidia;Bacteroidales	K00336	Bacteria	Bacteroidetes	Draconibacterium	doi:FH5T_02925	ferredoxin	*	*	*	*	A0A0L8V490_9BACT	A0A0L8V490	Sunxiuqinia dokdonensis	Ferredoxin (EC 1.12.7.2)	NC99_40370		Domain (3)	electron carrier activity [GO:0009055]; ferredoxin hydrogenase activity [GO:0008901]; iron ion binding [GO:0005506]; iron-sulfur cluster binding [GO:0051536]	unreviewed	Predicted	Caution (1)				KOH43148;
k141_73207_1	282	0.0108661	0	0	0.0538662	Bacteria;Bacteroidetes	K00185	Bacteria	Bacteroidetes	Paludibacter	ppn:Palpr_2928	polysulfide reductase nrfd	ko:K00185	*	*	*	A0A0S2I4Q7_9BACT	A0A0S2I4Q7	bacterium L21-Spi-D4	Putative hydrogenase 2 b cytochrome subunit	L21SP5_03571		Transmembrane (10)	integral component of membrane [GO:0016021]	unreviewed	Predicted		blq:L21SP5_03571;
k141_808364_1	285	0.0106568	0.0155185	0	0	Bacteria	K04656	Bacteria	Firmicutes - Clostridia	Moorella	mta:Moth_2179	(NiFe) hydrogenase maturation protein HypF	ko:K04656	*	*	*	A0A132N5Y4_9ACTN	A0A132N5Y4	Streptomyces thermoautotrophicus	Carbamoyltransferase (EC 2.1.3.-)	TH66_02505 TR74_20425		Active site (2); Domain (2)	carboxyl- or carbamoyltransferase activity [GO:0016743]; double-stranded RNA binding [GO:0003725]; zinc ion binding [GO:0008270]; protein carbamoylation [GO:0046944]	unreviewed	Inferred from homology	Caution (1); Sequence similarities (2)
k141_458350_1	291	0.0102573	0	0.0253263	0	Bacteria	K03150	Bacteria	Firmicutes - Clostridia	Coprococcus	coo:CCU_22260	iron-only hydrogenase maturation protein HydG	ko:K03150	*	path:ko00730	go:0036355	A0A0J1G4T0_9FIRM	A0A0J1G4T0	Robinsoniella sp. RHS	Uncharacterized protein	RHS_3573		Domain (1)	4 iron, 4 sulfur cluster binding [GO:0051539]; catalytic activity [GO:0003824]; metal ion binding [GO:0046872]	unreviewed	Predicted	Caution (1); Cofactor (1)				KLU70560;
k141_2004497_1	294	0.0100638	0.014701	0	0	Bacteria	K00185	Bacteria	Bacteroidetes	Draconibacterium	doi:FH5T_05165	hydrogenase	ko:K00185	*	*	*	X5DDW9_9BACT	X5DDW9	Draconibacterium orientale	Hydrogenase	FH5T_05165		Transmembrane (10)	integral component of membrane [GO:0016021]	unreviewed	Predicted		doi:FH5T_05165;			AHW59194;
k141_2392695_5	645	0.00935431	0.0496361	0	0	Bacteria	K00336	Bacteria	Fusobacteria	Sebaldella	str:Sterm_0625	hydrogenase, Fe-only	ko:K00336	md:M00144	path:ko00190	go:0008137	UPI00047C6F32
k141_669377_1	312	0.00905859	0.0398643	0	0	Bacteria	K01012	Bacteria	Firmicutes - Clostridia	Acetohalobium	aar:Acear_2037	radical SAM domain protein	ko:K01012	md:M00123,md:M00573,md:M00577	path:ko00780	go:0004076	A0A117SAX8_9FIRM	A0A117SAX8	Gracilibacter sp. BRH_c7a	[FeFe] hydrogenase H-cluster radical SAM maturase HydE	APF84_08810		Domain (2); Metal binding (3)	4 iron, 4 sulfur cluster binding [GO:0051539]; metal ion binding [GO:0046872]; transferase activity, transferring alkyl or aryl (other than methyl) groups [GO:0016765]; cofactor biosynthetic process [GO:0051188]	unreviewed	Predicted	Caution (1); Cofactor (1)
k141_2047672_1	1734	0.00888906	0.0379664	0	0	Bacteria	K00336	Bacteria	Verrucomicrobia	Opitutus	ote:Oter_1544	hydrogenase, Fe-only	ko:K00336	md:M00144	path:ko00190	go:0008137	A6LZY3_CLOB8	A6LZY3	Clostridium beijerinckii (strain ATCC 51743 / NCIMB 8052) (Clostridium acetobutylicum)	Hydrogenase, Fe-only (EC 1.12.7.2)	Cbei_3796		Domain (2)	ferredoxin hydrogenase activity [GO:0008901]; iron ion binding [GO:0005506]; iron-sulfur cluster binding [GO:0051536]	unreviewed	Predicted		cbe:Cbei_3796;		19351850;	ABR35913;
k141_7570_1	318	0.00876348	0	0.064471	0	Bacteria	K00184	Bacteria	Acidobacteria	Granulicella	acm:AciX9_0067	Fe-S-cluster-containing hydrogenase	ko:K00184	*	*	*
k141_2800879_1	330	0.00823217	0.0121163	0	0.0805038	Bacteria		Bacteria	Firmicutes - Clostridia	Thermacetogenium	tpz:Tph_c08210	Fe-S-cluster-containing hydrogenase components 2 (EC:1.2.1.2)	*	*	*	*	A0A0P6YC93_9CHLR	A0A0P6YC93	Levilinea saccharolytica	4Fe-4S ferredoxin	ADN01_14200		Domain (4)		unreviewed	Predicted	Caution (1)				KPL79628;
k141_848799_1	330	0.00823217	0.0121163	0.0201159	0	Bacteria	K18332	Bacteria	Firmicutes - Clostridia	Thermosediminibacter	toc:Toce_0697	NAD(P)-dependent iron-only hydrogenase catalytic subunit	ko:K18332	*	*	go:0050583	A0A140LA29_9THEO	A0A140LA29	Fervidicola ferrireducens	NADP-reducing hydrogenase subunit HndC (EC 1.12.1.3)	hndD_2 AN618_11320		Domain (3)	electron carrier activity [GO:0009055]; ferredoxin hydrogenase activity [GO:0008901]; hydrogen dehydrogenase (NADP+) activity [GO:0050583]; iron ion binding [GO:0005506]; iron-sulfur cluster binding [GO:0051536]	unreviewed	Predicted	Caution (1)
k141_2361415_1	369	0.00685578	0	0	0	Bacteria;Proteobacteria	K06281	Bacteria	Betaproteobacteria	Dechloromonas	dar:Daro_3988	nickel-dependent hydrogenase, large subunit	ko:K06281	*	path:ko00633	go:0033748	Q478L6_DECAR	Q478L6	Dechloromonas aromatica (strain RCB)	Nickel-dependent hydrogenase, large subunit	Daro_3988		Domain (1)	ferredoxin hydrogenase activity [GO:0008901]; nickel cation binding [GO:0016151]	unreviewed	Inferred from homology	Sequence similarities (1)	dar:Daro_3988;		21606668;	AAZ48715;
k141_1680965_1	405	0.00593479	0	0.0861012	0	Bacteria	K06282	Bacteria	Alphaproteobacteria	Bradyrhizobium	bja:bll6942	hupS; uptake hydrogenase	ko:K06282	*	path:ko00633	go:0033748	MBHS_BRADU	P12635	Bradyrhizobium diazoefficiens (strain JCM 10833 / IAM 13628 / NBRC 14792 / USDA 110)	Uptake hydrogenase small subunit (EC 1.12.99.6) (Hydrogenlyase) (Membrane-bound hydrogenase small subunit)	hupA hupS bll6942		Chain (1); Metal binding (11); Signal peptide (1)	ferredoxin hydrogenase complex [GO:0009375]; plasma membrane [GO:0005886]; 3 iron, 4 sulfur cluster binding [GO:0051538]; 4 iron, 4 sulfur cluster binding [GO:0051539]; ferredoxin hydrogenase activity [GO:0008901]; hydrogenase (acceptor) activity [GO:0033748]; metal ion binding [GO:0046872]	reviewed	Inferred from homology	Catalytic activity (1); Cofactor (2); Function (1); Post-translational modification (1); Sequence similarities (1); Subcellular location (1); Subunit structure (1)	bja:bll6942;	1048581;	21197759;	BAC52207;
k141_2127362_1	417	0.0056805	0	0.137177	0.0275007	Bacteria	K04654	Bacteria	Betaproteobacteria	Azospira	dsu:Dsui_1159	hydrogenase expression/formation protein HypD	ko:K04654	*	*	*	G8QKV6_DECSP	G8QKV6	Dechlorosoma suillum (strain ATCC BAA-33 / DSM 13638 / PS) (Azospira oryzae)	Hydrogenase expression/formation protein	Dsui_1159			metal ion binding [GO:0046872]	unreviewed	Inferred from homology	Sequence similarities (1)	dsu:Dsui_1159;			AEV25561;
k141_2082216_1	723	0.00540189	0.0472179	0	0	Bacteria	K00336	Bacteria	Firmicutes - Clostridia	Acetoanaerobium	cst:CLOST_0907	hymC; putative catalytic subunit of iron-only hydrogenase ([Fe] hydrogenase)	ko:K00336	md:M00144	path:ko00190	go:0008137	A0A088TQH0_9BACT
k141_77990_1	432	0.00538991	0.0322158	0	0	Bacteria		Bacteria	Kiritimatiellaeota	Kiritimatiella	vbl:L21SP4_01302	*	*	*	*	*	D6C7A4_9BACT	D6C7A4	uncultured bacterium	[Fe-Fe] hydrogenase large subunit (Fragment)	hydA		Domain (1); Non-terminal residue (2)		unreviewed	Predicted
k141_1489741_1	501	0.00436163	0.032796	0.020965	0	Bacteria	K00184	Bacteria	Calditrichaeota	Caldithrix	caby:Cabys_3113	*	*	*	*	*	W0J2J5_9BACT	W0J2J5	Opitutaceae bacterium TAV5	Hydrogenase	OPIT5_22580		Domain (3)		unreviewed	Predicted		obt:OPIT5_22580;			AHF92595;
k141_2528943_1	543	0.00390737	0.0471483	0	0	Bacteria	K00185	Bacteria	Bacteroidetes	Draconibacterium	doi:FH5T_05165	hydrogenase	ko:K00185	*	*	*	X5DDW9_9BACT	X5DDW9	Draconibacterium orientale	Hydrogenase	FH5T_05165		Transmembrane (10)	integral component of membrane [GO:0016021]	unreviewed	Predicted		doi:FH5T_05165;			AHW59194;
k141_273102_1	1746	0.00294088	0.191437	0	0	Bacteria	K00336	Bacteria	Verrucomicrobia	Opitutus	ote:Oter_1544	hydrogenase, Fe-only	ko:K00336	md:M00144	path:ko00190	go:0008137	UPI00040F2748
k141_2135079_1	159	0	0	0.596118	1.97877	Bacteria;Proteobacteria	K19640	Bacteria	Betaproteobacteria	Nitrosomonas	nii:Nit79A3_3186	formyl transferase domain-containing protein	*	*	*	*	A0A0F7KFV4_9PROT	A0A0F7KFV4	Nitrosomonas communis	Hydrogenase maturation protein	AAW31_09820		Domain (2)	hydroxymethyl-, formyl- and related transferase activity [GO:0016742]; biosynthetic process [GO:0009058]	unreviewed	Predicted		nco:AAW31_09820;			AKH38048;
k141_1614376_2	114	0	0	0.224724	1.76708	Bacteria	K04654	Bacteria	Chlorobi	Pelodictyon	plt:Plut_1455	hydrogenase formation HypD protein	ko:K04654	*	*	*	A0A0G3EUT7_9BURK	A0A0G3EUT7	Pandoraea thiooxydans	Hydrogenase expression/formation protein	ABW99_09680			metal ion binding [GO:0046872]	unreviewed	Inferred from homology	Sequence similarities (1)	ptx:ABW99_09680;
k141_1297811_3	429	0	0	0.483545	1.60331	Bacteria	K06282	Bacteria	Acidobacteria	Granulicella	gma:AciX8_4213	hydrogenase (NiFe) small subunit HydA	ko:K06282	*	path:ko00633	go:0033748	UPI0003702A78
k141_288518_1	105	0	0	0	1.5126	Bacteria	K00436	Bacteria	Gammaproteobacteria - Others	Thiocystis	tvi:Thivi_1131	coenzyme F420-reducing hydrogenase subunit alpha	ko:K00436	*	*	go:0047985	F9U8C4_9GAMM	F9U8C4	Thiocapsa marina 5811	Hydrogen dehydrogenase (EC 1.12.1.2)	ThimaDRAFT_0982		Domain (2)	ferredoxin hydrogenase activity [GO:0008901]; hydrogen dehydrogenase activity [GO:0047985]; nickel cation binding [GO:0016151]	unreviewed	Predicted					EGV19536;
k141_2190270_1	144	0	0	0	1.26878	Bacteria	K04653	Bacteria	Cyanobacteria	Arthrospira	arp:NIES39_L04080	hypC; hydrogenase expression/formation protein HypC	ko:K04653	*	*	*
k141_857134_1	156	0	0	0	1.24445	Bacteria	K04654	Bacteria	Deltaproteobacteria	Desulfurivibrio	dak:DaAHT2_0227	hydrogenase expression/formation protein HypD	ko:K04654	*	*	*	D6Z6H9_DESAT	D6Z6H9	Desulfurivibrio alkaliphilus (strain DSM 19089 / UNIQEM U267 / AHT2)	Hydrogenase expression/formation protein	DaAHT2_0227			metal ion binding [GO:0046872]	unreviewed	Inferred from homology	Sequence similarities (1)	dak:DaAHT2_0227;		38161490;	ADH84938;
k141_1428586_1	120	0	0	0	1.18051	Bacteria	K04653	Bacteria	Acidobacteria	Candidatus Koribacter	aba:Acid345_1706	hydrogenase assembly chaperone HypC/HupF	ko:K04653	*	*	*	A0A168IR26_9ACTN	A0A168IR26	Frankia sp. EI5c	Hydrogenase maturation protein HypC	UG55_108526				unreviewed	Predicted	Caution (1)
k141_1106317_1	150	0	0	0	1.14179	Bacteria	K04656	Bacteria	Cyanobacteria	Chroococcidiopsis	cthe:Chro_4403	(NiFe) hydrogenase maturation protein HypF	ko:K04656	*	*	*	A0A1G0NP80_9BACT
k141_978764_2	96	0	0	0	1.13968	Bacteria;Proteobacteria;Alphaproteobacteria;Rhizobiales;Methylocystaceae	K06282	Bacteria	Alphaproteobacteria	Methylocystis	msc:BN69_3415	hydrogenase (NiFe) small subunit HydA	ko:K06282	*	path:ko00633	go:0033748
k141_1807053_1	153	0	0	0	1.08601	Bacteria	K04655	Bacteria	Gammaproteobacteria - Others	Hahella	hch:HCH_00072	hypE; hydrogenase expression/formation protein HypE	ko:K04655	*	*	*	A0A162I5Z1_9DELT	A0A162I5Z1	Deltaproteobacteria bacterium GWC2_55_46	Hydrogenase expression/formation protein HypE	A2V21_210255		Domain (2)		unreviewed	Predicted	Caution (1)
k141_2744370_1	165	0	0	0	1.08274	Bacteria	K04656	Bacteria	Chloroflexi	Anaerolinea	atm:ANT_17860	hypF; hydrogenase maturation protein HypF	ko:K04656	*	*	*
k141_1348950_2	102	0	0	0	1.06296	Bacteria;Proteobacteria;Gammaproteobacteria;Methylococcales;Methylococcaceae;Methylobacter	K06281	Bacteria	Alphaproteobacteria	Yangia	yan:AYJ57_03525	*	*	*	*	*	G3J1B4_9GAMM	G3J1B4	Methylobacter tundripaludum SV96	Cytochrome-c3 hydrogenase (EC 1.12.2.1)	Mettu_4139		Domain (1)	cytochrome-c3 hydrogenase activity [GO:0047806]; ferredoxin hydrogenase activity [GO:0008901]; nickel cation binding [GO:0016151]	unreviewed	Inferred from homology	Sequence similarities (1)				EGW20986;
k141_784478_1	171	0	0	0	0.991329	Bacteria		Bacteria	Chloroflexi	Caldilinea	cap:CLDAP_30480	putative molybdopterin oxidoreductase iron-sulfur binding subunit	*	*	*	*	A0A0C2CTL1_9DELT	A0A0C2CTL1	Enhygromyxa salina	Fe-S-cluster-containing hydrogenase components 1	DB30_06728		Domain (3); Transmembrane (8)	integral component of membrane [GO:0016021]	unreviewed	Predicted	Caution (1)				KIG14501;
k141_2247323_1	159	0	0	0	0.989384	Bacteria	K00336	Bacteria	Chlorobi	Ignavibacterium	ial:IALB_0531	hydA; hydrogenase subunit HydA	ko:K00336	md:M00144	path:ko00190	go:0008137	A0A0E4BA19_9BACT	A0A0E4BA19	uncultured bacterium	[FeFe]-hydrogenase (Fragment)	hydA		Domain (1); Non-terminal residue (2)		unreviewed	Predicted
k141_2554455_1	150	0	0	0	0.913433	Bacteria		Bacteria	Deltaproteobacteria	Syntrophus	sat:SYN_02426	NADH:ubiquinone oxidoreductase, NADH-binding subunit	*	*	*	*	A0A0S7BB10_9CHLR	A0A0S7BB10	Longilinea arvoryzae	NAD(P)-dependent iron-only hydrogenase diaphorase component flavoprotein	LARV_02707		Domain (2)	4 iron, 4 sulfur cluster binding [GO:0051539]; FMN binding [GO:0010181]; metal ion binding [GO:0046872]; NADH dehydrogenase (ubiquinone) activity [GO:0008137]	unreviewed	Predicted	Cofactor (1)
k141_2381171_1	312	0	0	0.133464	0.890045	Bacteria		Bacteria	Bacteroidetes	Rhodothermus	rmr:Rmar_2590	nickel-dependent hydrogenase large subunit	*	*	*	*	A0A0S8D1D8_9BACT	A0A0S8D1D8	Nitrospira bacterium SG8_3	Dehydrogenase	AMK69_04825		Domain (1)	ferredoxin hydrogenase activity [GO:0008901]; nickel cation binding [GO:0016151]	unreviewed	Predicted	Caution (1)
k141_584602_1	153	0	0	0	0.868808	Bacteria	K04655	Bacteria	Cyanobacteria	Chroococcidiopsis	cthe:Chro_4409	Hydrogenase maturation protein, carbamoyl dehydratase HypE	ko:K04655	*	*	*	A0A077JGE7_9CYAN	A0A077JGE7	cyanobacterium endosymbiont of Epithemia turgida isolate EtSB Lake Yunoko	Hydrogenase expression/formation protein	hypE ETSB_1336		Domain (2)		unreviewed	Predicted		ceo:ETSB_1336;			BAP18087;
k141_2405633_1	168	0	0	0.223249	0.862219	Bacteria;Proteobacteria		Bacteria	Betaproteobacteria	Sulfuricella	sdr:SCD_n00767	hydrogenase expression/formation protein HupK	*	*	*	*	N6Y4Y7_9RHOO	N6Y4Y7	Thauera phenylacetica B4P	Putative hydrogenase expression/formation protein HupK (Fragment)	C667_23544		Non-terminal residue (1)		unreviewed	Predicted	Caution (1)				ENO89251;
k141_2175282_1	255	0	0	0.131712	0.791521	Bacteria	K04655	Bacteria	Bacteroidetes	Parabacteroides	pdi:BDI_1810	hydrogenase expression/formation protein HypE	ko:K04655	*	*	*	V4JM60_9GAMM	V4JM60	uncultured Thiohalocapsa sp. PB-PSB1	Hydrogenase	N838_28595		Domain (2)		unreviewed	Predicted	Caution (1)
k141_2261396_1	159	0	0	0.0993529	0.791507	Bacteria	K04655	Bacteria	Gammaproteobacteria - Others	Allochromatium	alv:Alvin_2797	hydrogenase expression/formation protein HypE	ko:K04655	*	*	*
k141_763684_1	159	0	0	0	0.791507	Bacteria;Spirochaetes;Spirochaetia;Spirochaetales;Spirochaetaceae;Spirochaeta	K18332	Bacteria	Spirochaetes	Spirochaeta	sfc:Spiaf_1750	hydrogenase, Fe-only	ko:K18332	*	*	go:0050583	A0A098QXR4_9SPIO	A0A098QXR4	Spirochaeta lutea	Ferredoxin	DC28_06440		Domain (3)	electron carrier activity [GO:0009055]; ferredoxin hydrogenase activity [GO:0008901]; iron ion binding [GO:0005506]; iron-sulfur cluster binding [GO:0051536]	unreviewed	Predicted	Caution (1)				KGE72685;
k141_2581136_1	120	0	0	0	0.787004	Bacteria;Firmicutes;Clostridia;Clostridiales	K00336	Bacteria	Firmicutes - Clostridia	butyrate-producing bacterium SM4/1	bprm:CL3_28570	hydrogenases, Fe-only (EC:1.6.5.3)	*	*	*	*	A0A0A7NV46_9CLOT	A0A0A7NV46	Caloranaerobacter ferrireducens	Periplasmic [Fe] hydrogenase large subunit			Domain (3)	electron carrier activity [GO:0009055]; ferredoxin hydrogenase activity [GO:0008901]; iron ion binding [GO:0005506]; iron-sulfur cluster binding [GO:0051536]	unreviewed	Predicted
k141_2229081_2	210	0	0	0.0503291	0.70823	Bacteria;Proteobacteria;Gammaproteobacteria;Methylococcales;Methylococcaceae;Methylobacter	K06282	Bacteria	Gammaproteobacteria - Others	Methylomonas	mmt:Metme_1779	hydrogenase (NiFe) small subunit HydA (EC:1.12.99.6)	ko:K06282	*	path:ko00633	go:0033748	G3J1B5_9GAMM	G3J1B5	Methylobacter tundripaludum SV96	Hydrogenase (NiFe) small subunit HydA (EC 1.12.99.6)	Mettu_4140		Chain (1); Domain (2); Metal binding (11); Signal peptide (1)	ferredoxin hydrogenase complex [GO:0009375]; 3 iron, 4 sulfur cluster binding [GO:0051538]; 4 iron, 4 sulfur cluster binding [GO:0051539]; ferredoxin hydrogenase activity [GO:0008901]; hydrogenase (acceptor) activity [GO:0033748]; metal ion binding [GO:0046872]	unreviewed	Predicted	Cofactor (2)				EGW20987;
k141_2752427_3	195	0	0	0.265145	0.704276	Bacteria	K04656	Bacteria	Cyanobacteria	Chroococcidiopsis	cthe:Chro_4403	(NiFe) hydrogenase maturation protein HypF	ko:K04656	*	*	*	UPI00034B922E
k141_1049070_1	69	0	3.28898	0	0.704263	Bacteria;Proteobacteria;Deltaproteobacteria;Myxococcales	K04656	Bacteria	Alphaproteobacteria	Methylocystis	msc:BN69_2346	(NiFe) hydrogenase maturation protein HypF	ko:K04656	*	*	*
k141_523366_2	126	0	0	0	0.703253	Bacteria	K06281	Bacteria	Gammaproteobacteria - Others	Sedimenticola	seds:AAY24_03200	*	*	*	*	*	G2DWF9_9GAMM	G2DWF9	Thiorhodococcus drewsii AZ1	Cytochrome-c3 hydrogenase (EC 1.12.2.1)	ThidrDRAFT_0348		Domain (1)	cytochrome-c3 hydrogenase activity [GO:0047806]; ferredoxin hydrogenase activity [GO:0008901]; nickel cation binding [GO:0016151]	unreviewed	Inferred from homology	Caution (1); Sequence similarities (1)				EGV33659;
k141_538919_2	348	0	0	0.0367058	0.698186	Bacteria	K18007	Bacteria	Deltaproteobacteria	Desulfotalea	dps:DP2211	hydrogenase, small chain	ko:K18007	*	*	go:0047985	I3Y841_THIV6	I3Y841	Thiocystis violascens (strain ATCC 17096 / DSM 198 / 6111) (Chromatium violascens)	Coenzyme F420-reducing hydrogenase, gamma subunit	Thivi_1129		Domain (1)	iron-sulfur cluster binding [GO:0051536]; oxidation-reduction process [GO:0055114]	unreviewed	Predicted		tvi:Thivi_1129;			AFL73159;
k141_1399697_1	501	0	0	0.0733775	0.697997	Bacteria;Proteobacteria;Betaproteobacteria	K06281	Bacteria	Betaproteobacteria	Rhodoferax	rfr:Rfer_4091	nickel-dependent hydrogenase large subunit	ko:K06281	*	path:ko00633	go:0033748	Q21R14_RHOFT	Q21R14	Rhodoferax ferrireducens (strain ATCC BAA-621 / DSM 15236 / T118) (Albidiferax ferrireducens)	Nickel-dependent hydrogenase, large subunit	Rfer_4091		Domain (1)	ferredoxin hydrogenase activity [GO:0008901]; nickel cation binding [GO:0016151]	unreviewed	Inferred from homology	Sequence similarities (1)	rfr:Rfer_4091;		23241067;	ABD71789;
k141_822250_1	168	0	0	0	0.689775	Bacteria;Proteobacteria;Alphaproteobacteria;Rhodobacterales;Rhodobacteraceae	K06281	Bacteria	Alphaproteobacteria	Defluviimonas	daa:AKL17_1479	*	*	*	*	*	A0A0A0HIQ8_9RHOB	A0A0A0HIQ8	Roseovarius mucosus DSM 17069	Ni,Fe-hydrogenase I large subunit (EC 1.12.5.1)	rosmuc_03326		Domain (2)	ferredoxin hydrogenase activity [GO:0008901]; hydrogen:quinone oxidoreductase activity [GO:0047067]; nickel cation binding [GO:0016151]	unreviewed	Predicted	Caution (1)				KGM87025;
k141_1343841_1	150	0	0	0	0.685075	Bacteria	K18332	Bacteria	Unclassified Bacteria	bacterium L21-Spi-D4	blq:L21SP5_00771	*	*	*	*	*	A0A0E4BAP9_9BACT	A0A0E4BAP9	uncultured bacterium	[FeFe]-hydrogenase (Fragment)	hydA		Domain (1); Non-terminal residue (2)		unreviewed	Evidence at transcript level
k141_1031339_1	129	0	0	0.168	0.666689	Bacteria;Actinobacteria;Actinobacteria;Actinomycetales;Streptomycetaceae;Streptomyces		Bacteria	Actinobacteria	Stackebrandtia	sna:Snas_3432	hydrogenase maturation protease	*	*	*	*	UPI0006E379A0
k141_247034_1	129	0	0	0.336	0.666689	Bacteria	K06281	Bacteria	Alphaproteobacteria	Magnetospirillum	mag:amb1647	Ni,Fe-hydrogenase I large subunit	ko:K06281	*	path:ko00633	go:0033748	A0A0U5FXU4_9PROT	A0A0U5FXU4	Magnetospirillum sp. XM-1	Hydrogenase 2, large subunit (EC 1.12.7.2)	hybC XM1_3917		Domain (1)	ferredoxin hydrogenase activity [GO:0008901]; nickel cation binding [GO:0016151]	unreviewed	Inferred from homology	Sequence similarities (1)	magx:XM1_3917;
k141_247983_1	129	0	0	0.168	0.666689	Bacteria	K00336	Bacteria	Firmicutes - Clostridia	Ammonifex	adg:Adeg_1783	hydrogenase, Fe-only	ko:K00336	md:M00144	path:ko00190	go:0008137
k141_1284177_1	171	0	0	0	0.660886	Bacteria	K18332	Bacteria	Synergistetes	Thermanaerovibrio	tai:Taci_0150	hydrogenase	ko:K18332	*	*	go:0050583	A0A0N8GLS7_9CHLR	A0A0N8GLS7	Leptolinea tardivitalis	NADH:ubiquinone oxidoreductase	ADM99_03695		Domain (3)	electron carrier activity [GO:0009055]; ferredoxin hydrogenase activity [GO:0008901]; iron ion binding [GO:0005506]; iron-sulfur cluster binding [GO:0051536]	unreviewed	Predicted	Caution (1)				KPL73330;
k141_1199693_1	63	0	0	0	0.630731	Bacteria;Proteobacteria;Gammaproteobacteria;Methylococcales;Methylococcaceae;Methylobacter		Bacteria	Gammaproteobacteria - Others	Methylomonas	mmt:Metme_0246	hydrogenase maturation protease	*	*	*	*	UPI0003FD5F1E
k141_2324760_1	186	0	0	0	0.627113	Bacteria;Proteobacteria;Betaproteobacteria		Bacteria	Betaproteobacteria	Sulfuritalea	shd:SUTH_02954	*	*	*	*	*	A0A0C5IXN6_9RHOO	A0A0C5IXN6	Rugosibacter aromaticivorans	Hydrogenase	PG1C_01330		Domain (3)	NAD binding [GO:0051287]; NADH dehydrogenase (ubiquinone) activity [GO:0008137]; quinone binding [GO:0048038]	unreviewed	Predicted		rbu:PG1C_01330;			AJP47467;
k141_1614376_1	384	0	0	0.0780316	0.625378	Bacteria	K04653	Bacteria	Cyanobacteria	Geitlerinema	gei:GEI7407_1924	hydrogenase assembly chaperone HypC/HupF	ko:K04653	*	*	*
k141_2112161_2	354	0	0	0.303111	0.60704	Bacteria		Bacteria	Deltaproteobacteria	Desulfobacula	dto:TOL2_C09050	mvhD1; methyl-viologen-reducing hydrogenase subunit delta	*	*	*	*	UPI0004E0F979
k141_277428_1	279	0	0	0.137405	0.605171	Bacteria	K04654	Bacteria	Cyanobacteria	Cyanothece	cyt:cce_2907	hypD; hydrogenase isoenzymes formation protein	ko:K04654	*	*	*	H5SSB3_9BACT	H5SSB3	Candidatus Acetothermus autotrophicum	Hydrogenase expression/formation protein HypD	HGMM_OP3C204			metal ion binding [GO:0046872]	unreviewed	Predicted
k141_1973309_1	135	0	0	0	0.598425	Bacteria	K04655	Bacteria	Betaproteobacteria	Azospira	dsu:Dsui_1158	hydrogenase expression/formation protein HypE	ko:K04655	*	*	*	UPI0006CEA2E2
k141_2176493_1	135	0	0	0	0.598425	Bacteria	K00184	Bacteria	Chloroflexi	Roseiflexus	rrs:RoseRS_4140	Fe-S-cluster-containing hydrogenase components 1-like protein	ko:K00184	*	*	*	H2CCW2_9LEPT	H2CCW2	Leptonema illini DSM 21528	Quinol:cytochrome c oxidoreductase iron-sulfur protein	Lepil_1749		Domain (3)	molybdenum ion binding [GO:0030151]; oxidoreductase activity [GO:0016491]	unreviewed	Predicted					EHQ06432;
k141_1297811_2	585	0	0	0.296845	0.598056	Bacteria	K06282	Bacteria	Acidobacteria	Granulicella	gma:AciX8_4213	hydrogenase (NiFe) small subunit HydA	ko:K06282	*	path:ko00633	go:0033748	UPI0003702A78
k141_1732311_1	159	0	0	0	0.593631	Bacteria	K04652	Bacteria	Actinobacteria	Thermobispora	tbi:Tbis_3219	hydrogenase nickel incorporation protein HypB	ko:K04652	*	*	*	F8B258_FRADG	F8B258	Frankia symbiont subsp. Datisca glomerata	Hydrogenase accessory protein HypB	FsymDg_2482		Domain (1)	nickel cation binding [GO:0016151]; protein complex assembly [GO:0006461]	unreviewed	Predicted		fsy:FsymDg_2482;			AEH09852;
k141_1003906_2	507	0	0	0.226792	0.579377	Bacteria	K06281	Bacteria	Betaproteobacteria	Rhodoferax	rfr:Rfer_4091	nickel-dependent hydrogenase large subunit	ko:K06281	*	path:ko00633	go:0033748	Q21R14_RHOFT	Q21R14	Rhodoferax ferrireducens (strain ATCC BAA-621 / DSM 15236 / T118) (Albidiferax ferrireducens)	Nickel-dependent hydrogenase, large subunit	Rfer_4091		Domain (1)	ferredoxin hydrogenase activity [GO:0008901]; nickel cation binding [GO:0016151]	unreviewed	Inferred from homology	Sequence similarities (1)	rfr:Rfer_4091;		23241067;	ABD71789;
k141_1297811_1	1755	0	0	0.188796	0.566252	Bacteria	K06281	Bacteria	Acidobacteria	Granulicella	gma:AciX8_4214	cytochrome-c3 hydrogenase	ko:K06281	*	path:ko00633	go:0033748	A0A0B6X103_9BACT	A0A0B6X103	Pyrinomonas methylaliphatogenes	Ni,Fe-hydrogenase I large subunit (EC 1.12.99.6)	PYK22_03065		Domain (2)	hydrogenase (acceptor) activity [GO:0033748]; nickel cation binding [GO:0016151]	unreviewed	Predicted					CDM67016;
k141_667803_1	201	0	0	0.0557325	0.559376	Bacteria;Proteobacteria;Betaproteobacteria		Bacteria	Betaproteobacteria	Candidatus Accumulibacter	app:CAP2UW1_1327	methyl-viologen-reducing hydrogenase subunit delta	*	*	*	*
k141_828845_1	186	0	0	0.0671519	0.538499	Bacteria	K03737	Bacteria	Chloroflexi	Anaerolinea	atm:ANT_28320	putative pyruvate:ferredoxin oxidoreductase	ko:K03737	md:M00173,md:M00374	path:ko00720,path:ko01200	*	A0A150J355_9EURY	A0A150J355	Arc I group archaeon U1lsi0528_Bin055	Hydrogenase MvhADGHdrABC F420-non-reducing hydrogenase subunit B	AMQ22_01295		Domain (2)	iron ion binding [GO:0005506]; oxidoreductase activity, acting on the aldehyde or oxo group of donors [GO:0016903]; thiamine pyrophosphate binding [GO:0030976]; electron transport chain [GO:0022900]	unreviewed	Predicted	Caution (1)
k141_1216297_1	222	0	0	0	0.535022	Bacteria	K00184	Bacteria	Chloroflexi	Anaerolinea	atm:ANT_24780	iron-sulfur binding protein	ko:K00184	*	*	*	A0A0S7BHU1_9CHLR	A0A0S7BHU1	Longilinea arvoryzae	Fe-S-cluster-containing hydrogenase components 1	LARV_01816		Domain (3)		unreviewed	Predicted
k141_1929895_1	168	0	0	0.0863827	0.517331	Bacteria	K06281	Bacteria	Planctomycetes	Singulisphaera	saci:Sinac_4493	Ni,Fe-hydrogenase I large subunit	ko:K06281	*	path:ko00633	go:0033748	D6QZU6_9BACT	D6QZU6	uncultured bacterium	[NiFe]-hydrogenase large subunit (Fragment)	hydB		Domain (1); Non-terminal residue (2)	nickel cation binding [GO:0016151]	unreviewed	Predicted
k141_664209_1	168	0	0	0	0.517331	Bacteria	K03737	Bacteria	Chloroflexi	Anaerolinea	atm:ANT_28320	putative pyruvate:ferredoxin oxidoreductase	ko:K03737	md:M00173,md:M00374	path:ko00720,path:ko01200	*	A0A150J355_9EURY	A0A150J355	Arc I group archaeon U1lsi0528_Bin055	Hydrogenase MvhADGHdrABC F420-non-reducing hydrogenase subunit B	AMQ22_01295		Domain (2)	iron ion binding [GO:0005506]; oxidoreductase activity, acting on the aldehyde or oxo group of donors [GO:0016903]; thiamine pyrophosphate binding [GO:0030976]; electron transport chain [GO:0022900]	unreviewed	Predicted	Caution (1)
k141_1522835_1	144	0	0	0	0.507513	Bacteria;Actinobacteria;Actinobacteria;Actinomycetales;Streptomycetaceae	K04656	Bacteria	Chloroflexi	Anaerolinea	atm:ANT_17860	hypF; hydrogenase maturation protein HypF	ko:K04656	*	*	*	A0A101H5K4_9CHLR	A0A101H5K4	Anaerolineae bacterium 49_20	Carbamoyltransferase (EC 2.1.3.-)	XD89_0448		Active site (2); Domain (2)	carboxyl- or carbamoyltransferase activity [GO:0016743]; double-stranded RNA binding [GO:0003725]; zinc ion binding [GO:0008270]; protein carbamoylation [GO:0046944]	unreviewed	Inferred from homology	Caution (1); Sequence similarities (2)
k141_2111105_1	144	0	0	0	0.507513	Bacteria	K00334	Bacteria	Chlorobi	Melioribacter	mro:MROS_0636	Fe-only hydrogenase, subunit gamma	ko:K00334	md:M00144	path:ko00190	go:0008137	R6PDM8_9CLOT	R6PDM8	Clostridium sp. CAG:306	NADH dehydrogenase I subunit E	BN597_00115		Metal binding (4)	2 iron, 2 sulfur cluster binding [GO:0051537]; metal ion binding [GO:0046872]; oxidoreductase activity [GO:0016491]	unreviewed	Predicted	Caution (1); Cofactor (1)
k141_408807_2	144	0	0	0	0.507513	Bacteria;Proteobacteria;Gammaproteobacteria;Methylococcales;Methylococcaceae;Methylobacter		Bacteria	Gammaproteobacteria - Others	Methylomonas	mmt:Metme_1766	Ni,Fe-hydrogenase I large subunit	*	*	*	*
k141_1764510_1	105	0	0	0.520275	0.504201	Bacteria;Proteobacteria;Betaproteobacteria	K12140	Bacteria	Betaproteobacteria	Paraburkholderia	bxe:Bxe_C0177	hypothetical protein	ko:K00540	*	*	*	A0A069BCY9_BURPE	A0A069BCY9	Burkholderia pseudomallei (Pseudomonas pseudomallei)	Hydrogenase 4 membrane component (EC 1.-.-.-) (Putative membrane protein)	hyfE DP46_3636 ERS012314_04364		Transmembrane (7)	integral component of membrane [GO:0016021]; oxidoreductase activity [GO:0016491]	unreviewed	Predicted					CFT99764;CRY46704;
k141_538919_1	672	0	0	0.0424856	0.498121	Bacteria	K05588	Bacteria	Acidobacteria	Candidatus Solibacter	sus:Acid_5017	bidirectional hydrogenase complex protein HoxU (EC:1.12.1.2)	ko:K05588	*	path:ko00190	go:0008137	A0A1C0VDF5_9CYAN	A0A1C0VDF5	Limnothrix sp. P13C2	Bidirectional hydrogenase complex protein HoxU	BCR12_16965		Domain (3)	DNA binding [GO:0003677]; electron carrier activity [GO:0009055]; iron-sulfur cluster binding [GO:0051536]; oxidoreductase activity [GO:0016491]	unreviewed	Predicted	Caution (1)
k141_2793220_1	1017	0	0	0.181275	0.489296	Bacteria;Proteobacteria;Betaproteobacteria	K06281	Bacteria	Betaproteobacteria	Sulfuritalea	shd:SUTH_02031	*	*	*	*	*	Q21R14_RHOFT	Q21R14	Rhodoferax ferrireducens (strain ATCC BAA-621 / DSM 15236 / T118) (Albidiferax ferrireducens)	Nickel-dependent hydrogenase, large subunit	Rfer_4091		Domain (1)	ferredoxin hydrogenase activity [GO:0008901]; nickel cation binding [GO:0016151]	unreviewed	Inferred from homology	Sequence similarities (1)	rfr:Rfer_4091;		23241067;	ABD71789;
k141_469107_1	192	0	0	0	0.485482	Bacteria	K06282	Bacteria	Planctomycetes	Singulisphaera	saci:Sinac_4492	Ni,Fe-hydrogenase I small subunit	ko:K06282	*	path:ko00633	go:0033748	UPI0003702A78
k141_2072802_2	108	0	0	0.250465	0.484967	Bacteria;Proteobacteria;Alphaproteobacteria;Rhizobiales;Methylocystaceae;Methylocystis	K03605	Bacteria	Alphaproteobacteria	Methylocystis	msc:BN69_3421	hydrogenase maturation protease	ko:K03605	*	*	*
k141_1855548_1	195	0	0	0.239641	0.480104	Bacteria	K04656	Bacteria	Cyanobacteria	Oscillatoria	oac:Oscil6304_5920	(NiFe) hydrogenase maturation protein HypF	ko:K04656	*	*	*	A0A0S4L7I1_9BACT	A0A0S4L7I1	Candidatus Nitrospira nitrosa	Carbamoyltransferase (EC 2.1.3.-)	hypF COMA1_10783		Active site (2); Domain (2)	carboxyl- or carbamoyltransferase activity [GO:0016743]; double-stranded RNA binding [GO:0003725]; zinc ion binding [GO:0008270]; protein carbamoylation [GO:0046944]	unreviewed	Inferred from homology	Sequence similarities (2)				CUS32730;
k141_2053289_1	195	0	0	0.119821	0.480104	Bacteria;Verrucomicrobia;Opitutae;Opitutales;Opitutaceae	K00184	Bacteria	Verrucomicrobia	Opitutus	ote:Oter_3934	Fe-S-cluster-containing hydrogenase components 1-like protein	ko:K00184	*	*	*	B1ZZD6_OPITP	B1ZZD6	Opitutus terrae (strain DSM 11246 / JCM 15787 / PB90-1)	Fe-S-cluster-containing hydrogenase components 1-like protein	Oter_3934		Domain (3)		unreviewed	Predicted		ote:Oter_3934;		22819655;	ACB77208;
k141_91873_1	174	0	0	0.158521	0.474439	Bacteria	K04656	Bacteria	Chloroflexi	Anaerolinea	atm:ANT_17860	hypF; hydrogenase maturation protein HypF	ko:K04656	*	*	*	A0A1A0N3X6_9MYCO	A0A1A0N3X6	Mycobacterium mucogenicum	Carbamoyltransferase (EC 2.1.3.-)	A5642_09455		Active site (2); Domain (2)	carboxyl- or carbamoyltransferase activity [GO:0016743]; double-stranded RNA binding [GO:0003725]; zinc ion binding [GO:0008270]; protein carbamoylation [GO:0046944]	unreviewed	Inferred from homology	Caution (1); Sequence similarities (2)
k141_1728109_1	252	0	0	1.07919	0.472996	Bacteria;Proteobacteria	K12141	Bacteria	Gammaproteobacteria - Others	Methylomonas	mmt:Metme_1583	NADH dehydrogenase (quinone) (EC:1.6.99.5)	ko:K12141	*	*	*	A0A161PL76_9DELT	A0A161PL76	Deltaproteobacteria bacterium GWC2_55_46	Hydrogenase 4 subunit F	A2V21_206490		Domain (1); Transmembrane (13)	integral component of membrane [GO:0016021]; NADH dehydrogenase (ubiquinone) activity [GO:0008137]; ATP synthesis coupled electron transport [GO:0042773]	unreviewed	Predicted	Caution (1); Subcellular location (1)
k141_130024_1	150	0	0.0326428	0.11526	0.456717	Bacteria	K04655	Bacteria	Gammaproteobacteria - Others	Methylomonas	mmt:Metme_1756	hydrogenase expression/formation protein HypE	ko:K04655	*	*	*	UPI00035C7B21
k141_774502_1	150	0	0	0	0.456717	Bacteria	K03150	Bacteria	Calditrichaeota	Caldithrix	caby:Cabys_3686	*	*	*	*	*	A0A1C0ACT2_9FIRM	A0A1C0ACT2	Orenia metallireducens	[FeFe] hydrogenase H-cluster radical SAM maturase HydG	U472_00760		Coiled coil (1); Domain (1)	4 iron, 4 sulfur cluster binding [GO:0051539]; catalytic activity [GO:0003824]; metal ion binding [GO:0046872]	unreviewed	Predicted	Caution (1); Cofactor (1)
k141_433134_1	177	0	0	0.227587	0.455315	Bacteria;Cyanobacteria	K04653	Bacteria	Cyanobacteria	Oscillatoria	oac:Oscil6304_5921	Hydrogenase maturation protein HypC	ko:K04653	*	*	*	UPI00047645DF
k141_1003906_1	399	0	0	0.0869073	0.441558	Bacteria;Proteobacteria;Betaproteobacteria;Rhodocyclales;Rhodocyclaceae		Bacteria	Betaproteobacteria	Azospira	dsu:Dsui_3010	polysulfide reductase	*	*	*	*	A0A1B4XHZ9_9GAMM	A0A1B4XHZ9	Sulfuricaulis limicola	Hydrogenase	SCL_2138		Transmembrane (10)	integral component of membrane [GO:0016021]	unreviewed	Predicted
k141_2786577_1	180	0	0	0	0.437193	Bacteria;Proteobacteria	K00122	Bacteria	Gammaproteobacteria - Others	Methylomicrobium	mah:MEALZ_1883	fdh1B; Tungsten-containing NAD-dependent formate dehydrogenase, beta subunit	ko:K00122	*	path:ko00630,path:ko00680,path:ko01200	go:0008863	A0A0M7AYV7_9RHOB	A0A0M7AYV7	Labrenzia alba	NADP-reducing hydrogenase subunit HndC (EC 1.12.1.3)	hndC LA5096_01857		Domain (1)	4 iron, 4 sulfur cluster binding [GO:0051539]; FMN binding [GO:0010181]; hydrogen dehydrogenase (NADP+) activity [GO:0050583]; metal ion binding [GO:0046872]; NADH dehydrogenase (ubiquinone) activity [GO:0008137]	unreviewed	Predicted	Cofactor (1)				CTQ68569;
k141_728437_1	153	0	0	0	0.434404	Bacteria	K04655	Bacteria	Deltaproteobacteria	Labilithrix	llu:AKJ09_10028	*	*	*	*	*	A0A0S4LET0_9BACT	A0A0S4LET0	Candidatus Nitrospira nitrificans	Hydrogenase expression/formation protein HypE	hypE COMA2_20121		Domain (2)		unreviewed	Predicted					CUS35165;
k141_1882353_1	249	0	0	0.138367	0.415739	Bacteria;Actinobacteria;Actinobacteria	K00441	Bacteria	Actinobacteria	Actinobacteria bacterium IMCC26256	abai:IMCC26256_11151	*	*	*	*	*	A0A0G3V0N2_9ACTN	A0A0G3V0N2	Actinobacteria bacterium IMCC26256	Coenzyme F420-reducing hydrogenase, beta subunit (EC 1.12.98.1)	IMCC26256_11151		Domain (1)	coenzyme F420 hydrogenase activity [GO:0050454]	unreviewed	Predicted		abai:IMCC26256_11151;			AKL72457;
k141_1588413_1	156	0	0	0	0.414818	Bacteria;Ignavibacteriae;Ignavibacteria;Ignavibacteriales	K18006	Bacteria	Chlorobi	Melioribacter	mro:MROS_2488	Fe-only hydrogenase, catalytic subunit alpha	ko:K18006	*	*	go:0047985	A0A117SB10_9BACT	A0A117SB10	bacterium BRH_c32	Hydrogenase	APF79_01955		Domain (3)	electron carrier activity [GO:0009055]; ferredoxin hydrogenase activity [GO:0008901]; iron ion binding [GO:0005506]; iron-sulfur cluster binding [GO:0051536]	unreviewed	Predicted	Caution (1)
k141_2428881_1	252	0	0	0.168741	0.405425	Bacteria		Bacteria	Bacteroidetes	Draconibacterium	doi:FH5T_07430	4Fe-4S ferredoxin	*	*	*	*	A0A150IK03_9EURY	A0A150IK03	Arc I group archaeon B03fssc0709_Meth_Bin005	Hydrogenase MvhADGHdrABC CoB-CoM heterodisulfide reductase subunit A	APG10_00961		Domain (2)		unreviewed	Predicted	Caution (1)
k141_1290988_1	159	0	0	0	0.395754	Bacteria		Bacteria	Verrucomicrobia	Opitutus	ote:Oter_2461	hydrogenase, membrane subunit 3-like protein (EchB-like)	*	*	*	*
k141_620484_1	315	0	0	0.0218622	0.393613	Bacteria;Proteobacteria	K00122	Bacteria	Gammaproteobacteria - Others	Nitrosococcus	nhl:Nhal_2430	Respiratory-chain NADH dehydrogenase domain 51 kDa subunit	ko:K00122	*	path:ko00630,path:ko00680,path:ko01200	go:0008863	A0A0M7AYV7_9RHOB	A0A0M7AYV7	Labrenzia alba	NADP-reducing hydrogenase subunit HndC (EC 1.12.1.3)	hndC LA5096_01857		Domain (1)	4 iron, 4 sulfur cluster binding [GO:0051539]; FMN binding [GO:0010181]; hydrogen dehydrogenase (NADP+) activity [GO:0050583]; metal ion binding [GO:0046872]; NADH dehydrogenase (ubiquinone) activity [GO:0008137]	unreviewed	Predicted	Cofactor (1)				CTQ68569;
k141_2653989_1	489	0	0	0.130176	0.391862	Bacteria		Bacteria	Firmicutes - Clostridia	Desulfosporosinus	dor:Desor_2602	Fe-S-cluster-containing hydrogenase subunit	*	*	*	*
k141_1171343_1	189	0	0	0.258464	0.388206	Bacteria;Proteobacteria	K00436	Bacteria	Betaproteobacteria	Dechloromonas	dar:Daro_0982	nickel-dependent hydrogenase, large subunit	ko:K00436	*	*	go:0047985	UPI000409DD2B
k141_2272519_1	396	0	0	0.104038	0.387204	Bacteria		Bacteria	Actinobacteria	Streptosporangium	sro:Sros_4826	nickel-dependent hydrogenase large subunit	*	*	*	*	H2JP56_STRHJ	H2JP56	Streptomyces hygroscopicus subsp. jinggangensis (strain 5008)	Nickel-dependent hydrogenase	SHJG_8772		Domain (2)	nickel cation binding [GO:0016151]	unreviewed	Predicted		shy:SHJG_8772;	12806745;		AEY94036;
k141_1256580_1	162	0	0	0.0947824	0.377395	Bacteria		Bacteria	Alphaproteobacteria	Blastochloris	bvr:BVIR_498	*	*	*	*	*	H8FVH9_PHAMO	H8FVH9	Phaeospirillum molischianum DSM 120	Hydrogenase, Fe-only	PHAMO_380035		Domain (3)	electron carrier activity [GO:0009055]; ferredoxin hydrogenase activity [GO:0008901]; iron ion binding [GO:0005506]; iron-sulfur cluster binding [GO:0051536]	unreviewed	Predicted	Caution (1)				CCG42367;
k141_696146_2	465	0	0	0.0816288	0.374326	Bacteria	K03605	Bacteria	Acidobacteria	Granulicella	gma:AciX8_4220	hydrogenase maturation protease	ko:K03605	*	*	*	A0A0J6XMW7_9ACTN	A0A0J6XMW7	Streptomyces roseus	Protease	ACS04_22880			enzyme activator activity [GO:0008047]; peptidase activity [GO:0008233]	unreviewed	Predicted	Caution (1)				KMO95577;
k141_307980_1	219	0	0	0.0457703	0.367601	Bacteria	K18332	Bacteria	Spirochaetes	Sediminispirochaeta	ssm:Spirs_0474	NAD(P)-dependent iron-only hydrogenase catalytic subunit	ko:K18332	*	*	go:0050583	E1RB91_SEDSS
k141_1974413_1	165	0	0	0	0.360913	Bacteria	K00336	Bacteria	Firmicutes - Clostridia	Symbiobacterium	sth:STH3209	iron hydrogenase	ko:K00336	md:M00144	path:ko00190	go:0008137	H6SW60_9ZZZZ	H6SW60	uncultured prokaryote	[FeFe]-hydrogenase subunit A large subunit (Fragment)	hydA		Domain (1); Non-terminal residue (2)		unreviewed	Predicted
k141_2374430_1	165	0	0	0	0.360913	Bacteria	K00336	Bacteria	Firmicutes - Clostridia	Mahella	mas:Mahau_1381	NAD(P)-dependent iron-only hydrogenase catalytic subunit	ko:K00336	md:M00144	path:ko00190	go:0008137	A0A098CJU4_9BACT	A0A098CJU4	uncultured bacterium	[FeFe]hydrogenase catalytical subunit (Fragment)	hydA		Domain (1); Non-terminal residue (2)		unreviewed	Predicted
k141_2604634_1	165	0	0	0	0.360913	Bacteria;Proteobacteria	K04653	Bacteria	Chloroflexi	Chloroflexus	cau:Caur_2763	hydrogenase assembly chaperone HypC/HupF	ko:K04653	*	*	*	A0A0S7BLS0_9CHLR	A0A0S7BLS0	Longilinea arvoryzae	Hydrogenase maturation protein HypC	LARV_02719				unreviewed	Predicted
k141_278665_1	198	0	0	0.0577855	0.347294	Bacteria;Firmicutes		Bacteria	Firmicutes - Clostridia	Anaerostipes	bprl:CL2_02680	hypothetical protein	*	*	*	*	C0EG69_9FIRM	C0EG69	[Clostridium] methylpentosum DSM 5476	Putative iron-only hydrogenase system regulator	CLOSTMETH_02862				unreviewed	Predicted	Caution (1)			30591446;	EEG29526;
k141_1966996_1	168	0	0	0	0.344888	Bacteria;Bacteroidetes;Bacteroidia;Bacteroidales	K18332	Bacteria	Bacteroidetes	Mucinivorans	rbc:BN938_1638	Periplasmic [Fe] hydrogenase large subunit (EC:1.12.7.2)	*	*	*	*	A0A060RCX4_9BACT	A0A060RCX4	Mucinivorans hirudinis	Periplasmic [Fe] hydrogenase large subunit (EC 1.12.7.2)	BN938_1638		Domain (3)	electron carrier activity [GO:0009055]; ferredoxin hydrogenase activity [GO:0008901]; iron ion binding [GO:0005506]; iron-sulfur cluster binding [GO:0051536]	unreviewed	Predicted		rbc:BN938_1638;			CDN31718;
k141_1090649_1	387	0	0	0.0924813	0.339743	Bacteria	K00184	Bacteria	Acidobacteria	Candidatus Koribacter	aba:Acid345_3003	Fe-S-cluster-containing hydrogenase	ko:K00184	*	*	*	UPI00029B3905
k141_1332112_1	228	0	0	0	0.335718	Bacteria	K00184	Bacteria	Verrucomicrobia	Opitutaceae bacterium IG16b	obg:Verru16b_02081	*	*	*	*	*	D5EKG6_CORAD	D5EKG6	Coraliomargarita akajimensis (strain DSM 45221 / IAM 15411 / JCM 23193 / KCTC 12865 / 04OKA010-24)	Fe-S-cluster-containing hydrogenase components 1-like protein	Caka_0018		Domain (2)		unreviewed	Predicted		caa:Caka_0018;		35440660;	ADE53047;
k141_1927085_1	201	0	0	0.0557325	0.335625	Bacteria;Proteobacteria;Gammaproteobacteria	K18007	Bacteria	Chloroflexi	Anaerolinea	atm:ANT_12540	hoxY; bidirectional hydrogenase subunit Y	ko:K18007	*	*	go:0047985	A0A0F9DTQ6_9ZZZZ	A0A0F9DTQ6	marine sediment metagenome	Uncharacterized protein (Fragment)	LCGC14_2449150		Domain (1); Non-terminal residue (1)	iron-sulfur cluster binding [GO:0051536]; oxidation-reduction process [GO:0055114]	unreviewed	Predicted	Caution (1)
k141_272845_1	300	0	0	0.1674	0.334895	Bacteria;Proteobacteria	K12141	Bacteria	Betaproteobacteria	Sulfuritalea	shd:SUTH_02955	*	*	*	*	*	W0SH99_9RHOO	W0SH99	Sulfuritalea hydrogenivorans sk43H	Hydrogenase 4 subunit F	SUTH_02955		Domain (1); Transmembrane (11)	integral component of membrane [GO:0016021]; NADH dehydrogenase (ubiquinone) activity [GO:0008137]; ATP synthesis coupled electron transport [GO:0042773]	unreviewed	Predicted	Subcellular location (1)	shd:SUTH_02955;			BAO30734;
k141_1419752_1	171	0	0	0	0.330443	Bacteria	K04655	Bacteria	Actinobacteria	Cryptobacterium	ccu:Ccur_00620	hydrogenase expression/formation protein HypE	ko:K04655	*	*	*	A0A1F8NQE8_9CHLR
k141_2018086_1	171	0	0	0	0.330443	Bacteria		Bacteria	Gammaproteobacteria - Others	Microbulbifer	micc:AUP74_02543	*	*	*	*	*	A0A0X3U9K0_9GAMM	A0A0X3U9K0	Microbulbifer sp. ZGT114	Dehydrogenase	AVO43_03650		Domain (2)	ferredoxin hydrogenase activity [GO:0008901]; nickel cation binding [GO:0016151]	unreviewed	Predicted	Caution (1)
k141_393984_1	171	0	0	0.0827512	0.330443	Bacteria	K06281	Bacteria	Alphaproteobacteria	Bradyrhizobium	bja:bll6941	hupL; uptake hydrogenase large subunit	ko:K06281	*	path:ko00633	go:0033748	D9PL57_9ZZZZ	D9PL57	sediment metagenome	Ni,Fe-hydrogenase I large subunit (Fragment)	LDC_2280		Domain (1); Non-terminal residue (1)	ferredoxin hydrogenase activity [GO:0008901]; nickel cation binding [GO:0016151]	unreviewed	Predicted	Caution (1)
k141_921367_1	171	0	0	0.331005	0.330443	Bacteria	K04656	Bacteria	Betaproteobacteria	Cupriavidus	reh:PHG096	hypF2; HypF2	ko:K04656	*	*	*	Q21R08_RHOFT	Q21R08	Rhodoferax ferrireducens (strain ATCC BAA-621 / DSM 15236 / T118) (Albidiferax ferrireducens)	Carbamoyltransferase HypF (EC 2.1.3.-)	Rfer_4097	Protein modification; [NiFe] hydrogenase maturation.	Active site (2); Domain (2)	carboxyl- or carbamoyltransferase activity [GO:0016743]; double-stranded RNA binding [GO:0003725]; zinc ion binding [GO:0008270]; protein carbamoylation [GO:0046944]	unreviewed	Inferred from homology	Function (1); Pathway (1); Sequence similarities (2)	rfr:Rfer_4097;		23241079;	ABD71795;
k141_1643225_2	306	0	0	0.185956	0.322774	Bacteria	K19516	Bacteria	Deltaproteobacteria	Desulfobacula	dto:TOL2_C03780	bamC1; 4Fe-4S ferredoxin BamC1	*	*	*	*	A0A0F2JFV7_9FIRM	A0A0F2JFV7	Desulfosporosinus sp. I2	Fe-S-cluster-containing hydrogenase components 2	UF75_1423		Domain (2)		unreviewed	Predicted	Caution (1)				KJR48171;
k141_2124465_1	306	0	0	0.069147	0.322774	Bacteria	K04654	Bacteria	Firmicutes - Bacilli	Kyrpidia	bts:Btus_2515	hydrogenase expression/formation protein HypD	ko:K04654	*	*	*	A0A162I5Z7_9DELT	A0A162I5Z7	Deltaproteobacteria bacterium GWC2_55_46	Hydrogenase expression/formation protein	A2V21_210260			metal ion binding [GO:0046872]	unreviewed	Inferred from homology	Caution (1); Sequence similarities (1)
k141_7168_1	174	0	0	0	0.316292	Bacteria	K06281	Bacteria	Nitrospirae	Thermodesulfovibrio	tye:THEYE_A1942	hydrogenase-2 large subunit (EC:1.12.99.6)	ko:K06281	*	path:ko00633	go:0033748	B0TDW2_HELMI	B0TDW2	Heliobacterium modesticaldum (strain ATCC 51547 / Ice1)	Uptake [ni/fe] hydrogenase, large subunit	HM1_0206		Domain (1)	ferredoxin hydrogenase activity [GO:0008901]; nickel cation binding [GO:0016151]	unreviewed	Inferred from homology	Sequence similarities (1)	hmo:HM1_0206;			ABZ82825;
k141_193598_2	261	0	0	0.0941532	0.314377	Bacteria	K00184	Bacteria	Verrucomicrobia	Coraliomargarita	caa:Caka_0018	Fe-S-cluster-containing hydrogenase components 1-like protein	ko:K00184	*	*	*
k141_367371_1	207	0	0	0.0520248	0.313911	Bacteria	K00336	Bacteria	Chlorobi	Ignavibacterium	ial:IALB_0257	Iron-only hydrogenase large subunit	ko:K00336	md:M00144	path:ko00190	go:0008137	UPI0006971B45
k141_1425548_1	435	0	0	0.051469	0.309639	Bacteria	K18007	Bacteria	Gammaproteobacteria - Others	Hahella	hch:HCH_00106	coenzyme F420-reducing hydrogenase subunit gamma	ko:K18007	*	*	go:0047985	X0S886_9ZZZZ	X0S886	marine sediment metagenome	Uncharacterized protein (Fragment)	S01H1_05933		Domain (1); Non-terminal residue (1)	iron-sulfur cluster binding [GO:0051536]; oxidation-reduction process [GO:0055114]	unreviewed	Predicted	Caution (1)
k141_800346_1	387	0	0	0.339098	0.308858	Bacteria	K06281	Bacteria	Betaproteobacteria	Azospira	dsu:Dsui_1152	Ni,Fe-hydrogenase I large subunit	ko:K06281	*	path:ko00633	go:0033748	Q0A735_ALKEH	Q0A735	Alkalilimnicola ehrlichii (strain ATCC BAA-1101 / DSM 17681 / MLHE-1)	Nickel-dependent hydrogenase, large subunit	Mlg_2010		Domain (2)	ferredoxin hydrogenase activity [GO:0008901]; nickel cation binding [GO:0016151]	unreviewed	Predicted		aeh:Mlg_2010;		20863273;	ABI57352;
k141_791186_1	237	0	0	0	0.307989	Bacteria	K06281	Bacteria	Chloroflexi	Roseiflexus	rrs:RoseRS_2320	nickel-dependent hydrogenase large subunit	ko:K06281	*	path:ko00633	go:0033748	UPI00036B4BE6
k141_2516440_2	177	0	0	0	0.303544	Bacteria;Proteobacteria	K04653	Bacteria	Firmicutes - Clostridia	Desulfosporosinus	dor:Desor_0914	hydrogenase assembly chaperone HypC/HupF	ko:K04653	*	*	*	K4LSV9_THEPS	K4LSV9	Thermacetogenium phaeum (strain ATCC BAA-254 / DSM 12270 / PB)	Hydrogenase assembly chaperone HypC	hypC Tph_c09190				unreviewed	Predicted		tpz:Tph_c09190;			AFV11149;
k141_580743_1	177	0	0	0	0.303544	Bacteria;Proteobacteria	K19641	Bacteria	Betaproteobacteria	Comamonadaceae bacterium A1	cbaa:SRAA_2299	*	*	*	*	*	Q1LN51_CUPMC	Q1LN51	Cupriavidus metallidurans (strain ATCC 43123 / DSM 2839 / NBRC 102507 / CH34) (Ralstonia metallidurans)	Hydrogenase transcriptional regulatory protein	hoxA Rmet_1542		Domain (1); Modified residue (1)	intracellular [GO:0005622]; phosphorelay signal transduction system [GO:0000160]	unreviewed	Predicted	Sequence similarities (1)	rme:Rmet_1542;		20287702;	ABF08425;
k141_1829937_1	270	0	0.0171128	0.0879431	0.293618	Bacteria		Bacteria	Spirochaetes	Treponema	tsu:Tresu_0096	ferredoxin hydrogenase (EC:1.12.7.2)	*	*	*	*	B0F480_9EUKA	B0F480	Paratrimastix pyriformis	Fe-hydrogenase 3			Domain (3)		unreviewed	Evidence at transcript level	Sequence similarities (1)
k141_856055_1	582	0	0	0.0597767	0.291606	Bacteria	K04654	Bacteria	Bacteroidetes	Rhodothermus	rmr:Rmar_2595	hydrogenase expression/formation protein HypD	ko:K04654	*	*	*	UPI000470F37E
k141_990704_1	180	0	0	0.0727887	0.291462	Bacteria;Proteobacteria;Betaproteobacteria	K12141	Bacteria	Betaproteobacteria	Sulfuritalea	shd:SUTH_02955	*	*	*	*	*	W0SH99_9RHOO	W0SH99	Sulfuritalea hydrogenivorans sk43H	Hydrogenase 4 subunit F	SUTH_02955		Domain (1); Transmembrane (11)	integral component of membrane [GO:0016021]; NADH dehydrogenase (ubiquinone) activity [GO:0008137]; ATP synthesis coupled electron transport [GO:0042773]	unreviewed	Predicted	Subcellular location (1)	shd:SUTH_02955;			BAO30734;
k141_2468869_1	204	0	0	0.551094	0.28926	Bacteria	K06281	Bacteria	Alphaproteobacteria	Methylocystis	msc:BN69_3416	cytochrome-c3 hydrogenase/quinone oxidoreductase	ko:K06281	*	path:ko00633	go:0033748	A0A0B6X103_9BACT	A0A0B6X103	Pyrinomonas methylaliphatogenes	Ni,Fe-hydrogenase I large subunit (EC 1.12.99.6)	PYK22_03065		Domain (2)	hydrogenase (acceptor) activity [GO:0033748]; nickel cation binding [GO:0016151]	unreviewed	Predicted					CDM67016;
k141_514783_2	690	0	0	0.123247	0.289028	Bacteria	K04654	Bacteria	Acidobacteria	Candidatus Solibacter	sus:Acid_6552	hydrogenase expression/formation protein HypD	ko:K04654	*	*	*	B9XAT0_PEDPL	B9XAT0	Pedosphaera parvula (strain Ellin514)	Hydrogenase expression/formation protein HypD	Cflav_PD5750			metal ion binding [GO:0046872]	unreviewed	Predicted	Caution (1)			31320982;	EEF63115;
k141_2643387_1	273	0	0	0	0.28726	Bacteria	K04652	Bacteria	Chloroflexi	Anaerolinea	atm:ANT_17850	hypB; hydrogenase nickel incorporation protein HypB	ko:K04652	*	*	*	A0A0N8GRM2_9CHLR	A0A0N8GRM2	Levilinea saccharolytica	Hydantoin utilization protein A	ADN01_05425		Domain (1)	nickel cation binding [GO:0016151]; protein complex assembly [GO:0006461]	unreviewed	Predicted	Caution (1)				KPL86890;
k141_1743101_1	138	0	0	0.286592	0.283249	Bacteria;Proteobacteria;Betaproteobacteria	K04651	Bacteria	Betaproteobacteria	Azoarcus	azo:azo3799	hypA; hydrogenase nickel inorporation protein hypA	ko:K04651	*	*	*
k141_30972_2	438	0	0	0.050943	0.280945	Bacteria;Proteobacteria	K18006	Bacteria	Gammaproteobacteria - Others	Cycloclasticus	cyq:Q91_0787	NAD-reducing hydrogenase subunit gamma	ko:K18006	*	*	go:0047985
k141_2444753_1	249	0	0	0.0428392	0.279335	Bacteria	K17992	Bacteria	Chloroflexi	Anaerolinea	atm:ANT_17790	putative NAD-reducing hydrogenase subunit	ko:K17992	*	*	go:0050583	K2D6N0_9ZZZZ	K2D6N0	groundwater metagenome	Ferredoxin	ACD_34C00172G0004				unreviewed	Predicted	Caution (1)
k141_64770_2	468	0	0	0.212365	0.278149	Bacteria;Proteobacteria	K06281	Bacteria	Gammaproteobacteria - Others	Thioflavicoccus	tmb:Thimo_3340	Ni,Fe-hydrogenase I large subunit	ko:K06281	*	path:ko00633	go:0033748	A0A1E4NCE3_9PROT
k141_1090692_1	177	0	0	0.151725	0.277352	Bacteria	K04654	Bacteria	Planctomycetes	Singulisphaera	saci:Sinac_4490	hydrogenase expression/formation protein HypD	ko:K04654	*	*	*	B9XAT0_PEDPL	B9XAT0	Pedosphaera parvula (strain Ellin514)	Hydrogenase expression/formation protein HypD	Cflav_PD5750			metal ion binding [GO:0046872]	unreviewed	Predicted	Caution (1)			31320982;	EEF63115;
k141_2176765_1	249	0	0	0.0345918	0.277159	Bacteria	K04652	Bacteria	Chloroflexi	Anaerolinea	atm:ANT_17850	hypB; hydrogenase nickel incorporation protein HypB	ko:K04652	*	*	*	A0A0S8AW55_9CHLR	A0A0S8AW55	Anaerolineae bacterium SG8_19	Hydantoin utilization protein A	AMJ56_19135		Domain (1)	nickel cation binding [GO:0016151]; protein complex assembly [GO:0006461]	unreviewed	Predicted	Caution (1)
k141_1122940_2	219	0	0	0	0.2757	Bacteria	K00336	Bacteria	Chlorobi	Melioribacter	mro:MROS_2482	Fe-only hydrogenase, catalytic subunit alpha	ko:K00336	md:M00144	path:ko00190	go:0008137
k141_1108630_1	642	0	0	0.105118	0.271594	Bacteria		Bacteria	Betaproteobacteria	Methyloversatilis	metr:BSY238_1845	*	*	*	*	*	P95603_CUPNE	P95603	Cupriavidus necator (Alcaligenes eutrophus) (Ralstonia eutropha)	[NiFe] hydrogenase-like protein small subunit			Domain (2); Metal binding (11)	ferredoxin hydrogenase complex [GO:0009375]; 3 iron, 4 sulfur cluster binding [GO:0051538]; 4 iron, 4 sulfur cluster binding [GO:0051539]; ferredoxin hydrogenase activity [GO:0008901]; metal ion binding [GO:0046872]	unreviewed	Predicted	Cofactor (2)
k141_114079_1	186	0	0	0	0.269249	Bacteria;Verrucomicrobia;Opitutae;Opitutales;Opitutaceae	K00184	Bacteria	Verrucomicrobia	Opitutaceae bacterium IG16b	obg:Verru16b_02081	*	*	*	*	*	W0J2J5_9BACT	W0J2J5	Opitutaceae bacterium TAV5	Hydrogenase	OPIT5_22580		Domain (3)		unreviewed	Predicted		obt:OPIT5_22580;			AHF92595;
k141_2725201_1	186	0	0	0.134304	0.269249	Bacteria	K00184	Bacteria	Acidobacteria	Candidatus Koribacter	aba:Acid345_3003	Fe-S-cluster-containing hydrogenase	ko:K00184	*	*	*	UPI0002D8BCFE
k141_760408_1	186	0	0	0	0.269249	Bacteria	K18006	Bacteria	Chlorobi	Melioribacter	mro:MROS_2488	Fe-only hydrogenase, catalytic subunit alpha	ko:K18006	*	*	go:0047985	A0A1G1BTC4_9BACT
k141_1934675_1	141	0	0	0	0.268689	Bacteria	K03150	Bacteria	Unclassified Bacteria	bacterium L21-Spi-D4	blq:L21SP5_00576	*	*	*	*	*	A0A0S7C411_9BACT	A0A0S7C411	Lentimicrobium saccharophilum	[FeFe] hydrogenase H-cluster radical SAM maturase HydG	TBC1_12743		Domain (2)	4 iron, 4 sulfur cluster binding [GO:0051539]; catalytic activity [GO:0003824]; metal ion binding [GO:0046872]	unreviewed	Predicted	Cofactor (1)
k141_2636617_1	141	0	0	0.542769	0.268689	Bacteria;Proteobacteria	K18005	Bacteria	Betaproteobacteria	Sulfuricella	sdr:SCD_n01603	hydrogen dehydrogenase (EC:1.12.1.2)	ko:K18005	*	*	go:0047985	M5DFQ4_9PROT	M5DFQ4	Nitrosospira lacus	NAD-reducing hydrogenase subunit HoxF (EC 1.12.1.2)	EBAPG3_2290		Domain (1)	4 iron, 4 sulfur cluster binding [GO:0051539]; DNA binding [GO:0003677]; FMN binding [GO:0010181]; hydrogen dehydrogenase activity [GO:0047985]; NADH dehydrogenase (ubiquinone) activity [GO:0008137]	unreviewed	Predicted	Caution (1)				CCU61214;
k141_733157_1	255	0	0	0.0658559	0.26384	Bacteria	K04654	Bacteria	Chlorobi	Chlorobium	cch:Cag_0530	hydrogenase formation HypD protein	ko:K04654	*	*	*	B4SCQ1_PELPB	B4SCQ1	Pelodictyon phaeoclathratiforme (strain DSM 5477 / BU-1)	Hydrogenase expression/formation protein HypD	Ppha_2049			metal ion binding [GO:0046872]	unreviewed	Predicted		pph:Ppha_2049;		22904836;	ACF44256;
k141_2362446_1	189	0	0	0	0.258804	Bacteria	K00184	Bacteria	Planctomycetes	Singulisphaera	saci:Sinac_3666	Fe-S-cluster-containing hydrogenase subunit	ko:K00184	*	*	*
k141_305199_1	189	0	0	0.064616	0.258804	Bacteria	K00185	Bacteria	Bacteroidetes	Draconibacterium	doi:FH5T_05165	hydrogenase	ko:K00185	*	*	*	A0A0S7C257_9BACT	A0A0S7C257	Lentimicrobium saccharophilum	Ni/Fe-hydrogenase 2 integral membrane subunit HybB	TBC1_11939		Transmembrane (10)	integral component of membrane [GO:0016021]	unreviewed	Predicted
k141_742827_2	288	0	0	0.103319	0.258523	Bacteria;Proteobacteria	K06282	Bacteria	Gammaproteobacteria - Others	Methylomonas	mmt:Metme_1779	hydrogenase (NiFe) small subunit HydA (EC:1.12.99.6)	ko:K06282	*	path:ko00633	go:0033748	G3J1B5_9GAMM	G3J1B5	Methylobacter tundripaludum SV96	Hydrogenase (NiFe) small subunit HydA (EC 1.12.99.6)	Mettu_4140		Chain (1); Domain (2); Metal binding (11); Signal peptide (1)	ferredoxin hydrogenase complex [GO:0009375]; 3 iron, 4 sulfur cluster binding [GO:0051538]; 4 iron, 4 sulfur cluster binding [GO:0051539]; ferredoxin hydrogenase activity [GO:0008901]; hydrogenase (acceptor) activity [GO:0033748]; metal ion binding [GO:0046872]	unreviewed	Predicted	Cofactor (2)				EGW20987;
k141_1441040_1	144	0	0	0	0.253756	Bacteria	K04652	Bacteria	Firmicutes - Clostridia	Acetohalobium	aar:Acear_0662	hydrogenase nickel incorporation protein HypB	ko:K04652	*	*	*
k141_1692722_1	228	0	0	0	0.251789	Bacteria	K00436	Bacteria	Chloroflexi	Anaerolinea	atm:ANT_09660	hoxH; bidirectional hydrogenase subunit H	ko:K00436	*	*	go:0047985	A0A101ICY2_9CHLR	A0A101ICY2	Anaerolinaceae bacterium 46_22	Bidirectional hydrogenase H subunit	XE06_1266		Domain (2)	ferredoxin hydrogenase activity [GO:0008901]; nickel cation binding [GO:0016151]	unreviewed	Inferred from homology	Caution (1); Sequence similarities (1)
k141_400020_2	354	0	0	0.178301	0.249958	Bacteria		Bacteria	Deltaproteobacteria	Desulfobacula	dto:TOL2_C09050	mvhD1; methyl-viologen-reducing hydrogenase subunit delta	*	*	*	*	A0A0M2U3E8_9FIRM	A0A0M2U3E8	Clostridiales bacterium PH28_bin88	Heterodisulfide reductase subunit MvhD	SY88_20140			methanogenesis [GO:0015948]	unreviewed	Predicted	Caution (1)				KKM09180;
k141_1215733_1	192	0	0	0.062171	0.249214	Bacteria;Firmicutes	K00334	Bacteria	Synergistetes	Cloacibacillus	cpor:BED41_05435	*	*	*	*	*	A0A1B2I3S3_9BACT	A0A1B2I3S3	Cloacibacillus porcorum	Hydrogenase	BED41_05435		Metal binding (4)	oxidoreductase activity [GO:0016491]	unreviewed	Predicted	Cofactor (1)
k141_2119087_1	192	0	0	0.062171	0.249214	Bacteria;Proteobacteria;Alphaproteobacteria		Bacteria	Alphaproteobacteria	Hyphomicrobium	hdt:HYPDE_24228	hydrogenase 4 subunit B	*	*	*	*	N0B7N6_9RHIZ	N0B7N6	Hyphomicrobium denitrificans 1NES1	Hydrogenase 4 subunit B	HYPDE_24228		Domain (1); Transmembrane (12)	integral component of membrane [GO:0016021]; NADH dehydrogenase (ubiquinone) activity [GO:0008137]; ATP synthesis coupled electron transport [GO:0042773]	unreviewed	Predicted	Subcellular location (1)	hdt:HYPDE_24228;			AGK56531;
k141_1079008_1	264	0	0.00892218	0.0306647	0.245789	Bacteria	K00184	Bacteria	Acidobacteria	Terriglobus	tsa:AciPR4_4047	Fe-S-cluster-containing hydrogenase	ko:K00184	*	*	*	UPI000686A7BF
k141_1155480_1	789	0	0	0.0927093	0.244698	Bacteria;Proteobacteria		Bacteria	Betaproteobacteria	Sulfuritalea	shd:SUTH_02033	*	*	*	*	*	A0A0C2BII7_9BURK	A0A0C2BII7	Herbaspirillum sp. TSA66	Hydrogenase 2 protein HybA	TSA66_09800		Domain (3)		unreviewed	Predicted	Caution (1)				KIF81040;
k141_2205860_1	267	0	0	0.318875	0.244507	Bacteria	K06281	Bacteria	Betaproteobacteria	Rhodoferax	rfr:Rfer_4091	nickel-dependent hydrogenase large subunit	ko:K06281	*	path:ko00633	go:0033748	Q21R14_RHOFT	Q21R14	Rhodoferax ferrireducens (strain ATCC BAA-621 / DSM 15236 / T118) (Albidiferax ferrireducens)	Nickel-dependent hydrogenase, large subunit	Rfer_4091		Domain (1)	ferredoxin hydrogenase activity [GO:0008901]; nickel cation binding [GO:0016151]	unreviewed	Inferred from homology	Sequence similarities (1)	rfr:Rfer_4091;		23241067;	ABD71789;
k141_2515794_1	231	0	0	0	0.244354	Bacteria	K00334	Bacteria	Elusimicrobia	Elusimicrobium	emi:Emin_0531	putative FeFe hydrogenase subunit HydC	ko:K00334	md:M00144	path:ko00190	go:0008137
k141_2016096_1	330	0	0	0.160928	0.241511	Bacteria	K04656	Bacteria	Cyanobacteria	Acaryochloris	amr:AM1_D0189	hypF; Ni-Fe hydrogenase maturation protein HypF	ko:K02907	md:M00178,md:M00179	path:ko03010	go:0005762,go:0022625	UPI00034B922E
k141_1851494_2	393	0	0	0.0150417	0.241144	Bacteria	K04652	Bacteria	Chloroflexi	Anaerolinea	atm:ANT_17850	hypB; hydrogenase nickel incorporation protein HypB	ko:K04652	*	*	*	A0A0N8GRM2_9CHLR	A0A0N8GRM2	Levilinea saccharolytica	Hydantoin utilization protein A	ADN01_05425		Domain (1)	nickel cation binding [GO:0016151]; protein complex assembly [GO:0006461]	unreviewed	Predicted	Caution (1)				KPL86890;
k141_121027_1	147	0	0	0	0.240801	Bacteria		Bacteria	Alphaproteobacteria	Rhodoplanes	rhz:RHPLAN_28420	*	*	*	*	*	A0A127EVQ5_9RHIZ	A0A127EVQ5	Rhodoplanes sp. Z2-YC6860	Hydrogenase 4 subunit C	RHPLAN_28420		Transmembrane (8)	integral component of membrane [GO:0016021]; plasma membrane [GO:0005886]; oxidoreductase activity [GO:0016491]	unreviewed	Inferred from homology	Sequence similarities (1); Subcellular location (1)	rhz:RHPLAN_28420;
k141_1671548_1	147	0	0	0	0.240801	Bacteria	K00335	Bacteria	Chloroflexi	Anaerolinea	atm:ANT_17800	NAD-reducing hydrogenase subunit	ko:K00335	md:M00144	path:ko00190	go:0008137
k141_1990476_1	147	0	0	0	0.240801	Bacteria	K00335	Bacteria	Chloroflexi	Anaerolinea	atm:ANT_17800	NAD-reducing hydrogenase subunit	ko:K00335	md:M00144	path:ko00190	go:0008137
k141_2262591_1	147	0	0	0	0.240801	Bacteria;Proteobacteria;Gammaproteobacteria;Methylococcales;Methylococcaceae		Bacteria	Gammaproteobacteria - Others	Methylococcus	mca:MCA1138	hydrogenase subunit (EC:1.12.7.2)	*	*	*	*	UPI000417D575
k141_327624_1	147	0	0	0	0.240801	Bacteria	K18007	Bacteria	Alphaproteobacteria	Magnetospirillum	mag:amb3395	NAD-reducing hydrogenase moiety large subunit	ko:K18007	*	*	go:0047985	W0SFZ3_9RHOO	W0SFZ3	Sulfuritalea hydrogenivorans sk43H	NADH ubiquinone oxidoreductase 20 kDa subunit	SUTH_02051		Domain (1)	iron-sulfur cluster binding [GO:0051536]; oxidation-reduction process [GO:0055114]	unreviewed	Predicted		shd:SUTH_02051;			BAO29842;
k141_1256574_1	195	0	0	0.0599103	0.240052	Bacteria	K04652	Bacteria	Chloroflexi	Dehalogenimonas	dly:Dehly_1409	hydrogenase nickel incorporation protein HypB	ko:K04652	*	*	*	UPI00040AEEE5
k141_715975_1	195	0	0	0	0.240052	Bacteria;Spirochaetes;Spirochaetia;Spirochaetales;Spirochaetaceae;Spirochaeta	K00335	Bacteria	Kiritimatiellaeota	Kiritimatiella	vbl:L21SP4_01303	*	*	*	*	*	A0A0G3EDM7_9BACT	A0A0G3EDM7	Verrucomicrobia bacterium L21-Fru-AB	NAD-reducing hydrogenase subunit HoxF (EC 1.12.1.2)	L21SP4_01303		Domain (1)	4 iron, 4 sulfur cluster binding [GO:0051539]; DNA binding [GO:0003677]; FMN binding [GO:0010181]; hydrogen dehydrogenase activity [GO:0047985]; metal ion binding [GO:0046872]; NADH dehydrogenase (ubiquinone) activity [GO:0008137]	unreviewed	Predicted	Cofactor (1)	vbl:L21SP4_01303;			AKJ64551;
k141_2779514_1	234	0	0	0.0789939	0.237622	Bacteria	K18006	Bacteria	Chlorobi	Melioribacter	mro:MROS_2488	Fe-only hydrogenase, catalytic subunit alpha	ko:K18006	*	*	go:0047985	A0A0W8FWM8_9ZZZZ	A0A0W8FWM8	hydrocarbon metagenome	Periplasmic hydrogenase large subunit (EC 1.12.7.2)	ASZ90_004898		Domain (3)	electron carrier activity [GO:0009055]; ferredoxin hydrogenase activity [GO:0008901]; iron ion binding [GO:0005506]; iron-sulfur cluster binding [GO:0051536]	unreviewed	Predicted	Caution (1)
k141_357325_1	270	0	0	0.0586287	0.234895	Bacteria		Bacteria	Firmicutes - Clostridia	Desulfosporosinus	dor:Desor_4438	coenzyme F420-reducing hydrogenase subunit delta	*	*	*	*	C9RB77_AMMDK	C9RB77	Ammonifex degensii (strain DSM 10501 / KC4)	Methyl-viologen-reducing hydrogenase delta subunit	Adeg_0343			methanogenesis [GO:0015948]	unreviewed	Predicted		adg:Adeg_0343;		20880202;	ACX51504;
k141_211342_1	198	0	0	0	0.231529	Bacteria	K00184	Bacteria	Chloroflexi	Thermomicrobium	tro:trd_0468	oxidoreductase, iron-sulfur cluster-binding subunit	ko:K00184	*	*	*	H5YI84_9BRAD	H5YI84	Bradyrhizobium sp. WSM471	Fe-S-cluster-containing hydrogenase subunit	Bra471DRAFT_02558		Domain (3)	molybdenum ion binding [GO:0030151]; oxidoreductase activity [GO:0016491]	unreviewed	Predicted					EHR01816;
k141_274869_1	198	0	0	0	0.231529	Bacteria	K04656	Bacteria	Cyanobacteria	Halothece	hao:PCC7418_0568	(NiFe) hydrogenase maturation protein HypF	ko:K04656	*	*	*	A0A1G0NP80_9BACT
k141_289842_1	198	0	0	0	0.231529	Bacteria;Proteobacteria	K18007	Bacteria	Gammaproteobacteria - Others	Hahella	hch:HCH_00106	coenzyme F420-reducing hydrogenase subunit gamma	ko:K18007	*	*	go:0047985
k141_377136_1	198	0	0	0	0.231529	Bacteria	K04656	Bacteria	Deltaproteobacteria	Sorangium	scl:sce4578	hypF; hydrogenase maturation protein HypF	ko:K04656	*	*	*	UPI000687069F
k141_411900_1	198	0	0	0	0.231529	Bacteria	K00185	Bacteria	Bacteroidetes	Draconibacterium	doi:FH5T_05165	hydrogenase	ko:K00185	*	*	*	A0A0S7C257_9BACT	A0A0S7C257	Lentimicrobium saccharophilum	Ni/Fe-hydrogenase 2 integral membrane subunit HybB	TBC1_11939		Transmembrane (10)	integral component of membrane [GO:0016021]	unreviewed	Predicted
k141_1910805_1	237	0	0	0	0.230992	Bacteria;Actinobacteria;Actinobacteria		Bacteria	Firmicutes - Clostridia	Desulfosporosinus	dmi:Desmer_1167	Ni,Fe-hydrogenase III large subunit	*	*	*	*	UPI0003F895F7
k141_2388711_1	237	0	0	0	0.230992	Bacteria	K04656	Bacteria	Actinobacteria	Thermobispora	tbi:Tbis_3230	(NiFe) hydrogenase maturation protein HypF	ko:K04656	*	*	*
k141_1264785_1	150	0	0	0	0.228358	Bacteria	K04655	Bacteria	Deltaproteobacteria	Sorangium	scl:sce4581	hypE; hydrogenase expression/formation protein HypE	ko:K04655	*	*	*	Q1IQZ5_KORVE	Q1IQZ5	Koribacter versatilis (strain Ellin345)	Hydrogenase expression/formation protein HypE	Acid345_1704		Domain (2)		unreviewed	Predicted		aba:Acid345_1704;		31980336;	ABF40705;
k141_1680299_1	150	0	0	0.11526	0.228358	Bacteria	K02584	Bacteria	Alphaproteobacteria	Rhodomicrobium	rva:Rvan_1120	Fis family transcriptional regulator	ko:K02584	*	path:ko02020	*	A0A081G4H2_9GAMM	A0A081G4H2	Marinobacterium sp. AK27	Hydrogenase transcriptional regulatory protein HoxA	ADIMK_0199		Domain (2); Modified residue (1); Nucleotide binding (2)	intracellular [GO:0005622]; ATP binding [GO:0005524]; sequence-specific DNA binding [GO:0043565]; phosphorelay signal transduction system [GO:0000160]; regulation of transcription, DNA-templated [GO:0006355]; transcription, DNA-templated [GO:0006351]	unreviewed	Predicted	Caution (1); Sequence similarities (2)				KEA65677;
k141_1728423_1	150	0	0	0	0.228358	Bacteria;Proteobacteria;Gammaproteobacteria;Methylococcales;Methylococcaceae	K03619	Bacteria	Gammaproteobacteria - Others	Azotobacter	avn:Avin_50540	hoxO; hydrogenase expression/formation protein HoxO	ko:K03619	*	*	*
k141_1749960_1	150	0	0	0	0.228358	Bacteria		Bacteria	Deltaproteobacteria	Labilithrix	llu:AKJ09_02924	*	*	*	*	*	A0A0S8EBL3_9BACT	A0A0S8EBL3	Nitrospira bacterium SM23_35	Uncharacterized protein	AMK74_02065		Domain (2)	ferredoxin hydrogenase activity [GO:0008901]; nickel cation binding [GO:0016151]	unreviewed	Predicted	Caution (1)
k141_1758207_1	150	0	0	0	0.228358	Bacteria;Proteobacteria;Gammaproteobacteria;Methylococcales;Methylococcaceae	K04656	Bacteria	Gammaproteobacteria - Others	Methylomonas	mmt:Metme_1755	(NiFe) hydrogenase maturation protein HypF	ko:K04656	*	*	*	UPI0003694F9A
k141_1821120_1	150	0	0	0	0.228358	Bacteria;Acidobacteria	K00184	Bacteria	Acidobacteria	Candidatus Koribacter	aba:Acid345_3003	Fe-S-cluster-containing hydrogenase	ko:K00184	*	*	*	UPI00029B3905
k141_2211287_1	150	0	0	0	0.228358	Bacteria	K18332	Bacteria	Spirochaetes	Sediminispirochaeta	ssm:Spirs_0474	NAD(P)-dependent iron-only hydrogenase catalytic subunit	ko:K18332	*	*	go:0050583	UPI00036B324B
k141_2505942_1	150	0	0	0	0.228358	Bacteria	K04655	Bacteria	Alphaproteobacteria	Hyphomicrobium	hdt:HYPDE_28353	hydrogenase expression/formation protein HypE	ko:K04655	*	*	*	A0A0S8I4B4_9DELT	A0A0S8I4B4	Deltaproteobacteria bacterium SM23_61	Hydrogenase expression/formation protein HypE	AMJ94_06290		Domain (2)		unreviewed	Predicted	Caution (1)
k141_2757456_1	150	0	0	0	0.228358	Bacteria	K00436	Bacteria	Chloroflexi	Anaerolinea	atm:ANT_09660	hoxH; bidirectional hydrogenase subunit H	ko:K00436	*	*	go:0047985	A0A0P6XIE1_9CHLR	A0A0P6XIE1	Leptolinea tardivitalis	NADP oxidoreductase	ADM99_01140		Domain (2)	ferredoxin hydrogenase activity [GO:0008901]; nickel cation binding [GO:0016151]	unreviewed	Predicted	Caution (1)				KPL74716;
k141_324688_1	150	0	0	0	0.228358	Bacteria	K04654	Bacteria	Acidobacteria	Candidatus Koribacter	aba:Acid345_1705	hydrogenase expression/formation protein HypD	ko:K04654	*	*	*	A0A0N8KMB1_9CYAN	A0A0N8KMB1	Phormidium sp. OSCR	Hydrogenase formation protein HypD	hypD HLUCCO16_18775			metal ion binding [GO:0046872]	unreviewed	Predicted	Caution (1)				KPQ33242;
k141_1228204_1	576	0	0	0.00865844	0.226087	Bacteria		Bacteria	Deltaproteobacteria	Pelobacter	ppd:Ppro_0587	NADH dehydrogenase (quinone)	ko:K05903	*	path:ko00190	go:0050136	B2KDU4_ELUMP	B2KDU4	Elusimicrobium minutum (strain Pei191)	Putative Ech hydrogenase component (EC 1.6.99.5)	Emin_1138		Domain (2); Transmembrane (13)	integral component of membrane [GO:0016021]; NADH dehydrogenase (quinone) activity [GO:0050136]	unreviewed	Predicted	Subcellular location (1)	emi:Emin_1138;		21849506;	ACC98690;
k141_1020320_1	201	0	0	0.0557325	0.22375	Bacteria	K04654	Bacteria	Chloroflexi	Dehalogenimonas	dly:Dehly_1412	hydrogenase expression/formation protein HypD	ko:K04654	*	*	*
k141_2099551_1	201	0	0	0	0.22375	Bacteria	K00436	Bacteria	Betaproteobacteria	Azospira	dsu:Dsui_3027	coenzyme F420-reducing hydrogenase subunit alpha	ko:K00436	*	*	go:0047985	A0A0F8WXM4_9ZZZZ	A0A0F8WXM4	marine sediment metagenome	Uncharacterized protein (Fragment)	LCGC14_3097160		Domain (1); Non-terminal residue (1)	ferredoxin hydrogenase activity [GO:0008901]; nickel cation binding [GO:0016151]	unreviewed	Predicted	Caution (1)
k141_1549383_1	750	0	0	0.129526	0.223229	Bacteria;Proteobacteria;Betaproteobacteria	K12141	Bacteria	Betaproteobacteria	Sulfuritalea	shd:SUTH_02955	*	*	*	*	*	W0SH99_9RHOO	W0SH99	Sulfuritalea hydrogenivorans sk43H	Hydrogenase 4 subunit F	SUTH_02955		Domain (1); Transmembrane (11)	integral component of membrane [GO:0016021]; NADH dehydrogenase (ubiquinone) activity [GO:0008137]; ATP synthesis coupled electron transport [GO:0042773]	unreviewed	Predicted	Subcellular location (1)	shd:SUTH_02955;			BAO30734;
k141_2645364_1	417	0	0	0.082306	0.220006	Bacteria;Ignavibacteriae;Ignavibacteria;Ignavibacteriales		Bacteria	Chlorobi	Melioribacter	mro:MROS_2046	GTPase	*	*	*	*	I0AGY3_IGNAJ	I0AGY3	Ignavibacterium album (strain DSM 19864 / JCM 16511 / NBRC 101810 / Mat9-16)	Hydrogenase maturation protein HydF	hydF IALB_0528		Domain (1)	GTP binding [GO:0005525]	unreviewed	Predicted		ial:IALB_0528;			AFH48240;
k141_2624380_1	243	0	0	0	0.218827	Bacteria	K03737	Bacteria	Chloroflexi	Anaerolinea	atm:ANT_28320	putative pyruvate:ferredoxin oxidoreductase	ko:K03737	md:M00173,md:M00374	path:ko00720,path:ko01200	*	A0A150J355_9EURY	A0A150J355	Arc I group archaeon U1lsi0528_Bin055	Hydrogenase MvhADGHdrABC F420-non-reducing hydrogenase subunit B	AMQ22_01295		Domain (2)	iron ion binding [GO:0005506]; oxidoreductase activity, acting on the aldehyde or oxo group of donors [GO:0016903]; thiamine pyrophosphate binding [GO:0030976]; electron transport chain [GO:0022900]	unreviewed	Predicted	Caution (1)
k141_1166312_1	153	0	0	0.219281	0.217202	Bacteria	K06281	Bacteria	Betaproteobacteria	Sideroxydans	slt:Slit_1617	nickel-dependent hydrogenase large subunit	ko:K06281	*	path:ko00633	go:0033748	A0A0P0CF43_9BACT	A0A0P0CF43	uncultured bacterium	NiFe uptake hydrogenase large subunit (Fragment)	hupL		Domain (1); Non-terminal residue (2)	ferredoxin hydrogenase activity [GO:0008901]; nickel cation binding [GO:0016151]	unreviewed	Predicted
k141_1443590_1	153	0	0	0	0.217202	Bacteria	K04656	Bacteria	Deltaproteobacteria	Desulfatibacillum	dal:Dalk_2012	(NiFe) hydrogenase maturation protein HypF	ko:K04656	*	*	*	I3IGJ0_9BACT	I3IGJ0	Candidatus Jettenia caeni	Carbamoyltransferase (EC 2.1.3.-)	KSU1_A0068		Active site (2); Domain (2)	carboxyl- or carbamoyltransferase activity [GO:0016743]; double-stranded RNA binding [GO:0003725]; zinc ion binding [GO:0008270]; protein carbamoylation [GO:0046944]	unreviewed	Inferred from homology	Caution (1); Sequence similarities (2)				GAB60835;
k141_1585359_1	153	0	0	0	0.217202	Bacteria	K00336	Bacteria	Thermotogae	Thermotoga	tma:TM0201	NADP-reducing hydrogenase, subunit D	ko:K00336	md:M00144	path:ko00190	go:0008137	A0A150GYK5_GONPE	A0A150GYK5	Gonium pectorale (Green alga)	Uncharacterized protein	GPECTOR_3g10		Domain (1)		unreviewed	Inferred from homology	Caution (1); Sequence similarities (1)
k141_2704698_1	153	0	0	0	0.217202	Bacteria;Firmicutes;Clostridia;Clostridiales	K00336	Bacteria	Firmicutes - Clostridia	Acetoanaerobium	cst:CLOST_0907	hymC; putative catalytic subunit of iron-only hydrogenase ([Fe] hydrogenase)	ko:K00336	md:M00144	path:ko00190	go:0008137	D3UEB0_9BACT	D3UEB0	uncultured bacterium	[Fe-Fe] hydrogenase large subunit (Fragment)	hydA		Domain (1); Non-terminal residue (2)		unreviewed	Predicted
k141_373908_1	153	0	0	0	0.217202	Bacteria;Proteobacteria	K04655	Bacteria	Betaproteobacteria	Leptothrix	lch:Lcho_2449	hydrogenase expression/formation protein HypE	ko:K04655	*	*	*	UPI000570F91A
k141_375288_1	153	0	0	0.219281	0.217202	Bacteria;Proteobacteria;Betaproteobacteria	K00436	Bacteria	Betaproteobacteria	Sulfuritalea	shd:SUTH_02052	*	*	*	*	*	S6AH41_9PROT	S6AH41	Sulfuricella denitrificans skB26	Nickel-dependent hydrogenase, large subunit	SCD_n01600		Domain (2)	ferredoxin hydrogenase activity [GO:0008901]; nickel cation binding [GO:0016151]	unreviewed	Inferred from homology	Sequence similarities (1)	sdr:SCD_n01600;			BAN35421;
k141_838345_1	204	0	0	0	0.21617	Bacteria	K04654	Bacteria	Bacteroidetes	Rhodothermus	rmr:Rmar_2595	hydrogenase expression/formation protein HypD	ko:K04654	*	*	*	V6JHZ1_STRNV	V6JHZ1	Streptomyces niveus NCIMB 11891	Hydrogenase formation protein HypD	M877_36665			metal ion binding [GO:0046872]	unreviewed	Predicted	Caution (1)				EST19318;
k141_2793237_1	150	0	0	0	0.21221	Bacteria	K06281	Bacteria	Betaproteobacteria	Rhodoferax	rfr:Rfer_4091	nickel-dependent hydrogenase large subunit	ko:K06281	*	path:ko00633	go:0033748	A5EUJ5_BRASB	A5EUJ5	Bradyrhizobium sp. (strain BTAi1 / ATCC BAA-1182)	Uptake hydrogenase large subunit (Hydrogenlyase) (Membrane-bound hydrogenase large subunit) (EC 1.12.99.6)	hupL BBta_p0179		Domain (1)	ferredoxin hydrogenase activity [GO:0008901]; hydrogenase (acceptor) activity [GO:0033748]; lyase activity [GO:0016829]; nickel cation binding [GO:0016151]	unreviewed	Inferred from homology	Sequence similarities (1)	bbt:BBta_p0179;		21200831;	ABQ39839;
k141_148511_1	321	0	0	0.359205	0.21135	Bacteria;Proteobacteria		Bacteria	Betaproteobacteria	Cupriavidus	reh:PHG020	hoxB; regulatory [NiFe] hydrogenase small subunit	*	*	*	*	A0A0C2BQP5_9BURK	A0A0C2BQP5	Herbaspirillum sp. TSA66	HupU protein	TSA66_09845		Domain (2); Metal binding (11)	ferredoxin hydrogenase complex [GO:0009375]; 3 iron, 4 sulfur cluster binding [GO:0051538]; 4 iron, 4 sulfur cluster binding [GO:0051539]; ferredoxin hydrogenase activity [GO:0008901]; metal ion binding [GO:0046872]	unreviewed	Predicted	Caution (1); Cofactor (2)				KIF83620;
k141_2077615_1	207	0	0	0.156074	0.209274	Bacteria	K12140	Bacteria	Betaproteobacteria	Cupriavidus	reh:H16_A2198	h16_A2198; hydrogenase 4 membrane component (E)	ko:K12140	*	*	*	W0SIG3_9RHOO	W0SIG3	Sulfuritalea hydrogenivorans sk43H	Uncharacterized protein	SUTH_02956		Transmembrane (7)	integral component of membrane [GO:0016021]	unreviewed	Predicted		shd:SUTH_02956;			BAO30735;
k141_2209549_1	207	0	0	0.0520248	0.209274	Bacteria	K18332	Bacteria	Bacteroidetes	Draconibacterium	doi:FH5T_03070	NADH:ubiquinone oxidoreductase	ko:K18332	*	*	go:0050583	A0A0S7BVV4_9BACT	A0A0S7BVV4	Lentimicrobium saccharophilum	[FeFe] hydrogenase, group A	TBC1_11836		Domain (3)	electron carrier activity [GO:0009055]; ferredoxin hydrogenase activity [GO:0008901]; iron ion binding [GO:0005506]; iron-sulfur cluster binding [GO:0051536]	unreviewed	Predicted
k141_135033_1	249	0	0	0.0345918	0.207869	Bacteria	K04654	Bacteria	Chloroflexi	Anaerolinea	atm:ANT_17880	hypD; hydrogenase formation protein HypD	ko:K04654	*	*	*	A0A1F8TVL0_9CHLR
k141_563679_1	690	0	0	0.150635	0.206449	Bacteria;Proteobacteria	K06282	Bacteria	Betaproteobacteria	Rhodoferax	rfr:Rfer_4088	hydrogenase (NiFe) small subunit HydA (EC:1.12.99.6)	ko:K06282	*	path:ko00633	go:0033748	Q21R17_RHOFT	Q21R17	Rhodoferax ferrireducens (strain ATCC BAA-621 / DSM 15236 / T118) (Albidiferax ferrireducens)	Hydrogenase (NiFe) small subunit (HydA) (EC 1.12.99.6)	Rfer_4088		Domain (2); Metal binding (11)	ferredoxin hydrogenase complex [GO:0009375]; 3 iron, 4 sulfur cluster binding [GO:0051538]; 4 iron, 4 sulfur cluster binding [GO:0051539]; ferredoxin hydrogenase activity [GO:0008901]; hydrogenase (acceptor) activity [GO:0033748]; metal ion binding [GO:0046872]	unreviewed	Predicted	Cofactor (2)	rfr:Rfer_4088;		23241061;	ABD71786;
k141_1414437_2	291	0	0	1.01305	0.202753	Bacteria;Proteobacteria	K04653	Bacteria	Alphaproteobacteria	Blastochloris	bvr:BVIR_2541	*	*	*	*	*	A0A1A6FHY3_9RHIZ	A0A1A6FHY3	Methylosinus sp. 3S-1	Hydrogenase	A8B73_19465				unreviewed	Predicted	Caution (1)
k141_1005248_1	252	0	0	0	0.202712	Bacteria;Proteobacteria		Bacteria	Betaproteobacteria	Aromatoleum	eba:ebA4193	hyfB; hydrogenase 4 subunit B	ko:K05903	*	path:ko00190	go:0050136
k141_1167942_2	441	0	0	0.0504266	0.202263	Bacteria	K06281	Bacteria	Betaproteobacteria	Sideroxydans	slt:Slit_1617	nickel-dependent hydrogenase large subunit	ko:K06281	*	path:ko00633	go:0033748	D5CSB4_SIDLE	D5CSB4	Sideroxydans lithotrophicus (strain ES-1)	Nickel-dependent hydrogenase large subunit	Slit_1617		Domain (1)	ferredoxin hydrogenase activity [GO:0008901]; nickel cation binding [GO:0016151]	unreviewed	Inferred from homology	Sequence similarities (1)	slt:Slit_1617;		35401342;	ADE11850;
k141_1956488_1	159	0	0	0	0.197877	Bacteria	K04654	Bacteria	Cyanobacteria	Oscillatoria	oac:Oscil6304_5494	Hydrogenase maturation protein HypD	ko:K04654	*	*	*	L8LSX1_9CYAN	L8LSX1	Xenococcus sp. PCC 7305	Hydrogenase expression/formation protein HypD	Xen7305DRAFT_00004650			metal ion binding [GO:0046872]	unreviewed	Predicted	Caution (1)				ELS00764;
k141_196709_1	159	0	0	0	0.197877	Bacteria	K00436	Bacteria	Gammaproteobacteria - Others	Thioflavicoccus	tmb:Thimo_2354	coenzyme F420-reducing hydrogenase subunit alpha	ko:K00436	*	*	go:0047985
k141_2530053_1	159	0	0.028073	0	0.197877	Bacteria	K04653	Bacteria	Chloroflexi	Anaerolinea	atm:ANT_17870	hypC; hydrogenase formation protein HypC	ko:K04653	*	*	*
k141_2583947_1	159	0	0	0.0993529	0.197877	Bacteria	K18332	Bacteria	Spirochaetes	Sediminispirochaeta	ssm:Spirs_0474	NAD(P)-dependent iron-only hydrogenase catalytic subunit	ko:K18332	*	*	go:0050583	UPI000854BCFD
k141_800199_1	159	0	0	0.0993529	0.197877	Bacteria;Proteobacteria;Gammaproteobacteria;Methylococcales;Methylococcaceae	K06282	Bacteria	Gammaproteobacteria - Others	Methylomonas	mmt:Metme_1779	hydrogenase (NiFe) small subunit HydA (EC:1.12.99.6)	ko:K06282	*	path:ko00633	go:0033748	G3J1B5_9GAMM	G3J1B5	Methylobacter tundripaludum SV96	Hydrogenase (NiFe) small subunit HydA (EC 1.12.99.6)	Mettu_4140		Chain (1); Domain (2); Metal binding (11); Signal peptide (1)	ferredoxin hydrogenase complex [GO:0009375]; 3 iron, 4 sulfur cluster binding [GO:0051538]; 4 iron, 4 sulfur cluster binding [GO:0051539]; ferredoxin hydrogenase activity [GO:0008901]; hydrogenase (acceptor) activity [GO:0033748]; metal ion binding [GO:0046872]	unreviewed	Predicted	Cofactor (2)				EGW20987;
k141_1569914_1	366	0	0	0.0739317	0.19227	Bacteria	K06281	Bacteria	Gammaproteobacteria - Others	Thioploca	tig:THII_3315	*	*	*	*	*	A0A176S620_9GAMM	A0A176S620	Candidatus Thiomargarita nelsonii	Nickel-dependent hydrogenase large subunit (EC 1.12.-.-)	THIOM_000798		Domain (1)	ferredoxin hydrogenase activity [GO:0008901]; nickel cation binding [GO:0016151]	unreviewed	Predicted	Caution (1)
k141_2253288_1	381	0	0	0.0632119	0.189983	Bacteria;Proteobacteria	K06282	Bacteria	Gammaproteobacteria - Others	Sedimenticola	seds:AAY24_03185	*	*	*	*	*	G2DC27_9GAMM	G2DC27	endosymbiont of Riftia pachyptila (vent Ph05)	Uptake hydrogenase small subunit (EC 1.12.99.6)	hoxK Rifp1Sym_ax00250		Domain (2); Metal binding (11)	ferredoxin hydrogenase complex [GO:0009375]; 3 iron, 4 sulfur cluster binding [GO:0051538]; 4 iron, 4 sulfur cluster binding [GO:0051539]; ferredoxin hydrogenase activity [GO:0008901]; hydrogenase (acceptor) activity [GO:0033748]; metal ion binding [GO:0046872]	unreviewed	Predicted	Caution (1); Cofactor (2)				EGV51837;
k141_1367487_1	162	0	0	0	0.188697	Bacteria	K14128	Archaea	Euryarchaeota	Thermoplasmatales archaeon BRNA1	tar:TALC_00334	Coenzyme F420-reducing hydrogenase, gamma subunit	ko:K14128	*	*	*	A0A0S8I7T4_9CHLR	A0A0S8I7T4	Anaerolineae bacterium SM23_ 63	Oxidoreductase	AMJ88_09255		Domain (1)	iron-sulfur cluster binding [GO:0051536]; oxidation-reduction process [GO:0055114]	unreviewed	Predicted	Caution (1)
k141_152875_1	162	0	0	0	0.188697	Bacteria	K04655	Bacteria	Chloroflexi	Anaerolinea	atm:ANT_17890	hypE; hydrogenase formation protein HypE	ko:K04655	*	*	*	A0A101H4P4_9CHLR	A0A101H4P4	Anaerolineae bacterium 49_20	Hydrogenase formation protein HypE	XD89_0451		Domain (2)		unreviewed	Predicted	Caution (1)
k141_47961_1	162	0	0	0	0.188697	Bacteria;Spirochaetes;Spirochaetia;Spirochaetales;Spirochaetaceae;Treponema	K00336	Bacteria	Spirochaetes	Sediminispirochaeta	ssm:Spirs_3687	NAD(P)-dependent iron-only hydrogenase catalytic subunit	ko:K00336	md:M00144	path:ko00190	go:0008137	F8F287_TRECH	F8F287	Treponema caldarium (strain ATCC 51460 / DSM 7334 / H1) (Spirochaeta caldaria)	Hydrogenase, Fe-only (EC 1.12.7.2)	Spica_2773		Domain (3)	electron carrier activity [GO:0009055]; ferredoxin hydrogenase activity [GO:0008901]; iron ion binding [GO:0005506]; iron-sulfur cluster binding [GO:0051536]	unreviewed	Predicted		scd:Spica_2773;			AEJ20869;
k141_515962_2	162	0	0	0.379129	0.188697	Bacteria		Bacteria	Actinobacteria	Gordonibacter	gpa:GPA_34570	Fe-S-cluster-containing hydrogenase components 1	*	*	*	*
k141_995238_1	162	0	0	0.284347	0.188697	Bacteria	K18005	Bacteria	Gammaproteobacteria - Others	Methylomicrobium	mah:MEALZ_1307	hoxF; NAD-reducing hydrogenase hoxS subunit alpha	ko:K18005	*	*	go:0047985	UPI000838D4FF
k141_641907_1	264	0	0	0.0306647	0.184342	Bacteria;Proteobacteria	K03620	Bacteria	Gammaproteobacteria - Others	endosymbiont of unidentified scaly snail isolate Monju	enm:EBS_2189	*	*	*	*	*	D9PL58_9ZZZZ	D9PL58	sediment metagenome	Ni/Fe-hydrogenase B-type cytochrome subunit	LDC_2281		Domain (1); Transmembrane (4)	integral component of membrane [GO:0016021]; electron carrier activity [GO:0009055]; iron ion binding [GO:0005506]; respiratory electron transport chain [GO:0022904]; transport [GO:0006810]	unreviewed	Predicted	Caution (1)
k141_1141505_1	219	0	0	0	0.1838	Bacteria		Bacteria	Gammaproteobacteria - Others	Allochromatium	alv:Alvin_0807	nickel-dependent hydrogenase large subunit	*	*	*	*	D3RQE9_ALLVD	D3RQE9	Allochromatium vinosum (strain ATCC 17899 / DSM 180 / NBRC 103801 / NCIMB 10441 / D) (Chromatium vinosum)	Nickel-dependent hydrogenase large subunit	Alvin_0807		Domain (2)	ferredoxin hydrogenase activity [GO:0008901]; nickel cation binding [GO:0016151]	unreviewed	Predicted		alv:Alvin_0807;		31921367;	ADC61754;
k141_140337_1	219	0	0	0.0457703	0.1838	Bacteria;Proteobacteria		Bacteria	Betaproteobacteria	Dechloromonas	dar:Daro_3972	hydrogenase 2 b cytochrome subunit	*	*	*	*	Q478N2_DECAR	Q478N2	Dechloromonas aromatica (strain RCB)	Polysulphide reductase, NrfD	Daro_3972		Transmembrane (10)	integral component of membrane [GO:0016021]	unreviewed	Predicted		dar:Daro_3972;		21606634;	AAZ48699;
k141_1711215_2	219	0	0	0	0.1838	Bacteria	K00436	Bacteria	Gammaproteobacteria - Others	Sedimenticola	seds:AAY24_09255	*	*	*	*	*	A0A0S8KFB8_9BACE	A0A0S8KFB8	Bacteroides sp. SM1_62	NADP oxidoreductase	AMS23_10790		Domain (2)	ferredoxin hydrogenase activity [GO:0008901]; nickel cation binding [GO:0016151]	unreviewed	Inferred from homology	Caution (1); Sequence similarities (1)
k141_1917110_1	219	0	0	0.0457703	0.1838	Bacteria	K00184	Bacteria	Verrucomicrobia	Opitutaceae bacterium TAV5	obt:OPIT5_22580	*	*	*	*	*	W0J2J5_9BACT	W0J2J5	Opitutaceae bacterium TAV5	Hydrogenase	OPIT5_22580		Domain (3)		unreviewed	Predicted		obt:OPIT5_22580;			AHF92595;
k141_1051915_1	309	0	0	0.249034	0.181153	Bacteria;Proteobacteria;Betaproteobacteria		Bacteria	Betaproteobacteria	Sulfuricella	sdr:SCD_n00763	polysulfide reductase	*	*	*	*	A0A1B4XHZ9_9GAMM	A0A1B4XHZ9	Sulfuricaulis limicola	Hydrogenase	SCL_2138		Transmembrane (10)	integral component of membrane [GO:0016021]	unreviewed	Predicted
k141_287166_2	165	0	0	0.271367	0.180457	Bacteria;Proteobacteria	K06281	Bacteria	Gammaproteobacteria - Others	Alkalilimnicola	aeh:Mlg_2010	nickel-dependent hydrogenase, large subunit	ko:K06281	*	path:ko00633	go:0033748	A0A177PPW9_9RHIZ	A0A177PPW9	Methylosinus sp. R-45379	HupV protein	A1351_04925		Domain (2)	ferredoxin hydrogenase activity [GO:0008901]; nickel cation binding [GO:0016151]	unreviewed	Predicted	Caution (1)
k141_965200_1	165	0	0	0	0.180457	Bacteria	K00335	Bacteria	Chloroflexi	Anaerolinea	atm:ANT_17800	NAD-reducing hydrogenase subunit	ko:K00335	md:M00144	path:ko00190	go:0008137	A0A0P6XGV9_9CHLR	A0A0P6XGV9	Thermanaerothrix daxensis	NADH dehydrogenase	SE15_11805		Domain (2)	4 iron, 4 sulfur cluster binding [GO:0051539]; FMN binding [GO:0010181]; metal ion binding [GO:0046872]; NADH dehydrogenase (ubiquinone) activity [GO:0008137]	unreviewed	Predicted	Caution (1); Cofactor (1)				KPL82742;
k141_2699411_1	267	0	0	0	0.180195	Bacteria	K14128	Archaea	Bathyarchaeota	Candidatus Bathyarchaeota archaeon BA1	barc:AOA65_1886	*	*	*	*	*	M7TSM2_9EURY	M7TSM2	Thermoplasmatales archaeon SCGC AB-539-N05	Methyl-viologen-reducing hydrogenase subunit G	mvhG MBGDN05_00415		Domain (1)	iron-sulfur cluster binding [GO:0051536]; oxidation-reduction process [GO:0055114]	unreviewed	Predicted	Caution (1)				EMR72971;
k141_189885_1	477	0	0	0.162325	0.179215	Bacteria	K19516	Bacteria	Deltaproteobacteria	Desulfobacula	dto:TOL2_C03780	bamC1; 4Fe-4S ferredoxin BamC1	*	*	*	*	A0A0F2JFV7_9FIRM	A0A0F2JFV7	Desulfosporosinus sp. I2	Fe-S-cluster-containing hydrogenase components 2	UF75_1423		Domain (2)		unreviewed	Predicted	Caution (1)				KJR48171;
k141_1729192_1	225	0	0	0.0430497	0.172848	Bacteria	K12137	Bacteria	Deltaproteobacteria	Desulfuromonas	des:DSOUD_1136	*	*	*	*	*	Q39SF4_GEOMG	Q39SF4	Geobacter metallireducens (strain GS-15 / ATCC 53774 / DSM 7210)	Ech-hydrogenase-related complex, NuoL-like integral membrane subunit	ehrA-1 Gmet_2601		Domain (1); Transmembrane (14)	integral component of membrane [GO:0016021]; NADH dehydrogenase (ubiquinone) activity [GO:0008137]; ATP synthesis coupled electron transport [GO:0042773]	unreviewed	Predicted	Subcellular location (1)	gme:Gmet_2601;		22004450;	ABB32820;
k141_1023751_1	168	0	0	0	0.172444	Bacteria		Bacteria	Deltaproteobacteria	Geobacter	gbm:Gbem_3193	ehrA; Ech-hydrogenase-like complex NuoL-like integral membrane lipoprotein subunit	*	*	*	*	A0A0B5BEX0_9DELT	A0A0B5BEX0	Geobacter pickeringii	Hydrogenase	GPICK_03850		Domain (1); Transmembrane (16)	integral component of membrane [GO:0016021]; NADH dehydrogenase (ubiquinone) activity [GO:0008137]; ATP synthesis coupled electron transport [GO:0042773]	unreviewed	Predicted	Subcellular location (1)	gpi:GPICK_03850;			AJE02616;
k141_1970069_1	168	0	0	0	0.172444	Bacteria;Proteobacteria;Deltaproteobacteria		Bacteria	Deltaproteobacteria	Geobacter	gsu:GSU0740	ehrB; Ech-hydrogenase-related complex, NuoH-like integral membrane subunit	*	*	*	*
k141_2484795_1	168	0	0	0	0.172444	Bacteria	K04652	Bacteria	Betaproteobacteria	Rhodoferax	rfr:Rfer_4096	hydrogenase accessory protein HypB	ko:K04652	*	*	*	A0A0F3IF57_9GAMM	A0A0F3IF57	Methylococcaceae bacterium Sn10-6	Hydrogenase nickel incorporation protein HypB	VZ94_19070		Domain (1)	nickel cation binding [GO:0016151]; protein complex assembly [GO:0006461]	unreviewed	Predicted	Caution (1)				KJV05322;
k141_2598671_1	168	0	0	0	0.172444	Bacteria	K00436	Bacteria	Chloroflexi	Anaerolinea	atm:ANT_09660	hoxH; bidirectional hydrogenase subunit H	ko:K00436	*	*	go:0047985	A0A0S7BMA2_9CHLR	A0A0S7BMA2	Longilinea arvoryzae	NAD(P)-dependent nickel-iron dehydrogenase catalytic subunit	LARV_02713		Domain (2)	ferredoxin hydrogenase activity [GO:0008901]; nickel cation binding [GO:0016151]	unreviewed	Predicted
k141_866593_1	168	0	0	0	0.172444	Bacteria	K00436	Bacteria	Chloroflexi	Anaerolinea	atm:ANT_09660	hoxH; bidirectional hydrogenase subunit H	ko:K00436	*	*	go:0047985
k141_15954_1	276	0	0	0	0.168584	Bacteria	K04652	Bacteria	Firmicutes - Clostridia	Roseburia	rho:RHOM_09405	hydrogenase accessory protein HypB	ko:K04652	*	*	*	UPI0005096D10
k141_2436539_1	276	0	0	0.0280733	0.168584	Bacteria	K18332	Bacteria	Spirochaetes	Sediminispirochaeta	ssm:Spirs_0474	NAD(P)-dependent iron-only hydrogenase catalytic subunit	ko:K18332	*	*	go:0050583	R6J891_9FIRM	R6J891	Phascolarctobacterium sp. CAG:207	Rubredoxin	BN533_01548		Domain (3)	ferredoxin hydrogenase activity [GO:0008901]; iron ion binding [GO:0005506]; iron-sulfur cluster binding [GO:0051536]	unreviewed	Predicted	Caution (1)
k141_1236081_1	171	0	0	0	0.165221	Bacteria	K14089	Bacteria	Deltaproteobacteria	Desulfovibrio	dvu:DVU0431	ech hydrogenase subunit EchD	ko:K14089	*	*	*
k141_1302113_1	171	0	0	0.165502	0.165221	Bacteria	K00336	Bacteria	Firmicutes - Clostridia	Acetohalobium	aar:Acear_0227	NAD(P)-dependent iron-only hydrogenase catalytic subunit	ko:K00336	md:M00144	path:ko00190	go:0008137	A0A151ARN7_9CLOT	A0A151ARN7	Clostridium colicanis DSM 13634	NADP-reducing hydrogenase subunit HndC (EC 1.12.1.3)	hndD_2 CLCOL_01960		Domain (2)	ferredoxin hydrogenase activity [GO:0008901]; hydrogen dehydrogenase (NADP+) activity [GO:0050583]; iron ion binding [GO:0005506]; iron-sulfur cluster binding [GO:0051536]	unreviewed	Predicted	Caution (1)
k141_1826478_1	171	0	0	0	0.165221	Bacteria	K00184	Bacteria	Planctomycetes	Singulisphaera	saci:Sinac_3666	Fe-S-cluster-containing hydrogenase subunit	ko:K00184	*	*	*	T1AN66_9ZZZZ	T1AN66	mine drainage metagenome	Molybdopterin oxidoreductase, iron-sulfur binding subunit (Fragment)	B2A_09870		Non-terminal residue (1)		unreviewed	Predicted	Caution (1)
k141_2100312_1	231	0	0	0.121836	0.162903	Bacteria		Bacteria	Deltaproteobacteria	Geobacter	gsu:GSU0743	ehrL; Ech-hydrogenase-related complex large subunit	*	*	*	*	Q74F66_GEOSL	Q74F66	Geobacter sulfurreducens (strain ATCC 51573 / DSM 12127 / PCA)	Ech-hydrogenase-related complex, large subunit	ehrL GSU0743		Domain (2)	NAD binding [GO:0051287]; NADH dehydrogenase (ubiquinone) activity [GO:0008137]; quinone binding [GO:0048038]	unreviewed	Predicted		gsu:GSU0743;	2687239;	22024247;	AAR34073;
k141_2317870_1	231	0	0	0.0406121	0.162903	Bacteria		Bacteria	Calditrichaeota	Caldithrix	caby:Cabys_3678	*	*	*	*	*	K7ZRA9_9BACT	K7ZRA9	uncultured bacterium	[FeFe]-hydrogenase (Fragment)	hyd		Domain (1); Non-terminal residue (2)		unreviewed	Predicted
k141_339085_2	282	0	0	0.0538244	0.161599	Bacteria;Proteobacteria		Bacteria	Betaproteobacteria	Candidatus Accumulibacter	app:CAP2UW1_1327	methyl-viologen-reducing hydrogenase subunit delta	*	*	*	*
k141_79328_1	1365	0	0	0.116221	0.158336	Bacteria;Proteobacteria;Betaproteobacteria		Bacteria	Betaproteobacteria	Sulfuritalea	shd:SUTH_02958	*	*	*	*	*	W0SIM8_9RHOO	W0SIM8	Sulfuritalea hydrogenivorans sk43H	Hydrogenase 4 subunit B	SUTH_02958		Domain (2); Transmembrane (17)	integral component of membrane [GO:0016021]; NADH dehydrogenase (ubiquinone) activity [GO:0008137]; ATP synthesis coupled electron transport [GO:0042773]	unreviewed	Predicted	Subcellular location (1)	shd:SUTH_02958;			BAO30737;
k141_1427371_1	174	0	0	0.0792607	0.158146	Bacteria	K06281	Bacteria	Betaproteobacteria	Azoarcus	azo:azo3787	hupL; ferredoxin hydrogenase large subunit	ko:K06281	*	path:ko00633	go:0033748	UPI00040629D2
k141_2306080_1	174	0	0	0	0.158146	Bacteria;Bacteroidetes	K12141	Bacteria	Bacteroidetes	Bacteroidales bacterium CF	bacc:BRDCF_p2096	*	*	*	*	*	U5Q8E5_9BACT	U5Q8E5	Bacteroidales bacterium CF	Hydrogenase-4 component F (EC 1.-.-.-)	hyfF BRDCF_p2096		Domain (1); Transmembrane (9)	integral component of membrane [GO:0016021]; NADH dehydrogenase (ubiquinone) activity [GO:0008137]; ATP synthesis coupled electron transport [GO:0042773]	unreviewed	Predicted	Subcellular location (1)	bacc:BRDCF_p2096;
k141_2533214_1	174	0	0	0	0.158146	Bacteria	K04654	Bacteria	Verrucomicrobia	Opitutus	ote:Oter_4509	hydrogenase expression/formation protein HypD	ko:K04654	*	*	*	A0A0T6ALK0_9BACT	A0A0T6ALK0	Armatimonadetes bacterium CSP1-3	Hydrogenase expression/formation protein HypD, hydrogenase expression/formation protein HypD	XU14_C0091G0010			metal ion binding [GO:0046872]	unreviewed	Predicted	Caution (1)
k141_859144_2	174	0	0	0	0.158146	Bacteria	K04653	Bacteria	Chloroflexi	Anaerolinea	atm:ANT_17870	hypC; hydrogenase formation protein HypC	ko:K04653	*	*	*	UPI000566D250
k141_1628771_1	432	0	0	0.0650074	0.15643	Bacteria;Actinobacteria;Actinobacteria	K00441	Bacteria	Actinobacteria	Actinobacteria bacterium IMCC26256	abai:IMCC26256_11151	*	*	*	*	*	A0A0G3V0N2_9ACTN	A0A0G3V0N2	Actinobacteria bacterium IMCC26256	Coenzyme F420-reducing hydrogenase, beta subunit (EC 1.12.98.1)	IMCC26256_11151		Domain (1)	coenzyme F420 hydrogenase activity [GO:0050454]	unreviewed	Predicted		abai:IMCC26256_11151;			AKL72457;
k141_1214741_1	177	0	0	0	0.151772	Bacteria;Proteobacteria;Deltaproteobacteria;Myxococcales;Anaeromyxobacteraceae;Anaeromyxobacter	K04653	Bacteria	Deltaproteobacteria	Anaeromyxobacter	ade:Adeh_0475	hydrogenase assembly chaperone HypC/HupF	ko:K04653	*	*	*	A7H7N5_ANADF	A7H7N5	Anaeromyxobacter sp. (strain Fw109-5)	Hydrogenase assembly chaperone hypC/hupF	Anae109_0517				unreviewed	Predicted		afw:Anae109_0517;		20926121;	ABS24731;
k141_1293520_1	177	0	0	0	0.151772	Bacteria		Bacteria	Synergistetes	Cloacibacillus	cpor:BED41_00315	*	*	*	*	*	R1CRU0_9CLOT	R1CRU0	Caldisalinibacter kiritimatiensis	NAD-reducing hydrogenase subunit HoxF (EC 1.12.1.2)	L21TH_2536		Domain (2)	4 iron, 4 sulfur cluster binding [GO:0051539]; DNA binding [GO:0003677]; FMN binding [GO:0010181]; hydrogen dehydrogenase activity [GO:0047985]; metal ion binding [GO:0046872]; NADH dehydrogenase (ubiquinone) activity [GO:0008137]	unreviewed	Predicted	Caution (1); Cofactor (1)				EOC99418;
k141_1453723_1	177	0	0	0	0.151772	Bacteria;Proteobacteria		Bacteria	Betaproteobacteria	Hydrogenophaga	hyl:LPB072_19775	*	*	*	*	*	A0A162W1S4_9BURK	A0A162W1S4	Hydrogenophaga sp. LPB0072	HupU protein	LPB072_19775 LPB72_04775		Domain (2); Metal binding (11)	ferredoxin hydrogenase complex [GO:0009375]; 3 iron, 4 sulfur cluster binding [GO:0051538]; 4 iron, 4 sulfur cluster binding [GO:0051539]; ferredoxin hydrogenase activity [GO:0008901]; metal ion binding [GO:0046872]	unreviewed	Predicted	Cofactor (2)
k141_1779491_1	177	0	0	0	0.151772	Bacteria	K06281	Bacteria	Deltaproteobacteria	Geobacter	gsu:GSU0122	hyaL; periplasmically oriented, membrane-bound [NiFe]-hydrogenase large subunit	ko:K06281	*	path:ko00633	go:0033748	Q39QD0_GEOMG	Q39QD0	Geobacter metallireducens (strain GS-15 / ATCC 53774 / DSM 7210)	Periplasmically oriented, membrane-bound [NiFe]-hydrogenase, large subunit	hyaL Gmet_3331		Domain (1)	ferredoxin hydrogenase activity [GO:0008901]; nickel cation binding [GO:0016151]	unreviewed	Inferred from homology	Sequence similarities (1)	gme:Gmet_3331;		22005936;	ABB33544;
k141_2766428_1	177	0	0	0	0.151772	Bacteria;Ignavibacteriae;Ignavibacteria;Ignavibacteriales	K00336	Bacteria	Chlorobi	Ignavibacterium	ial:IALB_0531	hydA; hydrogenase subunit HydA	ko:K00336	md:M00144	path:ko00190	go:0008137	A0A1G1CRB4_9BACT
k141_1711944_1	591	0	0.00264023	0.0585703	0.151275	Bacteria;Proteobacteria	K03605	Bacteria	Alphaproteobacteria	Hyphomicrobium	hdt:HYPDE_28298	hydrogenase expression/formation protein	ko:K03605	*	*	*
k141_2720711_1	345	0	0	0.577376	0.149143	Bacteria;Proteobacteria;Alphaproteobacteria		Bacteria	Alphaproteobacteria	Xanthobacter	xau:Xaut_0166	hydrogenase 4 subunit B	ko:K05903	*	path:ko00190	go:0050136	W6LXV4_9GAMM	W6LXV4	Candidatus Contendobacter odensis Run_B_J11	HyfB protein	hyfB BN874_290055		Chain (1); Domain (1); Signal peptide (1); Transmembrane (14)	integral component of membrane [GO:0016021]; NADH dehydrogenase (ubiquinone) activity [GO:0008137]; ATP synthesis coupled electron transport [GO:0042773]	unreviewed	Predicted	Caution (1); Subcellular location (1)
k141_1854285_1	297	0	0	0	0.14626	Bacteria	K18006	Bacteria	Chlorobi	Melioribacter	mro:MROS_2488	Fe-only hydrogenase, catalytic subunit alpha	ko:K18006	*	*	go:0047985	A0A0A0C8A5_9CELL	A0A0A0C8A5	Actinotalea fermentans ATCC 43279 = JCM 9966 = DSM 3133	Hydrogenase	N867_12560		Domain (3)	electron carrier activity [GO:0009055]; ferredoxin hydrogenase activity [GO:0008901]; iron ion binding [GO:0005506]; iron-sulfur cluster binding [GO:0051536]	unreviewed	Predicted	Caution (1)				KGM16973;
k141_245724_1	471	0	0	0.165042	0.146142	Bacteria		Bacteria	Chloroflexi	Caldilinea	cap:CLDAP_19260	putative NiFe hydrogenase alpha subunit	*	*	*	*	A0A0V7ZVE7_9CYAN	A0A0V7ZVE7	Mastigocoleus testarum BC008	Dehydrogenase	BC008_33780		Domain (2)	ferredoxin hydrogenase activity [GO:0008901]; nickel cation binding [GO:0016151]	unreviewed	Predicted	Caution (1)				KST68620;
k141_1342372_1	243	0	0	0.0727907	0.145885	Bacteria		Bacteria	Firmicutes - Clostridia	Eubacterium	eel:EUBELI_00050	ferredoxin hydrogenase	*	*	*	*	R7B5G6_9BACE	R7B5G6	Bacteroides pectinophilus CAG:437	Uncharacterized protein	BN656_02202		Domain (2)	iron ion binding [GO:0005506]; oxidoreductase activity [GO:0016491]	unreviewed	Predicted	Caution (1); Sequence similarities (1)
k141_2487037_1	453	0	0	0.0969253	0.145815	Bacteria	K00185	Bacteria	Deltaproteobacteria	Sandaracinus	samy:DB32_003601	*	*	*	*	*	A0A1B6YCQ9_9BACT	A0A1B6YCQ9	Balneola sp. EhC07	Hydrogenase	A8B79_14385		Transmembrane (10)	integral component of membrane [GO:0016021]	unreviewed	Predicted	Caution (1)
k141_1419435_1	180	0	0	0.145577	0.145731	Bacteria	K00336	Bacteria	Chlorobi	Ignavibacterium	ial:IALB_0257	Iron-only hydrogenase large subunit	ko:K00336	md:M00144	path:ko00190	go:0008137	K2DYW7_9ZZZZ	K2DYW7	groundwater metagenome	Uncharacterized protein	ACD_20C00406G0007		Domain (3)	electron carrier activity [GO:0009055]; ferredoxin hydrogenase activity [GO:0008901]; iron ion binding [GO:0005506]; iron-sulfur cluster binding [GO:0051536]	unreviewed	Predicted	Caution (1)
k141_1690782_1	180	0	0	0.218366	0.145731	Bacteria	K00336	Bacteria	Chlorobi	Ignavibacterium	ial:IALB_0257	Iron-only hydrogenase large subunit	ko:K00336	md:M00144	path:ko00190	go:0008137
k141_2257773_1	180	0	0	0	0.145731	Bacteria	K00184	Bacteria	Chloroflexi	Chloroflexus	cau:Caur_0622	Fe-S-cluster-containing hydrogenase components 1-like protein	ko:K00184	*	*	*
k141_1311980_1	465	0	0	0.046645	0.140372	Bacteria;Proteobacteria;Gammaproteobacteria;Methylococcales;Methylococcaceae	K04652	Bacteria	Gammaproteobacteria - Others	Methylomonas	mmt:Metme_1764	hydrogenase nickel incorporation protein HypB	ko:K04652	*	*	*	UPI0005640AB0
k141_1256787_1	183	0	0.0793589	0	0.14009	Bacteria	K00436	Bacteria	Chloroflexi	Anaerolinea	atm:ANT_09660	hoxH; bidirectional hydrogenase subunit H	ko:K00436	*	*	go:0047985	E8N3I6_ANATU	E8N3I6	Anaerolinea thermophila (strain DSM 14523 / JCM 11388 / NBRC 100420 / UNI-1)	Bidirectional hydrogenase H subunit	hoxH ANT_09660		Domain (2)	ferredoxin hydrogenase activity [GO:0008901]; nickel cation binding [GO:0016151]	unreviewed	Inferred from homology	Sequence similarities (1)	atm:ANT_09660;		46853674;	BAJ63000;
k141_1365739_1	183	0	0	0.209422	0.14009	Bacteria	K12141	Bacteria	Firmicutes - Clostridia	Peptoclostridium	eac:EAL2_c06860	hyfF; hydrogenase-4 component F (EC:1.-.-.-)	ko:K12141	*	*	*	R5SXR9_9GAMM	R5SXR9	Acinetobacter sp. CAG:196	Formate hydrogenlyase subunit 3/multisubunit Na+/H+ antiporter MnhD subunit	BN527_01888		Domain (1); Transmembrane (13)	integral component of membrane [GO:0016021]; lyase activity [GO:0016829]; NADH dehydrogenase (ubiquinone) activity [GO:0008137]; ATP synthesis coupled electron transport [GO:0042773]	unreviewed	Predicted	Caution (1); Subcellular location (1)
k141_1783081_1	183	0	0	0.139615	0.14009	Bacteria	K06281	Bacteria	Firmicutes - Clostridia	Carboxydothermus	chy:CHY_1545	[Ni/Fe] hydrogenase large subunit (EC:1.12.7.2)	ko:K06281	*	path:ko00633	go:0033748
k141_2805527_1	183	0	0	0	0.14009	Bacteria		Bacteria	Chlorobi	Melioribacter	mro:MROS_1571	Reductase, NrfD-like subunit	*	*	*	*	A0A136MKH3_9BACT	A0A136MKH3	Omnitrophica bacterium OLB16	Putative Ni/Fe-hydrogenase 2 b-type cytochrome subunit	hybB_2 UZ16_OP3001002009		Transmembrane (10)	integral component of membrane [GO:0016021]	unreviewed	Predicted	Caution (1)
k141_2786811_4	1113	0	0	0.508825	0.139645	Bacteria	K01012	Bacteria	Deltaproteobacteria	Pelobacter	pca:Pcar_1722	hydE-1; biotin synthase	ko:K01012	md:M00123,md:M00573,md:M00577	path:ko00780	go:0004076	A0A0S7XZB1_9COXI	A0A0S7XZB1	Coxiella sp. DG_40	[FeFe] hydrogenase H-cluster radical SAM maturase HydE	AMJ43_04805		Domain (1); Metal binding (3)	4 iron, 4 sulfur cluster binding [GO:0051539]; transferase activity, transferring alkyl or aryl (other than methyl) groups [GO:0016765]; cofactor biosynthetic process [GO:0051188]	unreviewed	Predicted	Caution (1); Cofactor (1)
k141_1334909_1	417	0	0	0.0137177	0.137503	Bacteria	K04652	Bacteria	Chloroflexi	Sphaerobacter	sti:Sthe_2497	hydrogenase accessory protein HypB	ko:K04652	*	*	*	A0A1F8PTW8_9CHLR
k141_1347534_1	420	0	0	0.16282	0.136016	Bacteria;Proteobacteria;Alphaproteobacteria;Rhizobiales;Methylocystaceae;Methylocystis	K06281	Bacteria	Alphaproteobacteria	Methylocystis	msc:BN69_2337	hupB; Uptake hydrogenase large subunit (EC:1.12.99.6)	ko:K06281	*	path:ko00633	go:0033748	J7QQM9_METSZ	J7QQM9	Methylocystis sp. (strain SC2)	Uptake hydrogenase large subunit (EC 1.12.99.6)	hupB BN69_2337		Domain (1)	ferredoxin hydrogenase activity [GO:0008901]; hydrogenase (acceptor) activity [GO:0033748]; nickel cation binding [GO:0016151]	unreviewed	Inferred from homology	Sequence similarities (1)	msc:BN69_2337;			CCJ07788;
k141_1264115_2	252	0	0	0.101244	0.135142	Bacteria	K04652	Bacteria	Betaproteobacteria	Rubrivivax	rge:RGE_35880	hypB; hydrogenase nickel incorporation protein HypB	ko:K04652	*	*	*	A0A011PS80_9PROT	A0A011PS80	Candidatus Accumulibacter sp. SK-12	Hydrogenase isoenzymes nickel incorporation protein HypB	hypB AW08_00421		Domain (1)	nickel cation binding [GO:0016151]; protein complex assembly [GO:0006461]	unreviewed	Predicted	Caution (1)
k141_127987_1	186	0	0.0571282	0	0.134625	Bacteria	K00436	Bacteria	Chloroflexi	Anaerolinea	atm:ANT_09660	hoxH; bidirectional hydrogenase subunit H	ko:K00436	*	*	go:0047985	UPI00078093C8
k141_1853026_1	186	0	0	0.0671519	0.134625	Bacteria	K00335	Bacteria	Chlorobi	Melioribacter	mro:MROS_2481	Fe-only hydrogenase, subunit beta	*	*	*	*	I7A747_MELRP	I7A747	Melioribacter roseus (strain JCM 17771 / P3M-2)	Fe-only hydrogenase, subunit beta	MROS_2481		Domain (2)	4 iron, 4 sulfur cluster binding [GO:0051539]; FMN binding [GO:0010181]; metal ion binding [GO:0046872]; NADH dehydrogenase (ubiquinone) activity [GO:0008137]	unreviewed	Predicted	Cofactor (1)	mro:MROS_2481;			AFN75711;
k141_2456306_1	186	0	0	0	0.134625	Bacteria;Firmicutes;Clostridia;Clostridiales	K00336	Bacteria	Thermotogae	Kosmotoga	kol:Kole_0172	hydrogenase, Fe-only	ko:K00336	md:M00144	path:ko00190	go:0008137
k141_2459159_1	186	0	0	0	0.134625	Bacteria;Proteobacteria;Deltaproteobacteria;Desulfobacterales;Desulfobulbaceae;Desulfobulbus	K00436	Bacteria	Chloroflexi	Anaerolinea	atm:ANT_12550	hoxH; bidirectional hydrogenase subunit H	ko:K00436	*	*	go:0047985	A0A0S7BKH2_9CHLR	A0A0S7BKH2	Longilinea arvoryzae	NAD(P)-dependent nickel-iron dehydrogenase catalytic subunit	LARV_02088		Domain (3)	ferredoxin hydrogenase activity [GO:0008901]; NAD binding [GO:0051287]; nickel cation binding [GO:0016151]; oxidoreductase activity, acting on NAD(P)H [GO:0016651]; quinone binding [GO:0048038]	unreviewed	Predicted
k141_248240_1	186	0	0	0	0.134625	Bacteria	K06281	Bacteria	Betaproteobacteria	Azoarcus	azo:azo3787	hupL; ferredoxin hydrogenase large subunit	ko:K06281	*	path:ko00633	go:0033748	D9PL57_9ZZZZ	D9PL57	sediment metagenome	Ni,Fe-hydrogenase I large subunit (Fragment)	LDC_2280		Domain (1); Non-terminal residue (1)	ferredoxin hydrogenase activity [GO:0008901]; nickel cation binding [GO:0016151]	unreviewed	Predicted	Caution (1)
k141_2554297_1	315	0	0	0.0218622	0.131204	Bacteria	K18005	Bacteria	Kiritimatiellaeota	Kiritimatiella	vbl:L21SP4_01307	*	*	*	*	*	A0A0G3EIB4_9BACT	A0A0G3EIB4	Verrucomicrobia bacterium L21-Fru-AB	NAD-reducing hydrogenase subunit HoxS (EC 1.12.1.2)	hoxF L21SP4_01307		Domain (1)	4 iron, 4 sulfur cluster binding [GO:0051539]; DNA binding [GO:0003677]; FMN binding [GO:0010181]; hydrogen dehydrogenase activity [GO:0047985]; metal ion binding [GO:0046872]; NADH dehydrogenase (ubiquinone) activity [GO:0008137]	unreviewed	Predicted	Cofactor (1)	vbl:L21SP4_01307;			AKJ64555;
k141_1592192_1	189	0	0	0	0.129402	Bacteria		Bacteria	Kiritimatiellaeota	Kiritimatiella	vbl:L21SP4_01302	*	*	*	*	*	D6C7A4_9BACT	D6C7A4	uncultured bacterium	[Fe-Fe] hydrogenase large subunit (Fragment)	hydA		Domain (1); Non-terminal residue (2)		unreviewed	Predicted
k141_2040742_1	189	0	0	0.064616	0.129402	Bacteria	K01012	Bacteria	Firmicutes - Clostridia	Desulfosporosinus	dor:Desor_3748	iron-only hydrogenase maturation protein HydE	ko:K01012	md:M00123,md:M00573,md:M00577	path:ko00780	go:0004076	A0A0P8YD95_9CLOT	A0A0P8YD95	Oxobacter pfennigii	Biotin synthase (EC 2.8.1.6)	bioB_1 OXPF_11000		Domain (1); Metal binding (3)	4 iron, 4 sulfur cluster binding [GO:0051539]; biotin synthase activity [GO:0004076]; transferase activity, transferring alkyl or aryl (other than methyl) groups [GO:0016765]; cofactor biosynthetic process [GO:0051188]	unreviewed	Predicted	Caution (1); Cofactor (1)				KPU45209;
k141_2489801_1	189	0	0	0	0.129402	Bacteria		Bacteria	Deltaproteobacteria	Pelobacter	pca:Pcar_1629	hydF; [FeFe]-hydrogenase maturation GTPase HydF	*	*	*	*	Q3A434_PELCD	Q3A434	Pelobacter carbinolicus (strain DSM 2380 / NBRC 103641 / GraBd1)	[FeFe]-hydrogenase maturation GTPase HydF	hydF Pcar_1629		Domain (1)	GTP binding [GO:0005525]	unreviewed	Predicted		pca:Pcar_1629;		22889424;	ABA88873;
k141_250271_1	189	0	0	0.064616	0.129402	Bacteria;Proteobacteria;Alphaproteobacteria	K00184	Bacteria	Planctomycetes	Singulisphaera	saci:Sinac_3666	Fe-S-cluster-containing hydrogenase subunit	ko:K00184	*	*	*
k141_264044_1	189	0	0	0	0.129402	Bacteria	K00184	Bacteria	Acidobacteria	Candidatus Koribacter	aba:Acid345_3003	Fe-S-cluster-containing hydrogenase	ko:K00184	*	*	*	A0A1E3Y343_9BACT
k141_242594_2	1560	0	0	0.108115	0.12925	Bacteria		Bacteria	Betaproteobacteria	Sulfuritalea	shd:SUTH_02954	*	*	*	*	*	W0SLS2_9RHOO	W0SLS2	Sulfuritalea hydrogenivorans sk43H	Subunit of formate hydrogenlyase-like membrane complex, related to large subunit of hydrogenase	SUTH_02954		Domain (2)	lyase activity [GO:0016829]; NAD binding [GO:0051287]; NADH dehydrogenase (ubiquinone) activity [GO:0008137]; quinone binding [GO:0048038]	unreviewed	Predicted		shd:SUTH_02954;			BAO30733;
k141_1916653_2	258	0	0	0.0642788	0.128757	Bacteria	K04653	Bacteria	Acidobacteria	Candidatus Solibacter	sus:Acid_6551	hydrogenase assembly chaperone HypC/HupF	ko:K04653	*	*	*
k141_929479_2	258	0	0	0.224976	0.128757	Bacteria	K04653	Bacteria	Bacteroidetes	Rhodothermus	rmr:Rmar_2594	hydrogenase assembly chaperone HypC/HupF	ko:K04653	*	*	*
k141_657735_1	969	0	0	0.0860405	0.12756	Bacteria;Proteobacteria	K19641	Bacteria	Betaproteobacteria	Azospira	dsu:Dsui_1154	response regulator with CheY-like receiver, AAA-type ATPase, and DNA-binding domains	*	*	*	*	A0A080M783_9PROT	A0A080M783	Candidatus Accumulibacter sp. SK-02	Hydrogenase transcriptional regulatory protein hupR1	hupR1 AW06_002498		Domain (2); Modified residue (1); Nucleotide binding (2)	intracellular [GO:0005622]; ATP binding [GO:0005524]; sequence-specific DNA binding [GO:0043565]; phosphorelay signal transduction system [GO:0000160]; regulation of transcription, DNA-templated [GO:0006355]; transcription, DNA-templated [GO:0006351]	unreviewed	Predicted	Caution (1); Sequence similarities (2)
k141_1935052_1	261	0	0	0.0313844	0.125751	Bacteria		Bacteria	Firmicutes - Clostridia	Herbinix	hsd:SD1D_2325	*	*	*	*	*	R6I8A8_9FIRM	R6I8A8	Ruminococcus sp. CAG:177	Hydrogenase Fe-only	BN517_01677		Domain (3)	membrane [GO:0016020]; electron carrier activity [GO:0009055]; ferredoxin hydrogenase activity [GO:0008901]; iron ion binding [GO:0005506]; iron-sulfur cluster binding [GO:0051536]; NADH dehydrogenase (ubiquinone) activity [GO:0008137]; ATP synthesis coupled electron transport [GO:0042773]	unreviewed	Predicted	Caution (1)
k141_558610_2	261	0	0	0.0941532	0.125751	Bacteria		Bacteria	Actinobacteria	Gordonibacter	gpa:GPA_02470	Fe-S-cluster-containing hydrogenase components 1	*	*	*	*	X1I1A5_9ZZZZ	X1I1A5	marine sediment metagenome	Uncharacterized protein (Fragment)	S03H2_34995		Domain (4); Non-terminal residue (1)		unreviewed	Predicted	Caution (1)
k141_727001_1	384	0	0	0.0624253	0.125076	Bacteria;Proteobacteria	K06281	Bacteria	Betaproteobacteria	Burkholderiales bacterium GJ-E10	bbag:E1O_20050	*	*	*	*	*	A1KC68_AZOSB	A1KC68	Azoarcus sp. (strain BH72)	Probable ferredoxin hydrogenase, large subunit	hoxC azo3808		Domain (2)	ferredoxin hydrogenase activity [GO:0008901]; nickel cation binding [GO:0016151]	unreviewed	Predicted		azo:azo3808;		21016060;	CAL96424;
k141_1684735_1	192	0	0	0	0.124607	Bacteria		Bacteria	Synergistetes	Cloacibacillus	cpor:BED41_05425	*	*	*	*	*	A0A1B2I3M1_9BACT	A0A1B2I3M1	Cloacibacillus porcorum	Ferredoxin	BED41_05425		Coiled coil (1); Domain (3)	electron carrier activity [GO:0009055]; ferredoxin hydrogenase activity [GO:0008901]; iron ion binding [GO:0005506]; iron-sulfur cluster binding [GO:0051536]	unreviewed	Predicted
k141_1968344_1	192	0	0	0.124342	0.124607	Bacteria	K18007	Bacteria	Cyanobacteria	Oscillatoria	oac:Oscil6304_5912	coenzyme F420-reducing hydrogenase subunit gamma	ko:K18007	*	*	go:0047985	UPI00056AE01C
k141_2724045_1	192	0	0	0	0.124607	Bacteria	K04655	Bacteria	Chloroflexi	Anaerolinea	atm:ANT_17890	hypE; hydrogenase formation protein HypE	ko:K04655	*	*	*	A0A0N8GM09_9CHLR	A0A0N8GM09	Bellilinea caldifistulae	Hydrogenase	AC812_13895		Domain (2)		unreviewed	Predicted	Caution (1)				KPL73986;
k141_801732_1	192	0	0	0	0.124607	Bacteria	K04652	Bacteria	Cyanobacteria	Arthrospira	arp:NIES39_D03400	hypB; hydrogenase accessory protein HypB	ko:K04652	*	*	*	H1W6U8_9CYAN	H1W6U8	Arthrospira sp. PCC 8005	GTP hydrolase involved in nickel liganding into hydrogenases (EC 3.-.-.-)	hypB2 ARTHRO_1070010		Domain (1)	hydrolase activity [GO:0016787]; nickel cation binding [GO:0016151]; protein complex assembly [GO:0006461]	unreviewed	Predicted					CCE15280;
k141_1578722_1	204	0	0	0.118276	0.123551	Bacteria	K06282	Bacteria	Acidobacteria	Granulicella	gma:AciX8_4213	hydrogenase (NiFe) small subunit HydA	ko:K06282	*	path:ko00633	go:0033748	A0A0P4RCA4_9ACTN	A0A0P4RCA4	Streptomyces sp. NBRC 110027	Putative [NiFe]-hydrogenase small subunit	TPA0598_07_04110		Domain (2)	ferredoxin hydrogenase complex [GO:0009375]; ferredoxin hydrogenase activity [GO:0008901]; iron-sulfur cluster binding [GO:0051536]	unreviewed	Predicted	Caution (1)				GAO10687;
k141_1941795_1	390	0	0	0.0304504	0.12204	Bacteria	K00185	Bacteria	Bacteroidetes	Draconibacterium	doi:FH5T_05165	hydrogenase	ko:K00185	*	*	*	A0A0S8JXU0_9BACE	A0A0S8JXU0	Bacteroides sp. SM23_62	Hydrogenase	AMS26_09945		Transmembrane (10)	integral component of membrane [GO:0016021]	unreviewed	Predicted	Caution (1)
k141_853086_1	330	0	0	0.160928	0.120756	Bacteria	K03605	Bacteria	Alphaproteobacteria	Magnetospirillum	mag:amb1646	Ni,Fe-hydrogenase maturation factor	ko:K03605	*	*	*
k141_1167942_1	642	0	0	0.24027	0.120709	Bacteria;Proteobacteria	K06281	Bacteria	Betaproteobacteria	Sideroxydans	slt:Slit_1617	nickel-dependent hydrogenase large subunit	ko:K06281	*	path:ko00633	go:0033748	I3BNJ6_9GAMM	I3BNJ6	Thiothrix nivea DSM 5205	Nickel-dependent hydrogenase large subunit	Thini_0280		Domain (1)	ferredoxin hydrogenase activity [GO:0008901]; nickel cation binding [GO:0016151]	unreviewed	Inferred from homology	Sequence similarities (1)				EIJ32939;
k141_1373424_1	456	0	0	0.0599939	0.120346	Bacteria;Firmicutes	K06281	Bacteria	Firmicutes - Bacilli	Paenibacillus	psab:PSAB_12280	[Ni/Fe] hydrogenase large subunit	ko:K06281	*	path:ko00633	go:0033748
k141_1133672_1	195	0	0	0	0.120026	Bacteria	K03605	Archaea	Crenarchaeota	Ignicoccus	iho:Igni_0504	hydrogenase maturation protease	ko:K03605	*	*	*
k141_151123_1	195	0	0	0	0.120026	Bacteria	K04652	Bacteria	Chloroflexi	Anaerolinea	atm:ANT_17850	hypB; hydrogenase nickel incorporation protein HypB	ko:K04652	*	*	*	UPI0007845339
k141_1691265_1	195	0	0	0	0.120026	Bacteria	K12141	Bacteria	Betaproteobacteria	Variovorax	vpd:VAPA_2c05340	putative formate hydrogenlyase, subunit 3	ko:K12141	*	*	*	A0A161PL76_9DELT	A0A161PL76	Deltaproteobacteria bacterium GWC2_55_46	Hydrogenase 4 subunit F	A2V21_206490		Domain (1); Transmembrane (13)	integral component of membrane [GO:0016021]; NADH dehydrogenase (ubiquinone) activity [GO:0008137]; ATP synthesis coupled electron transport [GO:0042773]	unreviewed	Predicted	Caution (1); Subcellular location (1)
k141_1909457_1	195	0	0	0.308041	0.120026	Bacteria	K04656	Bacteria	Cyanobacteria	Oscillatoria	oac:Oscil6304_5920	(NiFe) hydrogenase maturation protein HypF	ko:K04656	*	*	*	B9XAS8_PEDPL	B9XAS8	Pedosphaera parvula (strain Ellin514)	Carbamoyltransferase (EC 2.1.3.-)	Cflav_PD5748		Active site (2); Domain (2)	carboxyl- or carbamoyltransferase activity [GO:0016743]; double-stranded RNA binding [GO:0003725]; zinc ion binding [GO:0008270]; protein carbamoylation [GO:0046944]	unreviewed	Inferred from homology	Caution (1); Sequence similarities (2)			31320978;	EEF63113;
k141_2115077_1	195	0	0	0	0.120026	Bacteria	K00336	Bacteria	Deltaproteobacteria	Desulfovibrio	dma:DMR_07830	Fe hydrogenase	ko:K00336	md:M00144	path:ko00190	go:0008137	F4LUF9_TEPAE	F4LUF9	Tepidanaerobacter acetatoxydans (strain DSM 21804 / JCM 16047 / Re1)	NADP-reducing hydrogenase subunit HndC (EC 1.12.1.3)	hndD TEPIRE1_2699		Domain (3)	membrane [GO:0016020]; electron carrier activity [GO:0009055]; ferredoxin hydrogenase activity [GO:0008901]; hydrogen dehydrogenase (NADP+) activity [GO:0050583]; iron ion binding [GO:0005506]; iron-sulfur cluster binding [GO:0051536]; NADH dehydrogenase (ubiquinone) activity [GO:0008137]; ATP synthesis coupled electron transport [GO:0042773]	unreviewed	Predicted		tae:TepiRe1_2699;tep:TepRe1_2504;		54628224;	CCP27569;
k141_2547402_1	195	0	0	0.0599103	0.120026	Bacteria		Bacteria	Alphaproteobacteria	Methylocystis	msc:BN69_0845	Nickel-dependent hydrogenase large subunit	*	*	*	*	A0A177PML4_9RHIZ	A0A177PML4	Methylosinus sp. R-45379	Dehydrogenase	A1351_06995		Domain (2)	nickel cation binding [GO:0016151]	unreviewed	Predicted	Caution (1)
k141_859144_1	195	0	0	0.0599103	0.120026	Bacteria;Firmicutes	K04656	Bacteria	Deltaproteobacteria	Geoalkalibacter	gsb:GSUB_11300	*	*	*	*	*	A0A0D5N7D8_GEOSN	A0A0D5N7D8	Geobacter sulfurreducens	Carbamoyltransferase HypF (EC 2.1.3.-)	RW64_10755	Protein modification; [NiFe] hydrogenase maturation.	Active site (2); Domain (2)	carboxyl- or carbamoyltransferase activity [GO:0016743]; double-stranded RNA binding [GO:0003725]; hydrolase activity [GO:0016787]; phosphotransferase activity, alcohol group as acceptor [GO:0016773]; zinc ion binding [GO:0008270]; carbohydrate metabolic process [GO:0005975]; protein carbamoylation [GO:0046944]	unreviewed	Inferred from homology	Function (1); Pathway (1); Sequence similarities (2)				AJY70031;
k141_2695676_1	714	0	0	0.0852565	0.118658	Bacteria	K00184	Bacteria	Gammaproteobacteria - Others	Nitrosococcus	noc:Noc_1238	molybdopterin oxidoreductase, iron-sulfur binding subunit	ko:K00184	*	*	*	A0A1D2UDX4_9BACT	A0A1D2UDX4	Granulicella sp. SCN 62-9	Hydrogenase	ABT04_04065		Domain (3)		unreviewed	Predicted	Caution (1)
k141_1513427_1	399	0	0	0.205631	0.117749	Bacteria	K00184	Bacteria	Acidobacteria	Candidatus Solibacter	sus:Acid_0490	4Fe-4S ferredoxin	ko:K00184	*	*	*	G2LKF7_CHLTF	G2LKF7	Chloracidobacterium thermophilum (strain B)	Fe-S-cluster-containing hydrogenase components 1 (EC 1.2.7.-)	Cabther_B0241		Domain (3)	oxidoreductase activity [GO:0016491]	unreviewed	Predicted		ctm:Cabther_B0241;			AEP13243;
k141_2788458_1	198	0	0	0.115571	0.115765	Bacteria	K04656	Bacteria	Betaproteobacteria	Dechloromonas	dar:Daro_3977	hydrogenase maturation protein HypF	ko:K04656	*	*	*	UPI000832ED95
k141_306731_1	198	0	0	0.0577855	0.115765	Bacteria	K00334	Bacteria	Chloroflexi	Anaerolinea	atm:ANT_17770	NAD-reducing hydrogenase subunit	ko:K00334	md:M00144	path:ko00190	go:0008137	A0A0P6YJY7_9CHLR	A0A0P6YJY7	Thermanaerothrix daxensis	Uncharacterized protein	SE15_11820		Metal binding (4)	2 iron, 2 sulfur cluster binding [GO:0051537]; metal ion binding [GO:0046872]; oxidoreductase activity [GO:0016491]	unreviewed	Predicted	Caution (1); Cofactor (1)				KPL82745;
k141_618598_1	198	0	0	0.0577855	0.115765	Bacteria		Bacteria	Unclassified Bacteria	bacterium L21-Spi-D4	blq:L21SP5_00772	*	*	*	*	*	A0A0S2HWM9_9BACT	A0A0S2HWM9	bacterium L21-Spi-D4	NADP-reducing hydrogenase subunit HndA (EC 1.12.1.3)	hndA_2 L21SP5_00772		Metal binding (4)	2 iron, 2 sulfur cluster binding [GO:0051537]; hydrogen dehydrogenase (NADP+) activity [GO:0050583]; metal ion binding [GO:0046872]	unreviewed	Predicted	Cofactor (1)	blq:L21SP5_00772;
k141_1206745_1	339	0	0	0.115174	0.115263	Bacteria		Bacteria	Deltaproteobacteria	Bdellovibrio	bba:Bd3432	hydG; response regulator of hydrogenase 3 activity (sensor HydH)	*	*	*	*	UPI000834E69F
k141_1500150_1	150	0	0	0	0.114179	Bacteria;Spirochaetes;Spirochaetia;Spirochaetales;Spirochaetaceae;Spirochaeta	K18332	Bacteria	Spirochaetes	Spirochaeta	sfc:Spiaf_1750	hydrogenase, Fe-only	ko:K18332	*	*	go:0050583	UPI000854BCFD
k141_1548166_1	150	0	0	0	0.114179	Bacteria;Spirochaetes;Spirochaetia;Spirochaetales;Spirochaetaceae;Spirochaeta	K18332	Bacteria	Spirochaetes	Spirochaeta	sfc:Spiaf_1750	hydrogenase, Fe-only	ko:K18332	*	*	go:0050583	A0A098QXR4_9SPIO	A0A098QXR4	Spirochaeta lutea	Ferredoxin	DC28_06440		Domain (3)	electron carrier activity [GO:0009055]; ferredoxin hydrogenase activity [GO:0008901]; iron ion binding [GO:0005506]; iron-sulfur cluster binding [GO:0051536]	unreviewed	Predicted	Caution (1)				KGE72685;
k141_1741984_2	342	0	0	3.06274	0.113531	Bacteria;Proteobacteria;Alphaproteobacteria;Rhizobiales	K04651	Bacteria	Alphaproteobacteria	Blastochloris	bvr:BVIR_2535	*	*	*	*	*	A0A177PM73_9RHIZ	A0A177PM73	Methylosinus sp. R-45379	Probable hydrogenase nickel incorporation protein HypA	hypA A1351_04865		Metal binding (5)	nickel cation binding [GO:0016151]; cellular protein modification process [GO:0006464]	unreviewed	Inferred from homology	Caution (1); Function (1); Sequence similarities (1)
k141_1822798_1	276	0	0	0.0561465	0.11239	Bacteria	K14126	Bacteria	Firmicutes - Clostridia	Desulfotomaculum	dgi:Desgi_1166	coenzyme F420-reducing hydrogenase, alpha subunit	ko:K14126	*	*	*	A0A133U5N3_9EURY	A0A133U5N3	candidate divison MSBL1 archaeon SCGC-AAA259B11	F420-nonreducing hydrogenase	AKJ61_02765		Domain (2)	nickel cation binding [GO:0016151]	unreviewed	Predicted	Caution (1)
k141_608542_1	276	0	0	0.0280733	0.11239	Bacteria	K00335	Bacteria	Deltaproteobacteria	Desulfobulbus	dpr:Despr_2126	NAD(P)-dependent iron-only hydrogenase diaphorase component flavoprotein (EC:1.6.99.5)	ko:K00335	md:M00144	path:ko00190	go:0008137
k141_1790376_1	489	0	0	0.0650881	0.108851	Bacteria	K00185	Bacteria	Chlorobi	Ignavibacterium	ial:IALB_1389	actC; alternative complex III protein ActC	ko:K00185	*	*	*	A0A101VWY4_9BACT	A0A101VWY4	bacterium BRH_c32	Hydrogenase	APF79_08270		Transmembrane (10)	integral component of membrane [GO:0016021]	unreviewed	Predicted	Caution (1)
k141_2326927_1	351	0	0	0.0723485	0.108665	Bacteria;Proteobacteria		Bacteria	Nitrospirae	Thermodesulfovibrio	tye:THEYE_A1852	NiFe hydrogenase subunit gamma	*	*	*	*	X1L9N9_9ZZZZ	X1L9N9	marine sediment metagenome	Uncharacterized protein	S06H3_03128		Domain (1)	2 iron, 2 sulfur cluster binding [GO:0051537]; flavin adenine dinucleotide binding [GO:0050660]; oxidoreductase activity [GO:0016491]; pyrimidine nucleotide biosynthetic process [GO:0006221]	unreviewed	Predicted	Caution (1)
k141_1060030_1	204	0	0	0.107693	0.108085	Bacteria	K04655	Bacteria	Chloroflexi	Dehalococcoides	det:DET1435	hypE; hydrogenase expression/formation protein HypE	ko:K04655	*	*	*	UPI000552DF75
k141_703939_1	204	0	0	0.107693	0.108085	Bacteria	K04652	Bacteria	Chloroflexi	Anaerolinea	atm:ANT_17850	hypB; hydrogenase nickel incorporation protein HypB	ko:K04652	*	*	*	E8N5U7_ANATU	E8N5U7	Anaerolinea thermophila (strain DSM 14523 / JCM 11388 / NBRC 100420 / UNI-1)	Hydrogenase nickel incorporation protein HypB	hypB ANT_17850		Domain (1)	nickel cation binding [GO:0016151]; protein complex assembly [GO:0006461]	unreviewed	Predicted		atm:ANT_17850;		46855376;	BAJ63811;
k141_947010_1	204	0	0	0	0.108085	Bacteria		Bacteria	Deltaproteobacteria	Geobacter	geb:GM18_1844	small GTP-binding protein	*	*	*	*	E8RBP4_DESPD	E8RBP4	Desulfobulbus propionicus (strain ATCC 33891 / DSM 2032 / 1pr3)	Iron-only hydrogenase maturation protein HydF	Despr_1603		Domain (1)	GTP binding [GO:0005525]	unreviewed	Predicted		dpr:Despr_1603;		46936777;	ADW17755;
k141_929479_3	216	0	0	0.357695	0.107385	Bacteria	K04656	Bacteria	Cyanobacteria	Chroococcidiopsis	cthe:Chro_4403	(NiFe) hydrogenase maturation protein HypF	ko:K04656	*	*	*	UPI00034B922E
k141_1136453_1	354	0	0	0.249621	0.107125	Bacteria;Proteobacteria		Bacteria	Betaproteobacteria	Sulfuritalea	shd:SUTH_02958	*	*	*	*	*	W0SIM8_9RHOO	W0SIM8	Sulfuritalea hydrogenivorans sk43H	Hydrogenase 4 subunit B	SUTH_02958		Domain (2); Transmembrane (17)	integral component of membrane [GO:0016021]; NADH dehydrogenase (ubiquinone) activity [GO:0008137]; ATP synthesis coupled electron transport [GO:0042773]	unreviewed	Predicted	Subcellular location (1)	shd:SUTH_02958;			BAO30737;
k141_1345978_1	207	0	0	0	0.104637	Bacteria		Bacteria	Deltaproteobacteria	Geobacter	gur:Gura_0888	NADH-ubiquinone oxidoreductase subunit 49kDa	*	*	*	*	A0A0A2HX17_9DELT	A0A0A2HX17	Desulfobulbus sp. Tol-SR	Hydrogenase	JT06_02105		Domain (2)	NAD binding [GO:0051287]; NADH dehydrogenase (ubiquinone) activity [GO:0008137]; quinone binding [GO:0048038]	unreviewed	Predicted	Caution (1)				KGO35522;
k141_1809654_1	207	0	0	0	0.104637	Bacteria		Bacteria	Bacteroidetes	Petrimonas	pmuc:ING2E5A_0855	*	*	*	*	*	X5D872_9BACT	X5D872	Draconibacterium orientale	NADH:ubiquinone oxidoreductase	FH5T_03070		Domain (3)	electron carrier activity [GO:0009055]; ferredoxin hydrogenase activity [GO:0008901]; iron ion binding [GO:0005506]; iron-sulfur cluster binding [GO:0051536]	unreviewed	Predicted		doi:FH5T_03070;			AHW58918;
k141_2020135_1	207	0	0	0	0.104637	Bacteria		Bacteria	Calditrichaeota	Caldithrix	caby:Cabys_3678	*	*	*	*	*	A0A163V634_9BACT	A0A163V634	candidate division Hyd24-12 bacterium Dam_1	Ferredoxin	AO394_06460		Domain (3)	membrane [GO:0016020]; electron carrier activity [GO:0009055]; ferredoxin hydrogenase activity [GO:0008901]; iron ion binding [GO:0005506]; iron-sulfur cluster binding [GO:0051536]; NADH dehydrogenase (ubiquinone) activity [GO:0008137]; ATP synthesis coupled electron transport [GO:0042773]	unreviewed	Predicted	Caution (1)
k141_2698615_1	207	0	0	0.0520248	0.104637	Bacteria	K00437	Bacteria	Deltaproteobacteria	Geobacter	gur:Gura_0544	nickel-dependent hydrogenase, large subunit	ko:K00437	*	*	go:0047806	H6SN25_RHOPH	H6SN25	Pararhodospirillum photometricum DSM 122	Nickel-dependent hydrogenase, large subunit (EC 1.12.5.1)	RSPPHO_00275		Domain (1)	ferredoxin hydrogenase activity [GO:0008901]; hydrogen:quinone oxidoreductase activity [GO:0047067]; nickel cation binding [GO:0016151]	unreviewed	Predicted		rpm:RSPPHO_00275;			CCG06901;
k141_1995879_1	288	0	0	0.103319	0.103409	Bacteria		Bacteria	Deltaproteobacteria	Desulfobacula	dto:TOL2_C09050	mvhD1; methyl-viologen-reducing hydrogenase subunit delta	*	*	*	*	UPI0004E0F979
k141_1171627_1	513	0	0	0.0405625	0.10178	Bacteria;Proteobacteria	K06281	Bacteria	Betaproteobacteria	Azoarcus	azo:azo3808	hoxC; ferredoxin hydrogenase large subunit	ko:K06281	*	path:ko00633	go:0033748	A0A1E2UU84_9GAMM
k141_2254622_1	291	0	0.00748183	0.0506526	0.101377	Bacteria;Proteobacteria	K00436	Bacteria	Betaproteobacteria	Dechloromonas	dar:Daro_0982	nickel-dependent hydrogenase, large subunit	ko:K00436	*	*	go:0047985	S6AH41_9PROT	S6AH41	Sulfuricella denitrificans skB26	Nickel-dependent hydrogenase, large subunit	SCD_n01600		Domain (2)	ferredoxin hydrogenase activity [GO:0008901]; nickel cation binding [GO:0016151]	unreviewed	Inferred from homology	Sequence similarities (1)	sdr:SCD_n01600;			BAN35421;
k141_2385947_1	738	0	0	0.0503418	0.101215	Bacteria	K00436	Bacteria	Gammaproteobacteria - Others	Hahella	hch:HCH_00105	coenzyme F420-reducing hydrogenase subunit alpha	ko:K00436	*	*	go:0047985	D3X808_9GAMM	D3X808	uncultured Hahellaceae bacterium	Bidirectional NAD(P)-linked NiFe hydrogenase (Fragment)	hoxH		Domain (1); Non-terminal residue (2)	nickel cation binding [GO:0016151]	unreviewed	Predicted
k141_1144946_1	210	0	0	0.150987	0.101176	Bacteria;Proteobacteria;Alphaproteobacteria	K12141	Bacteria	Alphaproteobacteria	Rhodoplanes	rhz:RHPLAN_28440	*	*	*	*	*	A0A127EVB9_9RHIZ	A0A127EVB9	Rhodoplanes sp. Z2-YC6860	Hydrogenase 4 subunit F	RHPLAN_28440		Domain (1); Transmembrane (12)	integral component of membrane [GO:0016021]; NADH dehydrogenase (ubiquinone) activity [GO:0008137]; ATP synthesis coupled electron transport [GO:0042773]	unreviewed	Predicted	Subcellular location (1)	rhz:RHPLAN_28440;
k141_467354_1	210	0	0	0.100658	0.101176	Bacteria	K00436	Bacteria	Gammaproteobacteria - Others	Hahella	hch:HCH_00105	coenzyme F420-reducing hydrogenase subunit alpha	ko:K00436	*	*	go:0047985	X0TMC7_9ZZZZ	X0TMC7	marine sediment metagenome	Uncharacterized protein (Fragment)	S01H1_05932		Domain (1); Non-terminal residue (1)	ferredoxin hydrogenase activity [GO:0008901]; nickel cation binding [GO:0016151]	unreviewed	Predicted	Caution (1)
k141_1343037_1	213	0	0	0.146161	0.0978846	Bacteria		Bacteria	Alphaproteobacteria	Rhodopseudomonas	rpa:RPA2111	sigma-54-dependent transcriptional regulator	*	*	*	*	M1F9V1_9ALTE	M1F9V1	Marinobacter sp. BSs20148	Hydrogenase-4 transcriptional activator	hyfR MRBBS_2980		Coiled coil (1); Domain (3); Nucleotide binding (2)	intracellular [GO:0005622]; ATP binding [GO:0005524]; DNA binding [GO:0003677]; phosphorelay sensor kinase activity [GO:0000155]; regulation of transcription, DNA-templated [GO:0006355]; transcription, DNA-templated [GO:0006351]	unreviewed	Predicted	Sequence similarities (1)	mbs:MRBBS_2980;			AFP31916;
k141_1447588_1	213	0	0	0	0.0978846	Bacteria	K04652	Bacteria	Synergistetes	Acetomicrobium	amo:Anamo_1413	hydrogenase nickel incorporation protein HypB	ko:K04652	*	*	*
k141_2553558_1	213	0	0	0	0.0978846	Bacteria;Proteobacteria;Deltaproteobacteria	K00336	Bacteria	Deltaproteobacteria	Desulfobulbus	dpr:Despr_1601	NAD(P)-dependent iron-only hydrogenase catalytic subunit	ko:K00336	md:M00144	path:ko00190	go:0008137	E8RBP2_DESPD	E8RBP2	Desulfobulbus propionicus (strain ATCC 33891 / DSM 2032 / 1pr3)	NAD(P)-dependent iron-only hydrogenase catalytic subunit	Despr_1601		Domain (3)	membrane [GO:0016020]; electron carrier activity [GO:0009055]; ferredoxin hydrogenase activity [GO:0008901]; iron ion binding [GO:0005506]; iron-sulfur cluster binding [GO:0051536]; NADH dehydrogenase (ubiquinone) activity [GO:0008137]; ATP synthesis coupled electron transport [GO:0042773]	unreviewed	Predicted		dpr:Despr_1601;		46936773;	ADW17753;
k141_2699870_1	213	0	0.0138114	0	0.0978846	Bacteria;Proteobacteria;Gammaproteobacteria;Methylococcales;Methylococcaceae	K06282	Bacteria	Gammaproteobacteria - Others	Methylomonas	mmt:Metme_1779	hydrogenase (NiFe) small subunit HydA (EC:1.12.99.6)	ko:K06282	*	path:ko00633	go:0033748	G3J1B5_9GAMM	G3J1B5	Methylobacter tundripaludum SV96	Hydrogenase (NiFe) small subunit HydA (EC 1.12.99.6)	Mettu_4140		Chain (1); Domain (2); Metal binding (11); Signal peptide (1)	ferredoxin hydrogenase complex [GO:0009375]; 3 iron, 4 sulfur cluster binding [GO:0051538]; 4 iron, 4 sulfur cluster binding [GO:0051539]; ferredoxin hydrogenase activity [GO:0008901]; hydrogenase (acceptor) activity [GO:0033748]; metal ion binding [GO:0046872]	unreviewed	Predicted	Cofactor (2)				EGW20987;
k141_1723075_1	297	0	0.0072226	0.0487425	0.0975064	Bacteria;Proteobacteria;Alphaproteobacteria;Rhizobiales;Hyphomicrobiaceae;Hyphomicrobium		Bacteria	Alphaproteobacteria	Hyphomicrobium	hdn:Hden_2179	PRC-barrel domain-containing protein	*	*	*	*	A0A109BMI7_HYPSL	A0A109BMI7	Hyphomicrobium sulfonivorans	Hydrogenase maturation factor	APY04_0399		Chain (1); Domain (1); Signal peptide (1)		unreviewed	Predicted	Caution (1)
k141_688664_1	297	0	0	0	0.0975064	Bacteria;Ignavibacteriae;Ignavibacteria;Ignavibacteriales	K00336	Bacteria	Chlorobi	Ignavibacterium	ial:IALB_0531	hydA; hydrogenase subunit HydA	ko:K00336	md:M00144	path:ko00190	go:0008137	M1E746_9FIRM	M1E746	Thermodesulfobium narugense DSM 14796	Hydrogenase, Fe-only (EC 1.12.7.2)	Thena_1519		Domain (2)	ferredoxin hydrogenase activity [GO:0008901]	unreviewed	Predicted		tnr:Thena_1519;			AEE15131;
k141_2796878_2	768	0	0	0.443236	0.096353	Bacteria;Proteobacteria	K04652	Bacteria	Gammaproteobacteria - Others	Thioalkalivibrio	tgr:Tgr7_1274	hydrogenase nickel incorporation protein HypB	ko:K04652	*	*	*	UPI0003619AB4
k141_2180409_1	216	0	0	0.0944496	0.0948374	Bacteria	K00336	Bacteria	Firmicutes - Others	Acidaminococcus	afn:Acfer_1955	hydrogenase, Fe-only	ko:K00336	md:M00144	path:ko00190	go:0008137	A0A0E4B8U4_9BACT	A0A0E4B8U4	uncultured bacterium	[FeFe]-hydrogenase (Fragment)	hydA		Domain (1); Non-terminal residue (2)		unreviewed	Predicted
k141_2019123_1	306	0	0	0.069147	0.092221	Bacteria	K00184	Bacteria	Verrucomicrobia	Opitutus	ote:Oter_3934	Fe-S-cluster-containing hydrogenase components 1-like protein	ko:K00184	*	*	*	B9XE43_PEDPL	B9XE43	Pedosphaera parvula (strain Ellin514)	Fe-S-cluster-containing hydrogenase components 1-like protein	Cflav_PD4597		Domain (3)		unreviewed	Predicted	Caution (1)			31323535;	EEF61934;
k141_1617304_1	219	0	0	0.0457703	0.0919002	Bacteria		Bacteria	Bacteroidetes	Bacteroides	bcel:BcellWH2_01246	*	*	*	*	*	A0A0N0RG57_9BACT	A0A0N0RG57	Candidatus Symbiothrix dinenymphae	Hydrogenase subunit gamma	SAMD00024442_27_26		Domain (1); Metal binding (4)	2 iron, 2 sulfur cluster binding [GO:0051537]; flavin adenine dinucleotide binding [GO:0050660]; metal ion binding [GO:0046872]; oxidoreductase activity [GO:0016491]; pyrimidine nucleotide biosynthetic process [GO:0006221]	unreviewed	Predicted	Caution (1); Cofactor (1)				GAP72216;
k141_1956949_1	219	0	0	0	0.0919002	Bacteria	K03737	Bacteria	Chloroflexi	Anaerolinea	atm:ANT_28320	putative pyruvate:ferredoxin oxidoreductase	ko:K03737	md:M00173,md:M00374	path:ko00720,path:ko01200	*	A0A150J4A0_9EURY	A0A150J4A0	Arc I group archaeon U1lsi0528_Bin089	Hydrogenase MvhADGHdrABC F420-non-reducing hydrogenase subunit B	AMQ74_00883		Domain (2)	iron ion binding [GO:0005506]; oxidoreductase activity, acting on the aldehyde or oxo group of donors [GO:0016903]; thiamine pyrophosphate binding [GO:0030976]; electron transport chain [GO:0022900]	unreviewed	Predicted	Caution (1)
k141_1649675_1	717	0	0	0.123952	0.0918067	Bacteria		Bacteria	Chlorobi	Chlorobaculum	cte:CT1249	hydB-2; hydrogenase/sulfur reductase subunit beta	*	*	*	*	A0A162I2S6_9DELT	A0A162I2S6	Deltaproteobacteria bacterium GWC2_55_46	Uncharacterized protein	A2V21_209460		Domain (2)	iron-sulfur cluster binding [GO:0051536]	unreviewed	Predicted	Caution (1)
k141_2075069_1	309	0	0	0.045279	0.0905765	Bacteria;Ignavibacteriae;Ignavibacteria;Ignavibacteriales	K00336	Bacteria	Chlorobi	Ignavibacterium	ial:IALB_0257	Iron-only hydrogenase large subunit	ko:K00336	md:M00144	path:ko00190	go:0008137	I0AG62_IGNAJ	I0AG62	Ignavibacterium album (strain DSM 19864 / JCM 16511 / NBRC 101810 / Mat9-16)	Iron-only hydrogenase large subunit	IALB_0257		Domain (3)	electron carrier activity [GO:0009055]; ferredoxin hydrogenase activity [GO:0008901]; iron ion binding [GO:0005506]; iron-sulfur cluster binding [GO:0051536]	unreviewed	Predicted		ial:IALB_0257;			AFH47969;
k141_2200530_1	396	0	0	0.0297251	0.0893548	Bacteria	K00436	Bacteria	Chloroflexi	Anaerolinea	atm:ANT_09660	hoxH; bidirectional hydrogenase subunit H	ko:K00436	*	*	go:0047985	K2DP44_9ZZZZ	K2DP44	groundwater metagenome	Uncharacterized protein	ACD_34C00526G0003		Domain (2)	ferredoxin hydrogenase activity [GO:0008901]; nickel cation binding [GO:0016151]	unreviewed	Predicted	Caution (1)
k141_2097418_1	222	0	0	0.0443851	0.0891704	Bacteria	K04654	Bacteria	Chloroflexi	Caldilinea	cap:CLDAP_24410	hypD; hydrogenase maturation protein HypD	ko:K04654	*	*	*	A0A136P251_9CHLR	A0A136P251	Chloroflexi bacterium OLB13	Hydrogenase expression/formation protein HypD	UZ13_01354			metal ion binding [GO:0046872]	unreviewed	Predicted	Caution (1)
k141_290638_1	222	0	0	0.0443851	0.0891704	Bacteria;Proteobacteria;Deltaproteobacteria	K05927	Bacteria	Epsilonproteobacteria	Sulfurospirillum	sdl:Sdel_1106	hydrogenase (NiFe) small subunit HydA (EC:1.12.5.1)	ko:K05927	*	*	go:0047067
k141_26428_1	225	0	0	0.0860994	0.0864241	Bacteria;Proteobacteria	K06281	Bacteria	Gammaproteobacteria - Others	Sedimenticola	seds:AAY24_00740	*	*	*	*	*	G8QH11_DECSP	G8QH11	Dechlorosoma suillum (strain ATCC BAA-33 / DSM 13638 / PS) (Azospira oryzae)	Ni,Fe-hydrogenase I large subunit	Dsui_3009		Domain (1)	ferredoxin hydrogenase activity [GO:0008901]; nickel cation binding [GO:0016151]	unreviewed	Inferred from homology	Sequence similarities (1)	dsu:Dsui_3009;			AEV27344;
k141_476333_1	255	0	0	0.1191	0.0864127	Bacteria	K06281	Bacteria	Gammaproteobacteria - Others	Thioflavicoccus	tmb:Thimo_0777	Ni,Fe-hydrogenase I large subunit	ko:K06281	*	path:ko00633	go:0033748	A0A0P0CF43_9BACT	A0A0P0CF43	uncultured bacterium	NiFe uptake hydrogenase large subunit (Fragment)	hupL		Domain (1); Non-terminal residue (2)	ferredoxin hydrogenase activity [GO:0008901]; nickel cation binding [GO:0016151]	unreviewed	Predicted
k141_860871_2	318	0	0	0.214903	0.0859783	Bacteria;Proteobacteria;Alphaproteobacteria		Bacteria	Alphaproteobacteria	Mesorhizobium	mop:Mesop_2128	NADH-ubiquinone oxidoreductase chain 49kDa	*	*	*	*	X6D9G8_9RHIZ	X6D9G8	Mesorhizobium sp. LNHC252B00	Hydrogenase expression protein HypE	X743_09080		Domain (3)	NAD binding [GO:0051287]; NADH dehydrogenase (ubiquinone) activity [GO:0008137]; nickel cation binding [GO:0016151]; quinone binding [GO:0048038]	unreviewed	Predicted	Caution (1)				ESY73771;
k141_2649048_1	495	0	0	0.0746356	0.085594	Bacteria;Proteobacteria;Alphaproteobacteria		Bacteria	Alphaproteobacteria	Hyphomicrobium	hdt:HYPDE_24228	hydrogenase 4 subunit B	*	*	*	*	A0A0R3MSK4_9BRAD	A0A0R3MSK4	Bradyrhizobium lablabi	Oxidoreductase	CQ14_00860		Domain (1); Transmembrane (16)	integral component of membrane [GO:0016021]; NADH dehydrogenase (ubiquinone) activity [GO:0008137]; ATP synthesis coupled electron transport [GO:0042773]	unreviewed	Predicted	Caution (1); Subcellular location (1)				KRR22875;
k141_1753284_1	321	0	0	0.0633891	0.08454	Bacteria;Proteobacteria;Gammaproteobacteria;Methylococcales;Methylococcaceae	K00436	Bacteria	Gammaproteobacteria - Others	Methylomicrobium	mah:MEALZ_1304	hoxH; NAD-reducing hydrogenase hoxS subunit beta	ko:K00436	*	*	go:0047985	UPI000429C8A6
k141_2453368_1	321	0	0	0.0422594	0.08454	Bacteria;Proteobacteria;Deltaproteobacteria	K01012	Bacteria	Deltaproteobacteria	Pelobacter	pca:Pcar_1607	hydE-3; biotin synthase	ko:K01012	md:M00123,md:M00573,md:M00577	path:ko00780	go:0004076	A1AP37_PELPD	A1AP37	Pelobacter propionicus (strain DSM 2379 / NBRC 103807 / OttBd1)	Iron-only hydrogenase maturation protein HydE (EC 2.8.1.6)	Ppro_1491		Domain (1); Metal binding (3)	4 iron, 4 sulfur cluster binding [GO:0051539]; biotin synthase activity [GO:0004076]; transferase activity, transferring alkyl or aryl (other than methyl) groups [GO:0016765]; cofactor biosynthetic process [GO:0051188]	unreviewed	Predicted	Cofactor (1)	ppd:Ppro_1491;		22896071;	ABK99107;
k141_1173966_1	228	0	0	0.0417888	0.0839296	Bacteria;Verrucomicrobia;Opitutae;Opitutales;Opitutaceae	K00184	Bacteria	Verrucomicrobia	Opitutaceae bacterium TAV5	obt:OPIT5_22580	*	*	*	*	*	W0J2J5_9BACT	W0J2J5	Opitutaceae bacterium TAV5	Hydrogenase	OPIT5_22580		Domain (3)		unreviewed	Predicted		obt:OPIT5_22580;			AHF92595;
k141_545970_1	228	0	0	0.0417888	0.0839296	Bacteria;Chloroflexi	K04652	Bacteria	Chloroflexi	Anaerolinea	atm:ANT_17850	hypB; hydrogenase nickel incorporation protein HypB	ko:K04652	*	*	*	A0A0P6XRL4_9CHLR	A0A0P6XRL4	Ornatilinea apprima	Hydantoin utilization protein A	ADN00_15405		Domain (1)	nickel cation binding [GO:0016151]; protein complex assembly [GO:0006461]	unreviewed	Predicted	Caution (1)				KPL72295;
k141_2080127_1	324	0	0	0.103916	0.083152	Bacteria;Proteobacteria	K06281	Bacteria	Betaproteobacteria	Thiomonas	tin:Tint_3090	nickel-dependent hydrogenase large subunit	ko:K06281	*	path:ko00633	go:0033748
k141_521231_1	417	0	0	0.109741	0.0825021	Bacteria	K04656	Bacteria	Betaproteobacteria	Candidatus Accumulibacter	app:CAP2UW1_0732	(NiFe) hydrogenase maturation protein HypF	ko:K04656	*	*	*	T2GA49_DESGI	T2GA49	Desulfovibrio gigas DSM 1382 = ATCC 19364	Carbamoyltransferase HypF (EC 2.1.3.-)	hypF DGI_0896	Protein modification; [NiFe] hydrogenase maturation.	Active site (2); Domain (2)	carboxyl- or carbamoyltransferase activity [GO:0016743]; double-stranded RNA binding [GO:0003725]; zinc ion binding [GO:0008270]; protein carbamoylation [GO:0046944]	unreviewed	Inferred from homology	Function (1); Pathway (1); Sequence similarities (2)	dgg:DGI_0896;			AGW12787;
k141_244369_1	231	0	0	0	0.0814514	Bacteria	K04652	Bacteria	Deltaproteobacteria	Syntrophobacter	sfu:Sfum_4012	hydrogenase nickel incorporation protein HypB	ko:K04652	*	*	*	A0A1F8PTW8_9CHLR
k141_784723_1	330	0	0	0.120696	0.0805038	Bacteria	K04656	Bacteria	Cyanobacteria	Oscillatoria	oac:Oscil6304_5920	(NiFe) hydrogenase maturation protein HypF	ko:K04656	*	*	*	K9WGC0_9CYAN	K9WGC0	Microcoleus sp. PCC 7113	Acylphosphatase (EC 3.6.1.7)	Mic7113_3072		Active site (2); Domain (2)	carboxyl- or carbamoyltransferase activity [GO:0016743]; double-stranded RNA binding [GO:0003725]; zinc ion binding [GO:0008270]; protein carbamoylation [GO:0046944]	unreviewed	Predicted	Sequence similarities (1)	mic:Mic7113_3072;			AFZ18829;
k141_2196666_2	333	0	0	0.178188	0.07925	Bacteria;Ignavibacteriae;Ignavibacteria;Ignavibacteriales	K18005	Bacteria	Chlorobi	Melioribacter	mro:MROS_2487	Fe-only hydrogenase, fused subunits beta and gamma	ko:K18005	*	*	go:0047985	A0A0W8FWI9_9ZZZZ	A0A0W8FWI9	hydrocarbon metagenome	Hydrogen dehydrogenase (EC 1.12.1.2)	ASZ90_004900			hydrogen dehydrogenase activity [GO:0047985]	unreviewed	Predicted	Caution (1)
k141_190431_1	234	0	0	0.039497	0.0792072	Bacteria;Ignavibacteriae;Ignavibacteria;Ignavibacteriales	K00335	Bacteria	Chlorobi	Ignavibacterium	ial:IALB_0530	hydB; hydrogenase subunit HydB	*	*	*	*	I0AGY5_IGNAJ	I0AGY5	Ignavibacterium album (strain DSM 19864 / JCM 16511 / NBRC 101810 / Mat9-16)	Hydrogenase subunit HydB	hydB IALB_0530		Domain (2)	4 iron, 4 sulfur cluster binding [GO:0051539]; FMN binding [GO:0010181]; metal ion binding [GO:0046872]; NADH dehydrogenase (ubiquinone) activity [GO:0008137]	unreviewed	Predicted	Cofactor (1)	ial:IALB_0530;			AFH48242;
k141_2278578_1	234	0	0	0.039497	0.0792072	Bacteria	K14128	Bacteria	Firmicutes - Clostridia	Desulfotomaculum	dgi:Desgi_1165	coenzyme F420-reducing hydrogenase, gamma subunit	ko:K14128	*	*	*
k141_2669209_1	234	0	0	0.0789939	0.0792072	Bacteria;Proteobacteria	K06281	Bacteria	Betaproteobacteria	Dechloromonas	dar:Daro_3960	nickel-dependent hydrogenase, large subunit	ko:K06281	*	path:ko00633	go:0033748	N6XUB1_9RHOO	N6XUB1	Thauera phenylacetica B4P	Ferredoxin hydrogenase large subunit (Fragment)	C667_24099		Non-terminal residue (2)		unreviewed	Predicted	Caution (1)				ENO85321;
k141_484115_1	234	0	0	0.039497	0.0792072	Bacteria;Ignavibacteriae;Ignavibacteria;Ignavibacteriales	K00336	Bacteria	Chlorobi	Ignavibacterium	ial:IALB_0257	Iron-only hydrogenase large subunit	ko:K00336	md:M00144	path:ko00190	go:0008137	I0AG62_IGNAJ	I0AG62	Ignavibacterium album (strain DSM 19864 / JCM 16511 / NBRC 101810 / Mat9-16)	Iron-only hydrogenase large subunit	IALB_0257		Domain (3)	electron carrier activity [GO:0009055]; ferredoxin hydrogenase activity [GO:0008901]; iron ion binding [GO:0005506]; iron-sulfur cluster binding [GO:0051536]	unreviewed	Predicted		ial:IALB_0257;			AFH47969;
k141_869515_1	234	0	0	0.0789939	0.0792072	Bacteria	K04655	Bacteria	Verrucomicrobia	Opitutus	ote:Oter_4510	hydrogenase expression/formation protein HypE	ko:K04655	*	*	*	X0XNN1_9ZZZZ	X0XNN1	marine sediment metagenome	Uncharacterized protein (Fragment)	S01H1_69056		Domain (1); Non-terminal residue (1)		unreviewed	Predicted	Caution (1)
k141_226615_1	429	0	0	0.0394157	0.0790368	Bacteria	K04656	Bacteria	Cyanobacteria	Chroococcidiopsis	cthe:Chro_4403	(NiFe) hydrogenase maturation protein HypF	ko:K04656	*	*	*	H5SP28_9BACT	H5SP28	uncultured Acetothermia bacterium	Carbamoyltransferase (EC 2.1.3.-)	HGMM_F52F12C17		Active site (2); Domain (2)	carboxyl- or carbamoyltransferase activity [GO:0016743]; double-stranded RNA binding [GO:0003725]; zinc ion binding [GO:0008270]; protein carbamoylation [GO:0046944]	unreviewed	Inferred from homology	Sequence similarities (2)
k141_1474383_1	525	0	0	0.0687437	0.0788628	Bacteria	K04656	Bacteria	Chloroflexi	Caldilinea	cap:CLDAP_07460	hypF; hydrogenase maturation protein HypF	ko:K04656	*	*	*	A0A1G0NP80_9BACT
k141_1775819_1	237	0	0	0	0.0769973	Bacteria	K04654	Bacteria	Firmicutes - Clostridia	Thermincola	tjr:TherJR_1302	hydrogenase expression/formation protein HypD	ko:K04654	*	*	*	A0A162I5Z7_9DELT	A0A162I5Z7	Deltaproteobacteria bacterium GWC2_55_46	Hydrogenase expression/formation protein	A2V21_210260			metal ion binding [GO:0046872]	unreviewed	Inferred from homology	Caution (1); Sequence similarities (1)
k141_2331976_1	438	0	0	0.0382072	0.0766213	Bacteria;Proteobacteria	K06281	Bacteria	Alphaproteobacteria	Magnetococcus	mgm:Mmc1_2493	nickel-dependent hydrogenase, large subunit	ko:K06281	*	path:ko00633	go:0033748	UPI00045E9267
k141_1792674_1	240	0	0	0.0373833	0.0748996	Bacteria		Bacteria	Deltaproteobacteria	Pelobacter	pca:Pcar_1629	hydF; [FeFe]-hydrogenase maturation GTPase HydF	*	*	*	*	Q3A434_PELCD	Q3A434	Pelobacter carbinolicus (strain DSM 2380 / NBRC 103641 / GraBd1)	[FeFe]-hydrogenase maturation GTPase HydF	hydF Pcar_1629		Domain (1)	GTP binding [GO:0005525]	unreviewed	Predicted		pca:Pcar_1629;		22889424;	ABA88873;
k141_511926_1	240	0	0	0.149533	0.0748996	Bacteria	K06281	Bacteria	Alphaproteobacteria	Rhodospirillum	rru:Rru_A1162	nickel-dependent hydrogenase, large subunit (EC:1.12.5.1)	ko:K06281	*	path:ko00633	go:0033748	A0A0U5M9H6_9PROT	A0A0U5M9H6	Magnetospirillum sp. XM-1	Hydrogenase 1, large subunit (EC 1.12.99.6)	hyaB XM1_0662		Domain (1)	ferredoxin hydrogenase activity [GO:0008901]; hydrogenase (acceptor) activity [GO:0033748]; nickel cation binding [GO:0016151]	unreviewed	Inferred from homology	Sequence similarities (1)	magx:XM1_0662;
k141_162756_1	243	0	0	0	0.0729424	Bacteria	K04656	Bacteria	Actinobacteria	Thermobispora	tbi:Tbis_3230	(NiFe) hydrogenase maturation protein HypF	ko:K04656	*	*	*	X0YKK8_9ZZZZ	X0YKK8	marine sediment metagenome	Uncharacterized protein (Fragment)	S01H1_65465		Domain (1); Non-terminal residue (1)		unreviewed	Predicted	Caution (1)
k141_1670505_1	246	0	0	0.106436	0.0710827	Bacteria	K04655	Bacteria	Cyanobacteria	Arthrospira	arp:NIES39_Q01140	hypE; hydrogenase expression/formation protein HypE	ko:K04655	*	*	*	D4ZPZ3_ARTPN	D4ZPZ3	Arthrospira platensis (strain NIES-39 / IAM M-135) (Spirulina platensis)	Hydrogenase expression/formation protein HypE	hypE NIES39_Q01140		Domain (2)		unreviewed	Predicted		arp:NIES39_Q01140;		42726416;	BAI94122;
k141_668742_1	246	0	0	0.0354786	0.0710827	Bacteria;Proteobacteria;Deltaproteobacteria;Desulfobacterales;Desulfobulbaceae;Desulfobulbus	K00436	Bacteria	Chloroflexi	Anaerolinea	atm:ANT_12550	hoxH; bidirectional hydrogenase subunit H	ko:K00436	*	*	go:0047985	E8N4C5_ANATU	E8N4C5	Anaerolinea thermophila (strain DSM 14523 / JCM 11388 / NBRC 100420 / UNI-1)	Bidirectional hydrogenase H subunit	hoxH ANT_12550		Domain (3)	ferredoxin hydrogenase activity [GO:0008901]; NAD binding [GO:0051287]; nickel cation binding [GO:0016151]; oxidoreductase activity, acting on NAD(P)H [GO:0016651]; quinone binding [GO:0048038]	unreviewed	Predicted		atm:ANT_12550;		46854287;	BAJ63289;
k141_2285451_2	570	0	0	0.401068	0.0705438	Bacteria		Bacteria	Alphaproteobacteria	Polymorphum	pgv:SL003B_3819	response regulator of hydrogenase 3 activity (Sensor HydH)	*	*	*	*	A0A011SRX8_9RHIZ	A0A011SRX8	Aquamicrobium defluvii	Fis family transcriptional regulator	BG36_16500		Domain (1); Nucleotide binding (2)	intracellular [GO:0005622]; ATP binding [GO:0005524]; sequence-specific DNA binding [GO:0043565]; phosphorelay signal transduction system [GO:0000160]; regulation of transcription, DNA-templated [GO:0006355]; transcription, DNA-templated [GO:0006351]	unreviewed	Predicted	Caution (1); Sequence similarities (1)				EXL01899;
k141_2599479_2	357	0	0	0.193383	0.0704136	Bacteria		Bacteria	Cyanobacteria	Cyanothece	cyn:Cyan7425_2661	NADH ubiquinone oxidoreductase 20 kDa subunit	*	*	*	*	A0A110B2F8_9SPHI	A0A110B2F8	Mucilaginibacter gotjawali	NAD-reducing hydrogenase HoxS subunit delta (EC 1.12.1.2)	hoxY MgSA37_01986		Domain (1)	DNA binding [GO:0003677]; hydrogen dehydrogenase activity [GO:0047985]; iron-sulfur cluster binding [GO:0051536]	unreviewed	Predicted
k141_2168163_1	468	0	0.0143957	0	0.0695372	Bacteria	K00335	Bacteria	Chloroflexi	Anaerolinea	atm:ANT_17800	NAD-reducing hydrogenase subunit	ko:K00335	md:M00144	path:ko00190	go:0008137	A0A1E3HZN6_9TREE
k141_1005380_1	252	0	0	0	0.0675708	Bacteria;Proteobacteria		Bacteria	Betaproteobacteria	Aromatoleum	eba:ebA4193	hyfB; hydrogenase 4 subunit B	ko:K05903	*	path:ko00190	go:0050136	A0A0A1H3W8_9BURK	A0A0A1H3W8	Burkholderiales bacterium GJ-E10	Hydrogenase 4 subunit B	E1O_08090		Domain (1); Transmembrane (16)	integral component of membrane [GO:0016021]; NADH dehydrogenase (ubiquinone) activity [GO:0008137]; ATP synthesis coupled electron transport [GO:0042773]	unreviewed	Predicted	Subcellular location (1)	bbag:E1O_08090;			BAP87940;
k141_2117953_1	597	0	0.0104254	0.156866	0.0663436	Bacteria		Bacteria	Bacteroidetes	Draconibacterium	doi:FH5T_14955	hydrogenase	*	*	*	*	B0F480_9EUKA	B0F480	Paratrimastix pyriformis	Fe-hydrogenase 3			Domain (3)		unreviewed	Evidence at transcript level	Sequence similarities (1)
k141_2294794_3	258	0	0	0	0.0643784	Bacteria	K04653	Bacteria	Deltaproteobacteria	Sorangium	scl:sce4579	hypC; hydrogenase expression/formation protein	ko:K04653	*	*	*
k141_2752427_2	258	0	0	0.257115	0.0643784	Bacteria	K04653	Bacteria	Bacteroidetes	Rhodothermus	rmr:Rmar_2594	hydrogenase assembly chaperone HypC/HupF	ko:K04653	*	*	*
k141_664093_1	258	0	0	0.0642788	0.0643784	Bacteria	K03737	Bacteria	Chloroflexi	Anaerolinea	atm:ANT_28320	putative pyruvate:ferredoxin oxidoreductase	ko:K03737	md:M00173,md:M00374	path:ko00720,path:ko01200	*	A0A150J355_9EURY	A0A150J355	Arc I group archaeon U1lsi0528_Bin055	Hydrogenase MvhADGHdrABC F420-non-reducing hydrogenase subunit B	AMQ22_01295		Domain (2)	iron ion binding [GO:0005506]; oxidoreductase activity, acting on the aldehyde or oxo group of donors [GO:0016903]; thiamine pyrophosphate binding [GO:0030976]; electron transport chain [GO:0022900]	unreviewed	Predicted	Caution (1)
k141_2693221_1	627	0	0	0.0481103	0.0622268	Bacteria	K00184	Bacteria	Betaproteobacteria	Sulfuritalea	shd:SUTH_02492	*	*	*	*	*	W0SHF7_9RHOO	W0SHF7	Sulfuritalea hydrogenivorans sk43H	Fe-S-cluster-containing hydrogenase subunit	SUTH_02492		Domain (3)		unreviewed	Predicted		shd:SUTH_02492;			BAO30275;
k141_2652699_1	507	0	0	0.103087	0.0620762	Bacteria		Bacteria	Alphaproteobacteria	Devosia	deq:XM25_13795	*	*	*	*	*	U3ALF0_9RHOB	U3ALF0	Loktanella cinnabarina LL-001	Hydrogenase maturation factor	MBELCI_1625		Domain (2)		unreviewed	Predicted	Caution (1)				GAD55573;
k141_2144168_1	765	0	0.00575178	0.126392	0.0605113	Bacteria		Bacteria	Deltaproteobacteria	Desulfovibrio	dde:Dde_0725	ferredoxin hydrogenase	*	*	*	*	A0A0D0IX65_9BACT	A0A0D0IX65	Prevotella sp. P5-119	Contig43, whole genome shotgun sequence	ST44_03540		Domain (3)		unreviewed	Predicted	Caution (1)				KIP63351;
k141_1479315_1	267	0	0	0.0599527	0.0600649	Bacteria	K06282	Bacteria	Acidobacteria	Acidobacterium	aca:ACP_3052	nickel-dependent hydrogenase, small subunit	ko:K06282	*	path:ko00633	go:0033748	H1FY58_SULGG	H1FY58	Sulfurimonas gotlandica (strain DSM 19862 / JCM 16533 / GD1)	Ni-Fe hydrogenase, small subunit (EC 1.12.5.1)	hydA SMGD1_2231		Domain (2)	ferredoxin hydrogenase complex [GO:0009375]; ferredoxin hydrogenase activity [GO:0008901]; hydrogen:quinone oxidoreductase activity [GO:0047067]; iron-sulfur cluster binding [GO:0051536]	unreviewed	Predicted	Caution (1)				EHP30754;
k141_1483036_1	396	0	0	0.0148625	0.0595699	Bacteria	K00184	Bacteria	Chloroflexi	Roseiflexus	rrs:RoseRS_4140	Fe-S-cluster-containing hydrogenase components 1-like protein	ko:K00184	*	*	*
k141_1044851_1	270	0	0	0.0293144	0.0587236	Bacteria	K04656	Bacteria	Cyanobacteria	Chroococcidiopsis	cthe:Chro_4403	(NiFe) hydrogenase maturation protein HypF	ko:K04656	*	*	*	A0A1G0NP80_9BACT
k141_524451_1	270	0	0	0.158754	0.0587236	Bacteria;Proteobacteria		Bacteria	Betaproteobacteria	Candidatus Accumulibacter	app:CAP2UW1_0729	putative hydrogenase expression/formation protein HupK	*	*	*	*	UPI000410B97D
k141_1677203_1	402	0	0	0.0435522	0.0581911	Bacteria		Plants	Green algae	Chlamydomonas	cre:CHLREDRAFT_128256	HYDEF; iron hydrogenase assembly protein	*	*	*	*
k141_1916653_1	426	0	0	0.0663942	0.0578456	Bacteria	K04654	Bacteria	Acidobacteria	Candidatus Solibacter	sus:Acid_6552	hydrogenase expression/formation protein HypD	ko:K04654	*	*	*	B9XAT0_PEDPL	B9XAT0	Pedosphaera parvula (strain Ellin514)	Hydrogenase expression/formation protein HypD	Cflav_PD5750			metal ion binding [GO:0046872]	unreviewed	Predicted	Caution (1)			31320982;	EEF63115;
k141_2437829_1	405	0	0	0.0287004	0.0575235	Bacteria		Bacteria	Verrucomicrobia	Opitutaceae bacterium TAV5	obt:OPIT5_19275	*	*	*	*	*	A0A177R347_9PLAN	A0A177R347	Planctomycetaceae bacterium SCGC AG-212-F19	Hydrogenase	AYO44_03965		Domain (2)	4 iron, 4 sulfur cluster binding [GO:0051539]; NADH dehydrogenase (ubiquinone) activity [GO:0008137]; quinone binding [GO:0048038]	unreviewed	Predicted	Caution (1)
k141_1020320_2	273	0	0	0.0286812	0.057452	Bacteria	K04653	Bacteria	Gammaproteobacteria - Others	Hahella	hch:HCH_00074	hypC; hydrogenase assembly chaperone HypC/HupF	ko:K04653	*	*	*
k141_2194597_1	273	0	0	0	0.057452	Bacteria	K06281	Bacteria	Bacteroidetes	Parabacteroides	pdi:BDI_1812	stable NiFe hydrogenase large subunit	ko:K06281	*	path:ko00633	go:0033748	A0A1H1SAS4_9BACT
k141_2671804_1	273	0	0	0.172087	0.057452	Bacteria	K04654	Bacteria	Betaproteobacteria	Methyloversatilis	metr:BSY238_1854	*	*	*	*	*	T1BBS0_9ZZZZ	T1BBS0	mine drainage metagenome	Hydrogenase expression/formation protein HypD	B1A_07754			metal ion binding [GO:0046872]	unreviewed	Predicted	Caution (1)
k141_2789162_1	273	0	0	0.114725	0.057452	Bacteria;Proteobacteria	K18006	Bacteria	Gammaproteobacteria - Others	Methylococcus	mca:MCA2725	NAD-reducing hydrogenase subunit gamma (EC:1.12.1.2)	ko:K18006	*	*	go:0047985
k141_2665559_2	1095	0	0	0.219956	0.0553336	Bacteria	K06282	Bacteria	Gammaproteobacteria - Others	Sedimenticola	seds:AAY24_03185	*	*	*	*	*	E3I2F6_RHOVT	E3I2F6	Rhodomicrobium vannielii (strain ATCC 17100 / ATH 3.1.1 / DSM 162 / LMG 4299)	Hydrogenase (NiFe) small subunit HydA (EC 1.12.99.6)	Rvan_0964		Domain (2); Metal binding (11)	ferredoxin hydrogenase complex [GO:0009375]; 3 iron, 4 sulfur cluster binding [GO:0051538]; 4 iron, 4 sulfur cluster binding [GO:0051539]; ferredoxin hydrogenase activity [GO:0008901]; hydrogenase (acceptor) activity [GO:0033748]; metal ion binding [GO:0046872]	unreviewed	Predicted	Cofactor (2)	rva:Rvan_0964;		42669060;	ADP70240;
k141_2157560_1	279	0	0	0.192368	0.0550155	Bacteria	K00336	Bacteria	Chloroflexi	Dehalococcoides	det:DET0147	[Fe] hydrogenase, large subunit HymC	ko:K00336	md:M00144	path:ko00190	go:0008137
k141_1624681_1	417	0	0	0.123459	0.0550014	Bacteria	K05927	Bacteria	Aquificae	Persephonella	pmx:PERMA_0695	quinone-reactive Ni/Fe-hydrogenase small chain (Membrane-bound hydrogenase small subunit) (Hydrogen:quinoneoxidoreductase) (EC:1.12.5.1)	ko:K05927	*	*	go:0047067	I7HET3_9HELI	I7HET3	Helicobacter cinaedi CCUG 18818 = ATCC BAA-847	Ni/Fe hydrogenase beta subunit (EC 1.12.5.1)	hyaA HCBAA847_0801		Domain (2); Metal binding (11)	ferredoxin hydrogenase complex [GO:0009375]; 3 iron, 4 sulfur cluster binding [GO:0051538]; 4 iron, 4 sulfur cluster binding [GO:0051539]; ferredoxin hydrogenase activity [GO:0008901]; hydrogen:quinone oxidoreductase activity [GO:0047067]; metal ion binding [GO:0046872]	unreviewed	Predicted	Cofactor (2)	hcb:HCBAA847_0801;			BAM32039;
k141_1250439_1	282	0	0	0.0538244	0.0538662	Bacteria	K04654	Bacteria	Gammaproteobacteria - Others	Cycloclasticus	cyq:Q91_0783	hydrogenase expression/formation protein HypD	ko:K04654	*	*	*
k141_1686890_1	282	0	0	0.0269122	0.0538662	Bacteria	K04654	Bacteria	Actinobacteria	Nocardia	nno:NONO_c30270	hypD; hydrogenase expression/formation protein HypD	ko:K04654	*	*	*	A0A0M1JVL4_9CYAN	A0A0M1JVL4	Planktothricoides sp. SR001	Hydrogenase formation protein HupD	AM228_07645			metal ion binding [GO:0046872]	unreviewed	Predicted	Caution (1)				KOR37289;
k141_2652482_1	285	0	0	0.131823	0.0527575	Bacteria;Ignavibacteriae;Ignavibacteria;Ignavibacteriales		Bacteria	Chlorobi	Ignavibacterium	ial:IALB_0532	NtrC family signal transduction histidine kinase	*	*	*	*	R1CRU7_9CLOT	R1CRU7	Caldisalinibacter kiritimatiensis	Periplasmic [Fe] hydrogenase (EC 1.12.7.2)	L21TH_0542		Domain (4)	4 iron, 4 sulfur cluster binding [GO:0051539]; ferredoxin hydrogenase activity [GO:0008901]; metal ion binding [GO:0046872]; regulation of transcription, DNA-templated [GO:0006355]	unreviewed	Predicted	Caution (1); Cofactor (1)				EOD01396;
k141_1315994_1	288	0	0	0.0516595	0.0517045	Bacteria;Proteobacteria;Gammaproteobacteria;Methylococcales;Methylococcaceae	K04656	Bacteria	Gammaproteobacteria - Others	Methylomonas	mmt:Metme_1755	(NiFe) hydrogenase maturation protein HypF	ko:K04656	*	*	*	UPI0004078651
k141_1745976_1	288	0	0	0.0516595	0.0517045	Bacteria;Bacteroidetes	K04654	Bacteria	Verrucomicrobia	Methylacidiphilum	min:Minf_1795	hypD; [NiFe] hydrogenase metallocenter assembly protein HypD	ko:K04654	*	*	*
k141_834223_1	288	0	0	0.0258297	0.0517045	Bacteria	K06281	Bacteria	Gammaproteobacteria - Others	Methylomonas	mmt:Metme_1778	cytochrome-c3 hydrogenase (EC:1.12.2.1)	ko:K06281	*	path:ko00633	go:0033748	G3J1B4_9GAMM	G3J1B4	Methylobacter tundripaludum SV96	Cytochrome-c3 hydrogenase (EC 1.12.2.1)	Mettu_4139		Domain (1)	cytochrome-c3 hydrogenase activity [GO:0047806]; ferredoxin hydrogenase activity [GO:0008901]; nickel cation binding [GO:0016151]	unreviewed	Inferred from homology	Sequence similarities (1)				EGW20986;
k141_138994_1	291	0	0	0.0759789	0.0506883	Bacteria;Ignavibacteriae;Ignavibacteria;Ignavibacteriales	K00336	Bacteria	Chlorobi	Melioribacter	mro:MROS_2482	Fe-only hydrogenase, catalytic subunit alpha	ko:K00336	md:M00144	path:ko00190	go:0008137	A0A1G1CRB4_9BACT
k141_690498_1	747	0	0	0.198356	0.049853	Bacteria;Proteobacteria;Gammaproteobacteria;Methylococcales;Methylococcaceae;Methylobacter	K18005	Bacteria	Gammaproteobacteria - Others	Methylomicrobium	mah:MEALZ_1307	hoxF; NAD-reducing hydrogenase hoxS subunit alpha	ko:K18005	*	*	go:0047985	UPI00056A5195
k141_55046_1	267	0	0	0.119905	0.048943	Bacteria;Proteobacteria	K04655	Bacteria	Alphaproteobacteria	Methylocystis	msc:BN69_2343	hydrogenase expression/formation protein HypE	ko:K04655	*	*	*	A0A1A6FIM6_9RHIZ	A0A1A6FIM6	Methylosinus sp. 3S-1	Hydrogenase expression/formation protein HypE	A8B73_18160		Domain (2)		unreviewed	Predicted	Caution (1)
k141_1877177_1	297	0	0	0.0487425	0.0487532	Bacteria;Firmicutes;Clostridia;Clostridiales	K00335	Bacteria	Firmicutes - Clostridia	Dehalobacter	ded:DHBDCA_p875	hymB; putative iron-only hydrogenase, electron-transferring subunit HymB	ko:K00335	md:M00144	path:ko00190	go:0008137	T0J939_9FIRM	T0J939	Dehalobacter sp. UNSWDHB	NAD-reducing hydrogenase subunit HoxF	UNSWDHB_2017		Domain (1)	4 iron, 4 sulfur cluster binding [GO:0051539]; DNA binding [GO:0003677]; FMN binding [GO:0010181]; NADH dehydrogenase (ubiquinone) activity [GO:0008137]	unreviewed	Predicted	Caution (1)				EQB20688;
k141_702618_1	453	0	0	0.072694	0.048605	Bacteria;Proteobacteria	K00436	Bacteria	Betaproteobacteria	Sideroxydans	slt:Slit_1611	nickel-dependent hydrogenase large subunit	ko:K00436	*	*	go:0047985	A0A090ADC0_9GAMM	A0A090ADC0	Thioploca ingrica	NADP oxidoreductase	THII_1521		Domain (2)	ferredoxin hydrogenase activity [GO:0008901]; nickel cation binding [GO:0016151]	unreviewed	Inferred from homology	Sequence similarities (1)	tig:THII_1521;			BAP55818;
k141_2323130_1	300	0	0	0.0478285	0.0478421	Bacteria;Proteobacteria;Betaproteobacteria;Rhodocyclales;Rhodocyclaceae;Methyloversatilis	K04652	Bacteria	Betaproteobacteria	Methyloversatilis	metr:BSY238_1857	*	*	*	*	*	A0A1B3LKM1_9RHOO	A0A1B3LKM1	Methyloversatilis sp. RAC08	Hydrogenase accessory protein HypB	hypB BSY238_1857		Domain (1)	nickel cation binding [GO:0016151]; protein complex assembly [GO:0006461]	unreviewed	Predicted
k141_2473219_1	300	0	0.00709911	0.0717428	0.0478421	Bacteria	K00336	Bacteria	Firmicutes - Clostridia	Moorella	mta:Moth_1717	Iron hydrogenase, small subunit	ko:K00336	md:M00144	path:ko00190	go:0008137	A0A1D8GMS3_9CLOT
k141_1455017_1	303	0	0	0.0469456	0.0469571	Bacteria;Proteobacteria;Gammaproteobacteria;Methylococcales;Methylococcaceae	K04655	Bacteria	Gammaproteobacteria - Others	Methylomonas	mmt:Metme_1756	hydrogenase expression/formation protein HypE	ko:K04655	*	*	*	UPI00035C7B21
k141_2510301_1	303	0	0	0	0.0469571	Bacteria	K00436	Bacteria	Chloroflexi	Anaerolinea	atm:ANT_12550	hoxH; bidirectional hydrogenase subunit H	ko:K00436	*	*	go:0047985	E8N4C5_ANATU	E8N4C5	Anaerolinea thermophila (strain DSM 14523 / JCM 11388 / NBRC 100420 / UNI-1)	Bidirectional hydrogenase H subunit	hoxH ANT_12550		Domain (3)	ferredoxin hydrogenase activity [GO:0008901]; NAD binding [GO:0051287]; nickel cation binding [GO:0016151]; oxidoreductase activity, acting on NAD(P)H [GO:0016651]; quinone binding [GO:0048038]	unreviewed	Predicted		atm:ANT_12550;		46854287;	BAJ63289;
k141_965289_2	957	0	0	0.714959	0.046229	Bacteria	K04654	Bacteria	Deltaproteobacteria	Syntrophus	sat:SYN_00598	hydrogenase isoenzymes formation protein	ko:K04654	*	*	*	A0A091F941_9DELT	A0A091F941	Smithella sp. SCADC	Hydrogenase expression/formation protein	ER57_15455			metal ion binding [GO:0046872]	unreviewed	Inferred from homology	Caution (1); Sequence similarities (1)
k141_930034_1	306	0	0	0.184392	0.0461105	Bacteria;Proteobacteria;Alphaproteobacteria;Rhodospirillales;Rhodospirillaceae;Magnetospirillum	K00184	Bacteria	Alphaproteobacteria	Magnetospirillum	mag:amb3377	Fe-S-cluster-containing hydrogenase components 1	ko:K00184	*	*	*	V6F6W7_9PROT	V6F6W7	Magnetospirillum gryphiswaldense MSR-1 v2	Formate-dependent nitrite reductase, 4Fe4S subunit	nrfC MGMSRv2__3902		Domain (3)		unreviewed	Predicted		mgy:MGMSRv2__3902;			CDL01117;
k141_2569973_1	474	0	0	0.0226849	0.0455165	Bacteria;Proteobacteria;Gammaproteobacteria;Methylococcales;Methylococcaceae	K06281	Bacteria	Gammaproteobacteria - Others	Methylomonas	mmt:Metme_1778	cytochrome-c3 hydrogenase (EC:1.12.2.1)	ko:K06281	*	path:ko00633	go:0033748	G3J1B4_9GAMM	G3J1B4	Methylobacter tundripaludum SV96	Cytochrome-c3 hydrogenase (EC 1.12.2.1)	Mettu_4139		Domain (1)	cytochrome-c3 hydrogenase activity [GO:0047806]; ferredoxin hydrogenase activity [GO:0008901]; nickel cation binding [GO:0016151]	unreviewed	Inferred from homology	Sequence similarities (1)				EGW20986;
k141_1753709_1	309	0	0	0.045279	0.0452882	Bacteria;Proteobacteria;Gammaproteobacteria;Methylococcales;Methylococcaceae	K03605	Bacteria	Gammaproteobacteria - Others	Methylomonas	mmt:Metme_1775	hydrogenase expression/formation protein	ko:K03605	*	*	*	UPI0003811689
k141_2557995_1	312	0	0	0.022244	0.0445022	Bacteria	K06281	Bacteria	Firmicutes - Clostridia	Thermacetogenium	tpz:Tph_c06360	periplasmic [NiFeSe] hydrogenase large subunit (EC:1.12.99.6)	ko:K06281	*	path:ko00633	go:0033748
k141_376237_1	501	0	0	0.04193	0.0420787	Bacteria	K00184	Bacteria	Verrucomicrobia	Opitutaceae bacterium IG16b	obg:Verru16b_02081	*	*	*	*	*	B9XE43_PEDPL	B9XE43	Pedosphaera parvula (strain Ellin514)	Fe-S-cluster-containing hydrogenase components 1-like protein	Cflav_PD4597		Domain (3)		unreviewed	Predicted	Caution (1)			31323535;	EEF61934;
k141_976248_1	324	0	0	0.145482	0.041576	Bacteria;Proteobacteria	K00436	Bacteria	Betaproteobacteria	Dechloromonas	dar:Daro_0982	nickel-dependent hydrogenase, large subunit	ko:K00436	*	*	go:0047985	N6YB95_9RHOO	N6YB95	Thauera sp. 63	Nickel-dependent hydrogenase large subunit	C664_02175		Domain (2)	ferredoxin hydrogenase activity [GO:0008901]; nickel cation binding [GO:0016151]	unreviewed	Inferred from homology	Caution (1); Sequence similarities (1)				ENO79677;
k141_2285722_1	711	0	0	0.224161	0.0397617	Bacteria;Proteobacteria	K03620	Bacteria	Alphaproteobacteria	Blastochloris	bvr:BVIR_2543	*	*	*	*	*	A0A177PMN0_9RHIZ	A0A177PMN0	Methylosinus sp. R-45379	Ni/Fe-hydrogenase, b-type cytochrome subunit	A1351_04910		Domain (1); Transmembrane (4)	integral component of membrane [GO:0016021]; electron carrier activity [GO:0009055]; iron ion binding [GO:0005506]; respiratory electron transport chain [GO:0022904]; transport [GO:0006810]	unreviewed	Predicted	Caution (1)
k141_2098450_1	336	0	0	0.0194928	0.0390098	Bacteria	K04654	Bacteria	Chloroflexi	Anaerolinea	atm:ANT_17880	hypD; hydrogenase formation protein HypD	ko:K04654	*	*	*	A0A0P6YTP1_9CHLR	A0A0P6YTP1	Levilinea saccharolytica	Hydrogenase formation protein HupD	ADN01_05410			metal ion binding [GO:0046872]	unreviewed	Predicted	Caution (1)				KPL86887;
k141_978968_1	531	0	0	0.00966784	0.0388208	Bacteria	K04656	Bacteria	Chloroflexi	Anaerolinea	atm:ANT_17860	hypF; hydrogenase maturation protein HypF	ko:K04656	*	*	*	A0A0P6XU27_9CHLR	A0A0P6XU27	Levilinea saccharolytica	Carbamoyltransferase (EC 2.1.3.-)	ADN01_05420		Active site (2); Domain (2)	carboxyl- or carbamoyltransferase activity [GO:0016743]; double-stranded RNA binding [GO:0003725]; zinc ion binding [GO:0008270]; protein carbamoylation [GO:0046944]	unreviewed	Inferred from homology	Caution (1); Sequence similarities (2)				KPL86889;
k141_578557_1	534	0	0	0.172679	0.0385226	Bacteria	K04654	Bacteria	Acidobacteria	Candidatus Koribacter	aba:Acid345_1705	hydrogenase expression/formation protein HypD	ko:K04654	*	*	*	H5SSB3_9BACT	H5SSB3	Candidatus Acetothermus autotrophicum	Hydrogenase expression/formation protein HypD	HGMM_OP3C204			metal ion binding [GO:0046872]	unreviewed	Predicted
k141_1744426_1	342	0	0	0.151246	0.0378435	Bacteria	K00185	Bacteria	Bacteroidetes	Rhodothermus	rmr:Rmar_0223	polysulfide reductase NrfD	ko:K00185	*	*	*	A0A1B6YCQ9_9BACT	A0A1B6YCQ9	Balneola sp. EhC07	Hydrogenase	A8B79_14385		Transmembrane (10)	integral component of membrane [GO:0016021]	unreviewed	Predicted	Caution (1)
k141_2266120_1	342	0	0	0.0567174	0.0378435	Bacteria;Proteobacteria;Alphaproteobacteria	K04655	Bacteria	Alphaproteobacteria	Rhodopseudomonas	rpa:RPA0978	hypE; hydrogenase expression/formation protein HypE	ko:K04655	*	*	*	A0A1A6FIM6_9RHIZ	A0A1A6FIM6	Methylosinus sp. 3S-1	Hydrogenase expression/formation protein HypE	A8B73_18160		Domain (2)		unreviewed	Predicted	Caution (1)
k141_426566_1	348	0	0	0.0550587	0.0367466	Bacteria;Proteobacteria	K12141	Bacteria	Alphaproteobacteria	Mesorhizobium	mop:Mesop_2129	NADH/Ubiquinone/plastoquinone (complex I)	ko:K12141	*	*	*	K0PXQ9_9RHIZ	K0PXQ9	Rhizobium mesoamericanum STM3625	Hydrogenase 4, membrane subunit	hyfF BN77_3523		Domain (1); Transmembrane (12)	integral component of membrane [GO:0016021]; NADH dehydrogenase (ubiquinone) activity [GO:0008137]; ATP synthesis coupled electron transport [GO:0042773]	unreviewed	Predicted	Caution (1); Subcellular location (1)				CCM76505;
k141_1621764_2	360	0	0	0.190703	0.0347215	Bacteria	K12140	Bacteria	Alphaproteobacteria	Bradyrhizobium	bja:blr6341	hypothetical protein	ko:K12140	*	*	*	A0A0R3CY38_9BRAD	A0A0R3CY38	Bradyrhizobium manausense	Hydrogenase-4 component E	AOQ71_41370		Transmembrane (7)	integral component of membrane [GO:0016021]	unreviewed	Predicted	Caution (1)				KRQ00188;
k141_730540_1	369	0	0	0.033287	0.033343	Bacteria;Proteobacteria;Betaproteobacteria		Bacteria	Betaproteobacteria	Sulfuritalea	shd:SUTH_02958	*	*	*	*	*	W0SIM8_9RHOO	W0SIM8	Sulfuritalea hydrogenivorans sk43H	Hydrogenase 4 subunit B	SUTH_02958		Domain (2); Transmembrane (17)	integral component of membrane [GO:0016021]; NADH dehydrogenase (ubiquinone) activity [GO:0008137]; ATP synthesis coupled electron transport [GO:0042773]	unreviewed	Predicted	Subcellular location (1)	shd:SUTH_02958;			BAO30737;
k141_2466525_2	372	0	0	0.197097	0.0329086	Bacteria	K00334	Bacteria	Chloroflexi	Anaerolinea	atm:ANT_17770	NAD-reducing hydrogenase subunit	ko:K00334	md:M00144	path:ko00190	go:0008137	A0A124FUX6_9CHLR	A0A124FUX6	Anaerolineae bacterium 49_20	NAD-reducing hydrogenase subunit	XD89_0613		Metal binding (4)	2 iron, 2 sulfur cluster binding [GO:0051537]; metal ion binding [GO:0046872]; oxidoreductase activity [GO:0016491]	unreviewed	Predicted	Caution (1); Cofactor (1)
k141_1842220_1	375	0	0	0.0810633	0.0324833	Bacteria	K00441	Bacteria	Gammaproteobacteria - Others	Thioflavicoccus	tmb:Thimo_3072	coenzyme F420-reducing hydrogenase subunit beta	ko:K00441	*	path:ko00680	go:0050454	A0A161PWS5_9DELT	A0A161PWS5	Deltaproteobacteria bacterium GWC2_55_46	Uncharacterized protein	A2V21_200895		Domain (2)		unreviewed	Predicted	Caution (1)
k141_2411626_1	378	0	0	0.11204	0.0320689	Bacteria;Bacteroidetes	K00185	Bacteria	Unclassified Bacteria	bacterium L21-Spi-D4	blq:L21SP5_03571	*	*	*	*	*	A0A0S2I4Q7_9BACT	A0A0S2I4Q7	bacterium L21-Spi-D4	Putative hydrogenase 2 b cytochrome subunit	L21SP5_03571		Transmembrane (10)	integral component of membrane [GO:0016021]	unreviewed	Predicted		blq:L21SP5_03571;
k141_2376265_1	384	0	0	0.0936379	0.0312689	Bacteria		Bacteria	Chlorobi	Pelodictyon	plt:Plut_1111	hydrogenase, iron-sulfur binding protein	*	*	*	*	X0XIT8_9ZZZZ	X0XIT8	marine sediment metagenome	Uncharacterized protein (Fragment)	S01H1_81464		Domain (2); Non-terminal residue (1)	iron-sulfur cluster binding [GO:0051536]	unreviewed	Predicted	Caution (1)
k141_976895_1	405	0	0	0.0143502	0.0287618	Bacteria	K00336	Bacteria	Thermotogae	Petrotoga	pmo:Pmob_1149	hydrogenase, Fe-only	ko:K00336	md:M00144	path:ko00190	go:0008137	A6N8U3_CLOBU	A6N8U3	Clostridium butyricum	FeFe hydrogenase (Ferredoxin) (Hydrogenase) (EC 1.12.7.2)	hydA AK964_11700		Domain (3)	electron carrier activity [GO:0009055]; ferredoxin hydrogenase activity [GO:0008901]; iron ion binding [GO:0005506]; iron-sulfur cluster binding [GO:0051536]	unreviewed	Predicted			23627509;		KQB78111;
k141_1690733_1	414	0	0	0	0.0278057	Bacteria		Bacteria	Unclassified Bacteria	bacterium L21-Spi-D4	blq:L21SP5_00830	*	*	*	*	*	A0A0A8KWY5_9ZZZZ	A0A0A8KWY5	wastewater metagenome	Fe-only hydrogenase large subunit (EC 1.12.7.2)	hydA WWTP_pFosmid_1C_0008		Domain (3)	electron carrier activity [GO:0009055]; ferredoxin hydrogenase activity [GO:0008901]; iron ion binding [GO:0005506]; iron-sulfur cluster binding [GO:0051536]	unreviewed	Predicted
k141_152352_1	417	0	0	0.0137177	0.0275007	Bacteria;Proteobacteria	K12141	Bacteria	Alphaproteobacteria	Mesorhizobium	mop:Mesop_2129	NADH/Ubiquinone/plastoquinone (complex I)	ko:K12141	*	*	*	A0A0R3CR30_9BRAD	A0A0R3CR30	Bradyrhizobium manausense	Hydrogenase 4 subunit F	AOQ71_41365		Domain (1); Transmembrane (12)	integral component of membrane [GO:0016021]; NADH dehydrogenase (ubiquinone) activity [GO:0008137]; ATP synthesis coupled electron transport [GO:0042773]	unreviewed	Predicted	Caution (1); Subcellular location (1)				KRQ00187;
k141_2423396_1	420	0	0	0.135683	0.0272032	Bacteria	K04655	Bacteria	Gammaproteobacteria - Others	Thioflavicoccus	tmb:Thimo_3268	hydrogenase expression/formation protein HypE	ko:K04655	*	*	*	A0A1G0CQV1_9PROT
k141_375084_1	708	0	0	0.152446	0.0266487	Bacteria		Bacteria	Bacteroidetes	Draconibacterium	doi:FH5T_14955	hydrogenase	*	*	*	*
k141_841176_2	993	0	0	0.558835	0.0265619	Bacteria;Proteobacteria;Alphaproteobacteria		Bacteria	Alphaproteobacteria	Methylocystis	msc:BN69_2340	NADH ubiquinone oxidoreductase 20 kDa subunit	*	*	*	*	A0A1A6FHT5_9RHIZ	A0A1A6FHT5	Methylosinus sp. 3S-1	HupU protein	A8B73_19430		Domain (2); Metal binding (11)	ferredoxin hydrogenase complex [GO:0009375]; ferredoxin hydrogenase activity [GO:0008901]; iron-sulfur cluster binding [GO:0051536]	unreviewed	Predicted	Caution (1); Cofactor (2)
k141_1187982_1	510	0	0	0.0920158	0.0263856	Bacteria;Proteobacteria		Bacteria	Betaproteobacteria	Sulfuritalea	shd:SUTH_02958	*	*	*	*	*	W0SIM8_9RHOO	W0SIM8	Sulfuritalea hydrogenivorans sk43H	Hydrogenase 4 subunit B	SUTH_02958		Domain (2); Transmembrane (17)	integral component of membrane [GO:0016021]; NADH dehydrogenase (ubiquinone) activity [GO:0008137]; ATP synthesis coupled electron transport [GO:0042773]	unreviewed	Predicted	Subcellular location (1)	shd:SUTH_02958;			BAO30737;
k141_2033093_2	432	0	0	0.307435	0.0260716	Bacteria		Bacteria	Alphaproteobacteria	Neorhizobium	ngl:RG1141_CH23530	hycE; Formate hydrogenase HycE	*	*	*	*	UPI0004650893
k141_2774852_1	456	0	0	0.0728617	0.0240692	Bacteria	K00124	Bacteria	Betaproteobacteria	Delftia	dac:Daci_3489	formate dehydrogenase subunit beta	ko:K00124	*	path:ko00630,path:ko00680,path:ko01200	*	A0A0A1VGL8_9BURK	A0A0A1VGL8	Acidovorax sp. MR-S7	Fe-S-cluster-containing hydrogenase components 1	AVS7_02625		Domain (4); Metal binding (16)	integral component of membrane [GO:0016021]; 4 iron, 4 sulfur cluster binding [GO:0051539]; metal ion binding [GO:0046872]; cellular respiration [GO:0045333]; formate oxidation [GO:0015944]	unreviewed	Predicted	Cofactor (1)				GAD22865;
k141_2060038_1	822	0	0	0.198427	0.022171	Bacteria	K12141	Bacteria	Alphaproteobacteria	Mesorhizobium	mop:Mesop_2129	NADH/Ubiquinone/plastoquinone (complex I)	ko:K12141	*	*	*	H0HUM7_9RHIZ	H0HUM7	Mesorhizobium alhagi CCNWXJ12-2	Hydrogenase 4 subunit F	MAXJ12_19423		Domain (1); Transmembrane (12)	integral component of membrane [GO:0016021]; NADH dehydrogenase (ubiquinone) activity [GO:0008137]; ATP synthesis coupled electron transport [GO:0042773]	unreviewed	Predicted	Subcellular location (1)				EHK55573;
k141_919920_1	492	0	0	0.215089	0.0215827	Bacteria;Proteobacteria		Bacteria	Alphaproteobacteria	Polymorphum	pgv:SL003B_3819	response regulator of hydrogenase 3 activity (Sensor HydH)	*	*	*	*	F2J4I7_POLGS	F2J4I7	Polymorphum gilvum (strain LMG 25793 / CGMCC 1.9160 / SL003B-26A1)	Response regulator of hydrogenase 3 activity (Sensor HydH)	SL003B_3819		Domain (1); Nucleotide binding (2)	intracellular [GO:0005622]; ATP binding [GO:0005524]; sequence-specific DNA binding [GO:0043565]; phosphorelay signal transduction system [GO:0000160]; regulation of transcription, DNA-templated [GO:0006355]; transcription, DNA-templated [GO:0006351]	unreviewed	Predicted	Sequence similarities (1)	pgv:SL003B_3819;		47185756;	ADZ72240;
k141_552284_1	516	0	0	0.130764	0.0201921	Bacteria	K00335	Bacteria	Chlorobi	Ignavibacterium	ial:IALB_0530	hydB; hydrogenase subunit HydB	*	*	*	*	A0A0W8FZ88_9ZZZZ	A0A0W8FZ88	hydrocarbon metagenome	Nad-reducing hydrogenase subunit hoxf (EC 1.12.1.2)	ASZ90_003957		Domain (2)	4 iron, 4 sulfur cluster binding [GO:0051539]; DNA binding [GO:0003677]; FMN binding [GO:0010181]; hydrogen dehydrogenase activity [GO:0047985]; NADH dehydrogenase (ubiquinone) activity [GO:0008137]	unreviewed	Predicted	Caution (1)
k141_2108346_1	906	0	0	0.21866	0.0197285	Bacteria	K00441	Bacteria	Deltaproteobacteria	Desulfatibacillum	dal:Dalk_2982	coenzyme F420 hydrogenase	ko:K00441	*	path:ko00680	go:0050454	A0A0N8W8M5_9DELT	A0A0N8W8M5	Smithella sp. SDB	Uncharacterized protein	APR62_14100		Domain (1)		unreviewed	Predicted	Caution (1)
k141_343472_1	564	0	0	0.249381	0.0178876	Bacteria;Proteobacteria;Alphaproteobacteria;Rhizobiales;Methylocystaceae	K12140	Bacteria	Alphaproteobacteria	Methylocystis	msc:BN69_2871	hydrogenase-4 component E	ko:K12140	*	*	*	A0A1A6FM99_9RHIZ	A0A1A6FM99	Methylosinus sp. 3S-1	Hydrogenase-4 component E	A8B73_11120		Transmembrane (7)	integral component of membrane [GO:0016021]	unreviewed	Predicted	Caution (1)
k141_341552_1	600	0	0	0.106621	0.0164769	Bacteria	K00335	Bacteria	Chlorobi	Melioribacter	mro:MROS_2481	Fe-only hydrogenase, subunit beta	*	*	*	*
k141_1000544_1	672	0	0	0.169943	0.014232	Bacteria	K00185	Bacteria	Bacteroidetes	Wenyingzhuangia	wfu:AXE80_09670	*	*	*	*	*	A0A0R2SBW2_9FLAO	A0A0R2SBW2	Cryomorphaceae bacterium BACL11 MAG-121128-bin16	Hydrogenase	ABR81_03350		Transmembrane (10)	integral component of membrane [GO:0016021]	unreviewed	Predicted	Caution (1)
k141_2477965_4	945	0	0	0.163251	0.0111219	Bacteria;Proteobacteria;Alphaproteobacteria;Rhizobiales;Methylocystaceae	K04655	Bacteria	Alphaproteobacteria	Methylocystis	msc:BN69_2343	hydrogenase expression/formation protein HypE	ko:K04655	*	*	*	A0A1A6FIM6_9RHIZ	A0A1A6FIM6	Methylosinus sp. 3S-1	Hydrogenase expression/formation protein HypE	A8B73_18160		Domain (2)		unreviewed	Predicted	Caution (1)
k141_2053155_2	1740	0	0	0.243436	0.00942226	Bacteria		Bacteria	Spirochaetes	Treponema	taz:TREAZ_2002	Fe-hydrogenase large subunit family protein	*	*	*	*
k141_2477965_3	1125	0	0	0.327448	0.00766318	Bacteria;Proteobacteria;Alphaproteobacteria;Rhizobiales;Methylocystaceae	K04654	Bacteria	Alphaproteobacteria	Bradyrhizobium	bja:bll6928	hypD'; HypD' protein	ko:K04654	*	*	*	A0A1A6FHQ3_9RHIZ	A0A1A6FHQ3	Methylosinus sp. 3S-1	Hydrogenase expression/formation protein	A8B73_18165			metal ion binding [GO:0046872]	unreviewed	Inferred from homology	Caution (1); Sequence similarities (1)
k141_1004312_1	243	0	0.0418893	0	0	Bacteria	K00185	Bacteria	Bacteroidetes	Draconibacterium	doi:FH5T_05165	hydrogenase	ko:K00185	*	*	*	A0A0K8QUW4_9BACT	A0A0K8QUW4	Bacteroidales bacterium 6E	Quinol:cytochrome c oxidoreductase quinone-binding subunit 1	BA6E_10512		Transmembrane (10)	integral component of membrane [GO:0016021]	unreviewed	Predicted
k141_1007849_1	150	0	0	0.23052	0	Bacteria	K18332	Bacteria	Bacteroidetes	Fermentimonas	pbt:ING2E5B_2399	*	*	*	*	*	K7ZJG0_9BACT	K7ZJG0	uncultured bacterium	[FeFe]-hydrogenase (Fragment)	hyd		Domain (1); Non-terminal residue (2)		unreviewed	Predicted
k141_1010079_1	225	0	0	0.0430497	0	Bacteria	K18332	Bacteria	Firmicutes - Clostridia	Desulfotomaculum	dae:Dtox_0172	hydrogenase, Fe-only	ko:K18332	*	*	go:0050583	A0A177PX18_9BACT	A0A177PX18	bacterium SCGC AG-212-C10	Uncharacterized protein	AYO38_06865		Coiled coil (1); Domain (4)	4 iron, 4 sulfur cluster binding [GO:0051539]; electron carrier activity [GO:0009055]; molybdenum ion binding [GO:0030151]; oxidoreductase activity [GO:0016491]	unreviewed	Predicted	Caution (1); Cofactor (2)
k141_1013587_1	207	0	0	0.156074	0	Bacteria;Proteobacteria	K12141	Bacteria	Alphaproteobacteria	Methylocystis	msc:BN69_2870	NADH/Ubiquinone/plastoquinone (Complex I)	ko:K12141	*	*	*	W6M410_9GAMM	W6M410	Candidatus Contendobacter odensis Run_B_J11	Hydrogenase-4 component F homolog (EC 1.-.-.-)	hyfF BN874_290058		Domain (1); Transmembrane (12)	integral component of membrane [GO:0016021]; NADH dehydrogenase (ubiquinone) activity [GO:0008137]; ATP synthesis coupled electron transport [GO:0042773]	unreviewed	Predicted	Caution (1); Subcellular location (1)
k141_1016467_1	1431	0	0	0.275641	0	Bacteria	K03150	Bacteria	Unclassified Bacteria	bacterium L21-Spi-D4	blq:L21SP5_00576	*	*	*	*	*	A0A0S7C411_9BACT	A0A0S7C411	Lentimicrobium saccharophilum	[FeFe] hydrogenase H-cluster radical SAM maturase HydG	TBC1_12743		Domain (2)	4 iron, 4 sulfur cluster binding [GO:0051539]; catalytic activity [GO:0003824]; metal ion binding [GO:0046872]	unreviewed	Predicted	Cofactor (1)
k141_1018999_1	156	0	0	0.104286	0	Bacteria	K00436	Bacteria	Cyanobacteria	Cyanothece	cyt:cce_2315	hoxH; hydrogenase large subunit	ko:K00436	*	*	go:0047985	Q84BX1_GEMHP	Q84BX1	Geminocystis herdmanii (strain PCC 6308) (Synechocystis sp. (strain PCC 6308))	NiFe bidirectional hydrogenase large subunit (Fragment)	hoxH		Domain (1); Non-terminal residue (2)	nickel cation binding [GO:0016151]	unreviewed	Predicted
k141_1019964_1	171	0	0.023407	0	0	Bacteria		Bacteria	Firmicutes - Clostridia	Thermoanaerobacter	tex:Teth514_0683	small GTP-binding protein	*	*	*	*	R4KCA6_CLOPA	R4KCA6	Clostridium pasteurianum BC1	Hydrogenase maturation GTPase HydF	Clopa_2392		Domain (1)	GTP binding [GO:0005525]	unreviewed	Predicted		cpas:Clopa_2392;			AGK97255;
k141_1020602_1	198	0	0	0.115571	0	Bacteria	K18332	Bacteria	Firmicutes - Clostridia	Ruminiclostridium	cth:Cthe_0342	hydrogenase, Fe-only	ko:K18332	*	*	go:0050583	B8I4S0_CLOCE	B8I4S0	Clostridium cellulolyticum (strain ATCC 35319 / DSM 5812 / JCM 6584 / H10)	Hydrogenase, Fe-only	Ccel_2232		Domain (3)	electron carrier activity [GO:0009055]; ferredoxin hydrogenase activity [GO:0008901]; iron ion binding [GO:0005506]; iron-sulfur cluster binding [GO:0051536]	unreviewed	Predicted		cce:Ccel_2232;		19435399;	ACL76574;
k141_1024404_1	228	0	0	0.0417888	0	Bacteria	K00184	Bacteria	Chloroflexi	Roseiflexus	rrs:RoseRS_4140	Fe-S-cluster-containing hydrogenase components 1-like protein	ko:K00184	*	*	*	UPI00029B3905
k141_103048_1	162	0	0.0536247	0	0	Bacteria	K00184	Bacteria	Chloroflexi	Chloroflexus	cau:Caur_2136	Fe-S-cluster-containing hydrogenase components 1-like protein	ko:K00184	*	*	*	B9XE43_PEDPL	B9XE43	Pedosphaera parvula (strain Ellin514)	Fe-S-cluster-containing hydrogenase components 1-like protein	Cflav_PD4597		Domain (3)		unreviewed	Predicted	Caution (1)			31323535;	EEF61934;
k141_1032331_1	237	0	0	0.0384166	0	Bacteria;Proteobacteria;Betaproteobacteria;Burkholderiales		Bacteria	Betaproteobacteria	Polaromonas	pol:Bpro_0916	hydrogenase 4 subunit B (EC:1.6.99.5)	ko:K05903	*	path:ko00190	go:0050136	A0A1E4PCC0_9BURK
k141_1033731_1	162	0	0.0536247	0	0	Bacteria	K00336	Bacteria	Deltaproteobacteria	Syntrophobacter	sfu:Sfum_0844	hydrogenase, Fe-only	ko:K00336	md:M00144	path:ko00190	go:0008137	A0A0E4BA06_9BACT	A0A0E4BA06	uncultured bacterium	[FeFe]-hydrogenase (Fragment)	hydA		Domain (1); Non-terminal residue (2)		unreviewed	Predicted
k141_1034684_1	174	0	0	0.0792607	0	Bacteria;Proteobacteria;Betaproteobacteria	K06281	Bacteria	Betaproteobacteria	Dechloromonas	dar:Daro_3960	nickel-dependent hydrogenase, large subunit	ko:K06281	*	path:ko00633	go:0033748	UPI0004227502
k141_1036548_1	147	0	0	0	0	Bacteria	K00336	Bacteria	Firmicutes - Clostridia	Desulfotomaculum	drm:Dred_1651	hydrogenase	ko:K00336	md:M00144	path:ko00190	go:0008137	A0A0E4BB67_9BACT	A0A0E4BB67	uncultured bacterium	[FeFe]-hydrogenase (Fragment)	hydA		Domain (1); Non-terminal residue (2)		unreviewed	Evidence at transcript level
k141_1038796_2	180	0	0	0	0	Bacteria;Proteobacteria		Bacteria	Betaproteobacteria	Rhodoferax	rfr:Rfer_3292	hydrogenase 4 subunit B (EC:1.6.99.5)	ko:K05903	*	path:ko00190	go:0050136	UPI00082AB820
k141_1040605_1	150	0	0	0	0	Bacteria;Proteobacteria;Gammaproteobacteria;Methylococcales;Methylococcaceae	K00436	Bacteria	Gammaproteobacteria - Others	Methylomicrobium	mah:MEALZ_1304	hoxH; NAD-reducing hydrogenase hoxS subunit beta	ko:K00436	*	*	go:0047985	UPI000429C8A6
k141_1041651_1	192	0	0.0351843	0	0	Bacteria;Proteobacteria;Betaproteobacteria		Bacteria	Betaproteobacteria	Dechloromonas	dar:Daro_3969	hydrogenase expression/formation protein (HUPF/HYPC)	*	*	*	*	Q478N5_DECAR	Q478N5	Dechloromonas aromatica (strain RCB)	Hydrogenase expression/formation protein (HUPF/HYPC)	Daro_3969				unreviewed	Predicted		dar:Daro_3969;		21606628;	AAZ48696;
k141_1041727_1	228	0	0	0.0835776	0	Bacteria	K00336	Bacteria	Thermotogae	Pseudothermotoga	tle:Tlet_1350	hydrogenase, Fe-only	ko:K00336	md:M00144	path:ko00190	go:0008137	A0A0A7AUA6_9THEM	A0A0A7AUA6	Pseudothermotoga hypogea	FeFe hydrogenase (EC 1.12.1.2)	hydA		Domain (3)	electron carrier activity [GO:0009055]; ferredoxin hydrogenase activity [GO:0008901]; hydrogen dehydrogenase activity [GO:0047985]; iron ion binding [GO:0005506]; iron-sulfur cluster binding [GO:0051536]	unreviewed	Predicted
k141_1045112_1	150	0	0	0	0	Bacteria;Proteobacteria;Deltaproteobacteria;Desulfuromonadales	K03150	Bacteria	Deltaproteobacteria	Geobacter	geb:GM18_1846	biotin and thiamin synthesis associated protein	ko:K03150	*	path:ko00730	go:0036355	A0A1C0ACT2_9FIRM	A0A1C0ACT2	Orenia metallireducens	[FeFe] hydrogenase H-cluster radical SAM maturase HydG	U472_00760		Coiled coil (1); Domain (1)	4 iron, 4 sulfur cluster binding [GO:0051539]; catalytic activity [GO:0003824]; metal ion binding [GO:0046872]	unreviewed	Predicted	Caution (1); Cofactor (1)
k141_1047974_1	192	0	0	0.062171	0	Bacteria	K03737	Bacteria	Chloroflexi	Caldilinea	cap:CLDAP_36890	putative pyruvate-ferredoxin oxidoreductase	ko:K03737	md:M00173,md:M00374	path:ko00720,path:ko01200	*	A0A150J4A0_9EURY	A0A150J4A0	Arc I group archaeon U1lsi0528_Bin089	Hydrogenase MvhADGHdrABC F420-non-reducing hydrogenase subunit B	AMQ74_00883		Domain (2)	iron ion binding [GO:0005506]; oxidoreductase activity, acting on the aldehyde or oxo group of donors [GO:0016903]; thiamine pyrophosphate binding [GO:0030976]; electron transport chain [GO:0022900]	unreviewed	Predicted	Caution (1)
k141_1053838_1	180	0	0	0.145577	0	Bacteria	K04654	Bacteria	Actinobacteria	Mobiluncus	mcu:HMPREF0573_10788	hypD; hydrogenase expression/formation protein HypD	ko:K04654	*	*	*	A0A1H5W228_9PORP
k141_1056852_1	207	0	0	0.572272	0	Bacteria;Ignavibacteriae;Ignavibacteria;Ignavibacteriales	K18005	Bacteria	Chlorobi	Melioribacter	mro:MROS_2487	Fe-only hydrogenase, fused subunits beta and gamma	ko:K18005	*	*	go:0047985	A0A1G1BTC6_9BACT
k141_1059594_1	240	0	0	0.0373833	0	Bacteria	K00533	Bacteria	Deltaproteobacteria	Syntrophobacter	sfu:Sfum_0848	hydrogenase, Fe-only (EC:1.12.7.2)	ko:K00533	*	*	go:0008901
k141_1063586_1	210	0	0	0.100658	0	Bacteria	K18332	Bacteria	Firmicutes - Clostridia	Thermoanaerobacterium	ttm:Tthe_1120	hydrogenase, Fe-only	ko:K18332	*	*	go:0050583	K7ZM50_9BACT	K7ZM50	uncultured bacterium	[FeFe]-hydrogenase (Fragment)	hyd		Domain (1); Non-terminal residue (2)		unreviewed	Predicted
k141_1068445_1	384	0	0.052628	0	0	Bacteria	K00437	Bacteria	Deltaproteobacteria	Desulfobacterium	dat:HRM2_22360	hynA; protein HynA (EC:1.12.2.1)	ko:K00437	*	*	go:0047806	B1I3L1_DESAP	B1I3L1	Desulforudis audaxviator (strain MP104C)	Nickel-dependent hydrogenase, large subunit	Daud_1042		Domain (2); Non-standard residue (1)	ferredoxin hydrogenase activity [GO:0008901]; nickel cation binding [GO:0016151]	unreviewed	Predicted		dau:Daud_1042;		31968858;	ACA59554;
k141_1069218_2	369	0	0	0.0665739	0	Bacteria	K18006	Bacteria	Betaproteobacteria	Candidatus Accumulibacter	app:CAP2UW1_1000	ferredoxin	ko:K18006	*	*	go:0047985	A0A011RJ19_9PROT	A0A011RJ19	Candidatus Accumulibacter sp. BA-94	NAD-reducing hydrogenase HoxS subunit gamma (EC 1.12.1.2)	hoxU AW12_01375		Domain (1)	membrane [GO:0016020]; DNA binding [GO:0003677]; electron carrier activity [GO:0009055]; hydrogen dehydrogenase activity [GO:0047985]; iron-sulfur cluster binding [GO:0051536]; NADH dehydrogenase (ubiquinone) activity [GO:0008137]; ATP synthesis coupled electron transport [GO:0042773]	unreviewed	Predicted	Caution (1)
k141_1071172_1	396	0	0	0.0743127	0	Bacteria		Bacteria	Firmicutes - Clostridia	Dehalobacter	drs:DEHRE_08805	ferredoxin	*	*	*	*	T0I8N0_9FIRM	T0I8N0	Dehalobacter sp. UNSWDHB	Periplasmic [Fe] hydrogenase large subunit	UNSWDHB_2035		Domain (3)	membrane [GO:0016020]; electron carrier activity [GO:0009055]; ferredoxin hydrogenase activity [GO:0008901]; iron ion binding [GO:0005506]; iron-sulfur cluster binding [GO:0051536]; NADH dehydrogenase (ubiquinone) activity [GO:0008137]; ATP synthesis coupled electron transport [GO:0042773]	unreviewed	Predicted	Caution (1)				EQB20706;
k141_1076002_1	333	0	0	0.0197986	0	Bacteria;Proteobacteria;Gammaproteobacteria;Methylococcales;Methylococcaceae		Bacteria	Gammaproteobacteria - Others	Methylomonas	mmt:Metme_1766	Ni,Fe-hydrogenase I large subunit	*	*	*	*	UPI0005660391
k141_107667_1	159	0	0	0.0993529	0	Bacteria		Bacteria	Bacteroidetes	Bacteroides	bcel:BcellWH2_01246	*	*	*	*	*	B6YQG0_AZOPC	B6YQG0	Azobacteroides pseudotrichonymphae genomovar. CFP2	Putative hydrogenase gamma subunit	CFPG_169		Domain (1); Metal binding (4)	2 iron, 2 sulfur cluster binding [GO:0051537]; flavin adenine dinucleotide binding [GO:0050660]; metal ion binding [GO:0046872]; oxidoreductase activity [GO:0016491]; pyrimidine nucleotide biosynthetic process [GO:0006221]	unreviewed	Predicted	Cofactor (1)	aps:CFPG_169;		31961893;	BAG83432;
k141_1077191_2	318	0	0	0.171923	0	Bacteria;Ignavibacteriae;Ignavibacteria;Ignavibacteriales		Bacteria	Chlorobi	Ignavibacterium	ial:IALB_0528	hydF; hydrogenase maturation protein HydF	*	*	*	*	C4IMP8_CLOBU	C4IMP8	Clostridium butyricum E4 str. BoNT E BL5262	GTP-binding protein	CLP_4338		Domain (1)	GTP binding [GO:0005525]	unreviewed	Predicted	Caution (1)			26462326;	EEP52466;
k141_1079410_1	324	0	0	0.0831326	0	Bacteria;Proteobacteria		Bacteria	Betaproteobacteria	Sulfuritalea	shd:SUTH_02032	*	*	*	*	*	W0SIT8_9RHOO	W0SIT8	Sulfuritalea hydrogenivorans sk43H	Putative hydrogenase 2 b cytochrome subunit	SUTH_02032		Transmembrane (10)	integral component of membrane [GO:0016021]	unreviewed	Predicted		shd:SUTH_02032;			BAO29823;
k141_1083881_1	180	0	0	0	0	Bacteria;Proteobacteria;Betaproteobacteria;Rhodocyclales;Rhodocyclaceae	K04651	Bacteria	Betaproteobacteria	Dechloromonas	dar:Daro_3979	hydrogenase expression/synthesis, HypA	ko:K04651	*	*	*	HYPA_DECAR	Q478M5	Dechloromonas aromatica (strain RCB)	Probable hydrogenase nickel incorporation protein HypA	hypA Daro_3979		Chain (1); Metal binding (5)	nickel cation binding [GO:0016151]; cellular protein modification process [GO:0006464]	reviewed	Inferred from homology	Function (1); Sequence similarities (1)	dar:Daro_3979;		21606650;	AAZ48706;
k141_1084391_1	177	0	0	0.0758623	0	Bacteria		Bacteria	Firmicutes - Clostridia	Ruminococcus	ral:Rumal_3407	hydrogenase large subunit domain protein	*	*	*	*	L7VL23_CLOSH	L7VL23	Clostridium stercorarium subsp. stercorarium (strain ATCC 35414 / DSM 8532 / NCIMB 11754)	Iron hydrogenase 1 (EC 1.12.7.2)	Cst_c18780		Domain (3)	ferredoxin hydrogenase activity [GO:0008901]	unreviewed	Predicted		csd:Clst_1806;css:Cst_c18780;			AGC68855;
k141_1086060_1	276	0	0	0.0280733	0	Bacteria	K00184	Bacteria	Acidobacteria	Chloracidobacterium	ctm:Cabther_B0241	Fe-S-cluster-containing hydrogenase components 1 (EC:1.2.7.-)	ko:K00184	*	*	*
k141_1092346_1	159	0	0.028073	0	0	Bacteria;Firmicutes;Clostridia;Clostridiales	K00123	Bacteria	Firmicutes - Clostridia	Ruminiclostridium	cth:Cthe_3003	hydrogenase, Fe-only (EC:1.12.7.2)	ko:K00532	*	*	go:0008901	G8LXD8_CLOCD	G8LXD8	Clostridium clariflavum (strain DSM 19732 / NBRC 101661 / EBR45)	Hydrogenase, Fe-only	Clocl_3357		Domain (3)	electron carrier activity [GO:0009055]; ferredoxin hydrogenase activity [GO:0008901]; iron ion binding [GO:0005506]; iron-sulfur cluster binding [GO:0051536]	unreviewed	Predicted		ccl:Clocl_3357;			AEV69856;
k141_1093286_1	288	0	0.0228514	0	0	Bacteria	K00185	Bacteria	Bacteroidetes	Draconibacterium	doi:FH5T_05165	hydrogenase	ko:K00185	*	*	*	A0A0K8QUW4_9BACT	A0A0K8QUW4	Bacteroidales bacterium 6E	Quinol:cytochrome c oxidoreductase quinone-binding subunit 1	BA6E_10512		Transmembrane (10)	integral component of membrane [GO:0016021]	unreviewed	Predicted
k141_1093474_1	255	0	0.0476655	0	0	Bacteria	K00185	Bacteria	Bacteroidetes	Draconibacterium	doi:FH5T_05165	hydrogenase	ko:K00185	*	*	*	A0A0K8QUW4_9BACT	A0A0K8QUW4	Bacteroidales bacterium 6E	Quinol:cytochrome c oxidoreductase quinone-binding subunit 1	BA6E_10512		Transmembrane (10)	integral component of membrane [GO:0016021]	unreviewed	Predicted
k141_1101453_1	225	0	0	0.0430497	0	Bacteria;Firmicutes;Clostridia;Clostridiales		Bacteria	Firmicutes - Clostridia	Coprococcus	cct:CC1_32050	Iron only hydrogenase large subunit, C-terminal domain (EC:1.12.7.2)	*	*	*	*	D4JBM8_9FIRM	D4JBM8	Coprococcus catus GD/7	Iron only hydrogenase large subunit, C-terminal domain (EC 1.12.7.2)	CC1_32050		Domain (3)	ferredoxin hydrogenase activity [GO:0008901]	unreviewed	Predicted		cct:CC1_32050;		42887889;	CBK81749;
k141_1111324_1	189	0	0.036589	0	0	Bacteria;Firmicutes	K00336	Bacteria	Firmicutes - Clostridia	Candidatus Desulforudis	dau:Daud_0152	hydrogenase, Fe-only	ko:K00336	md:M00144	path:ko00190	go:0008137	A0A078KN54_9FIRM	A0A078KN54	[Clostridium] cellulosi	NADP-reducing hydrogenase subunit HndC (EC 1.12.1.3)	hndD CCDG5_0744		Domain (3)	membrane [GO:0016020]; electron carrier activity [GO:0009055]; ferredoxin hydrogenase activity [GO:0008901]; hydrogen dehydrogenase (NADP+) activity [GO:0050583]; iron ion binding [GO:0005506]; iron-sulfur cluster binding [GO:0051536]; NADH dehydrogenase (ubiquinone) activity [GO:0008137]; ATP synthesis coupled electron transport [GO:0042773]	unreviewed	Predicted		ccel:CCDG5_0744;			CDZ23873;
k141_1111753_1	150	0	0	0.11526	0	Bacteria;Spirochaetes;Spirochaetia;Spirochaetales;Spirochaetaceae;Spirochaeta	K00335	Bacteria	Spirochaetes	Sediminispirochaeta	ssm:Spirs_0475	Respiratory-chain NADH dehydrogenase domain 51 kDa subunit	ko:K00335	md:M00144	path:ko00190	go:0008137	A0A098QYC2_9SPIO	A0A098QYC2	Spirochaeta lutea	Hydrogenase	DC28_06435		Domain (1)	4 iron, 4 sulfur cluster binding [GO:0051539]; FMN binding [GO:0010181]; metal ion binding [GO:0046872]; NADH dehydrogenase (ubiquinone) activity [GO:0008137]	unreviewed	Predicted	Caution (1); Cofactor (1)				KGE72684;
k141_111207_1	162	0	0	0.0947824	0	Bacteria	K00336	Bacteria	Bacteroidetes	Draconibacterium	doi:FH5T_02925	ferredoxin	*	*	*	*	D3K3F1_9BACT	D3K3F1	uncultured bacterium	Iron-iron hydrogenase (Fragment)	hydA		Domain (1); Non-terminal residue (2)		unreviewed	Predicted
k141_1112202_1	231	0	0	0.0406121	0	Bacteria	K18332	Bacteria	Unclassified Bacteria	bacterium L21-Spi-D4	blq:L21SP5_00771	*	*	*	*	*	A0A0E9LYB0_9BACT	A0A0E9LYB0	Geofilum rubicundum JCM 15548	Periplasmic [Fe] hydrogenase large subunit	JCM15548_12368		Domain (3)	electron carrier activity [GO:0009055]; ferredoxin hydrogenase activity [GO:0008901]; iron ion binding [GO:0005506]; iron-sulfur cluster binding [GO:0051536]	unreviewed	Predicted	Caution (1)				GAO30116;
k141_1112933_1	147	0	0	0	0	Bacteria;Proteobacteria;Alphaproteobacteria	K12141	Bacteria	Alphaproteobacteria	Xanthobacter	xau:Xaut_0169	hydrogenase 4 subunit F	ko:K12141	*	*	*	A0A0R3CR30_9BRAD	A0A0R3CR30	Bradyrhizobium manausense	Hydrogenase 4 subunit F	AOQ71_41365		Domain (1); Transmembrane (12)	integral component of membrane [GO:0016021]; NADH dehydrogenase (ubiquinone) activity [GO:0008137]; ATP synthesis coupled electron transport [GO:0042773]	unreviewed	Predicted	Caution (1); Subcellular location (1)				KRQ00187;
k141_1114282_1	171	0	0	0.0827512	0	Bacteria		Bacteria	Elusimicrobia	Endomicrobium	epo:Epro_0734	*	*	*	*	*	H6SWE1_9ZZZZ	H6SWE1	uncultured prokaryote	[FeFe]-hydrogenase subunit A large subunit (Fragment)	hydA		Domain (1); Non-terminal residue (2)		unreviewed	Predicted
k141_1114847_1	150	0	0.0326428	0	0	Bacteria;Firmicutes;Clostridia;Clostridiales	K06282	Bacteria	Firmicutes - Clostridia	Ruminiclostridium	cce:Ccel_1070	hydrogenase (NiFe) small subunit HydA	ko:K06282	*	path:ko00633	go:0033748	B8HZS9_CLOCE	B8HZS9	Clostridium cellulolyticum (strain ATCC 35319 / DSM 5812 / JCM 6584 / H10)	Hydrogenase (NiFe) small subunit HydA	Ccel_1070		Domain (2)	ferredoxin hydrogenase complex [GO:0009375]; ferredoxin hydrogenase activity [GO:0008901]; iron-sulfur cluster binding [GO:0051536]	unreviewed	Predicted		cce:Ccel_1070;		19432961;	ACL75429;
k141_1117019_1	195	0	0	0.0599103	0	Bacteria	K00335	Bacteria	Firmicutes - Clostridia	Dehalobacter	ded:DHBDCA_p875	hymB; putative iron-only hydrogenase, electron-transferring subunit HymB	ko:K00335	md:M00144	path:ko00190	go:0008137
k141_1119572_1	150	0	0	0.11526	0	Bacteria	K01012	Bacteria	Chlorobi	Ignavibacterium	ial:IALB_0525	hydE; hydrogenase maturation protein HydE	ko:K01012	md:M00123,md:M00573,md:M00577	path:ko00780	go:0004076
k141_1120050_1	159	0	0.028073	0	0	Bacteria;Proteobacteria		Bacteria	Alphaproteobacteria	Azospirillum	azl:AZL_b04770	nuoD; NADH dehydrogenase I chain D	*	*	*	*	A0A0P6XS95_9CHLR	A0A0P6XS95	Levilinea saccharolytica	2-hydroxyacid dehydrogenase	ADN01_14155		Domain (3)	ferredoxin hydrogenase activity [GO:0008901]; NAD binding [GO:0051287]; nickel cation binding [GO:0016151]; oxidoreductase activity, acting on NAD(P)H [GO:0016651]; quinone binding [GO:0048038]	unreviewed	Predicted	Caution (1)				KPL79622;
k141_112227_1	162	0	0.0268124	0	0	Bacteria	K00336	Bacteria	Elusimicrobia	Elusimicrobium	emi:Emin_0533	FeFe hydrogenase HydA	ko:K00336	md:M00144	path:ko00190	go:0008137	A0A0E4FNH5_9BACT	A0A0E4FNH5	uncultured bacterium	[FeFe]-hydrogenase (Fragment)	hydA		Domain (1); Non-terminal residue (2)		unreviewed	Evidence at transcript level
k141_1122734_1	246	0	0	0.0709572	0	Bacteria	K00335	Bacteria	Bacteroidetes	Mucinivorans	rbc:BN938_2028	NAD-reducing hydrogenase subunit HoxF (EC:1.12.1.2)	*	*	*	*	A0A0L8V9T3_9BACT	A0A0L8V9T3	Sunxiuqinia dokdonensis	Uncharacterized protein	NC99_20870		Domain (2)	4 iron, 4 sulfur cluster binding [GO:0051539]; metal ion binding [GO:0046872]	unreviewed	Predicted	Caution (1); Cofactor (1)				KOH45225;
k141_1124400_1	156	0	0	0.104286	0	Bacteria	K00335	Bacteria	Spirochaetes	Sediminispirochaeta	ssm:Spirs_0475	Respiratory-chain NADH dehydrogenase domain 51 kDa subunit	ko:K00335	md:M00144	path:ko00190	go:0008137	A0A0G3EDM7_9BACT	A0A0G3EDM7	Verrucomicrobia bacterium L21-Fru-AB	NAD-reducing hydrogenase subunit HoxF (EC 1.12.1.2)	L21SP4_01303		Domain (1)	4 iron, 4 sulfur cluster binding [GO:0051539]; DNA binding [GO:0003677]; FMN binding [GO:0010181]; hydrogen dehydrogenase activity [GO:0047985]; metal ion binding [GO:0046872]; NADH dehydrogenase (ubiquinone) activity [GO:0008137]	unreviewed	Predicted	Cofactor (1)	vbl:L21SP4_01303;			AKJ64551;
k141_1127023_1	231	0	0	0.0406121	0	Bacteria	K04656	Bacteria	Deltaproteobacteria	Syntrophus	sat:SYN_00600	hydrogenase maturation protein	ko:K04656	*	*	*	Q2LVY1_SYNAS	Q2LVY1	Syntrophus aciditrophicus (strain SB)	Carbamoyltransferase HypF (EC 2.1.3.-)	SYN_00600	Protein modification; [NiFe] hydrogenase maturation.	Active site (2); Domain (2)	carboxyl- or carbamoyltransferase activity [GO:0016743]; double-stranded RNA binding [GO:0003725]; zinc ion binding [GO:0008270]; protein carbamoylation [GO:0046944]	unreviewed	Inferred from homology	Function (1); Pathway (1); Sequence similarities (2)	sat:SYN_00600;		23865538;	ABC78242;
k141_112777_1	126	0	0	0.178159	0	Bacteria	K04656	Bacteria	Alphaproteobacteria	Rhodospirillum	rru:Rru_A0308	hydrogenase maturation protein HypF	ko:K04656	*	*	*	A0A1F8MMT6_9CHLR
k141_1128219_2	99	0	0	0	0	Bacteria;Firmicutes;Clostridia;Clostridiales		Bacteria	Firmicutes - Clostridia	Flavonifractor	fpla:A4U99_03590	*	*	*	*	*	A0A1C6J543_9FIRM	A0A1C6J543	uncultured Anaerotruncus sp.	Periplasmic [Fe] hydrogenase large subunit (EC 1.12.7.2)	hydA SAMEA3545359_01919		Domain (3)	4 iron, 4 sulfur cluster binding [GO:0051539]; ferredoxin hydrogenase activity [GO:0008901]; metal ion binding [GO:0046872]	unreviewed	Predicted	Cofactor (1)
k141_1128267_1	198	0	0.0163426	0	0	Bacteria	K03150	Bacteria	Thermodesulfobacteria	Thermodesulfobacterium	tcm:HL41_08440	thiH; thiamine biosynthesis protein ThiH	ko:K03150	*	path:ko00730	go:0036355	D9QQF9_ACEAZ	D9QQF9	Acetohalobium arabaticum (strain ATCC 49924 / DSM 5501 / Z-7288)	Iron-only hydrogenase maturation protein HydG	Acear_1233		Domain (1)	4 iron, 4 sulfur cluster binding [GO:0051539]; catalytic activity [GO:0003824]; metal ion binding [GO:0046872]	unreviewed	Predicted	Cofactor (1)	aar:Acear_1233;		42136683;	ADL12750;
k141_1128520_1	126	0	0	0.850908	0	Bacteria	K12140	Bacteria	Alphaproteobacteria	Methylocystis	msc:BN69_2871	hydrogenase-4 component E	ko:K12140	*	*	*	A7IBN4_XANP2	A7IBN4	Xanthobacter autotrophicus (strain ATCC BAA-1158 / Py2)	Putative hydrogenase-4 component E	Xaut_0168		Transmembrane (7)	integral component of membrane [GO:0016021]	unreviewed	Predicted		xau:Xaut_0168;		24042300;	ABS65427;
k141_1128520_2	528	0	0	0.233846	0	Bacteria;Proteobacteria;Alphaproteobacteria	K12141	Bacteria	Alphaproteobacteria	Hyphomicrobium	hdt:HYPDE_24213	hydrogenase 4 subunit F	ko:K12141	*	*	*	A0A1A6FLB8_9RHIZ	A0A1A6FLB8	Methylosinus sp. 3S-1	Hydrogenase 4 subunit F	A8B73_11115		Domain (1); Transmembrane (11)	integral component of membrane [GO:0016021]; NADH dehydrogenase (ubiquinone) activity [GO:0008137]; ATP synthesis coupled electron transport [GO:0042773]	unreviewed	Predicted	Caution (1); Subcellular location (1)
k141_112899_1	288	0	0	0.0774892	0	Bacteria	K00184	Bacteria	Planctomycetes	Singulisphaera	saci:Sinac_3666	Fe-S-cluster-containing hydrogenase subunit	ko:K00184	*	*	*	A0A1E3Y343_9BACT
k141_1129611_1	216	0	0	0.0472248	0	Bacteria;Proteobacteria;Alphaproteobacteria		Bacteria	Alphaproteobacteria	Rhizobium	rle:pRL110297	hyfB; hydrogenase 4 subunit B (EC:1.-.-.-)	ko:K05903	*	path:ko00190	go:0050136	A8HVU8_AZOC5	A8HVU8	Azorhizobium caulinodans (strain ATCC 43989 / DSM 5975 / JCM 20966 / NBRC 14845 / NCIMB 13405 / ORS 571)	HyqB (NADH dehydrogenase)	hyqB AZC_4360		Domain (1); Transmembrane (16)	integral component of membrane [GO:0016021]	unreviewed	Predicted	Subcellular location (1)	azc:AZC_4360;		21025639;	BAF90358;
k141_1132906_1	150	0	0	0.11526	0	Bacteria	K00436	Bacteria	Betaproteobacteria	Sideroxydans	slt:Slit_1611	nickel-dependent hydrogenase large subunit	ko:K00436	*	*	go:0047985	D3X808_9GAMM	D3X808	uncultured Hahellaceae bacterium	Bidirectional NAD(P)-linked NiFe hydrogenase (Fragment)	hoxH		Domain (1); Non-terminal residue (2)	nickel cation binding [GO:0016151]	unreviewed	Predicted
k141_1133844_1	231	0	0	0.0406121	0	Bacteria	K06281	Bacteria	Thermodesulfobacteria	Thermodesulfatator	tid:Thein_0289	nickel-dependent hydrogenase large subunit	ko:K06281	*	path:ko00633	go:0033748
k141_1137385_2	246	0	0.0102209	0.0709572	0	Bacteria		Bacteria	Firmicutes - Clostridia	Dehalobacter	drs:DEHRE_08805	ferredoxin	*	*	*	*	A0A1B2I3M1_9BACT	A0A1B2I3M1	Cloacibacillus porcorum	Ferredoxin	BED41_05425		Coiled coil (1); Domain (3)	electron carrier activity [GO:0009055]; ferredoxin hydrogenase activity [GO:0008901]; iron ion binding [GO:0005506]; iron-sulfur cluster binding [GO:0051536]	unreviewed	Predicted
k141_1139264_1	255	0	0.0190662	0	0	Bacteria		Bacteria	Firmicutes - Clostridia	Dehalobacter	drs:DEHRE_08805	ferredoxin	*	*	*	*	A0A098CJY0_9BACT	A0A098CJY0	uncultured bacterium	[FeFe]hydrogenase catalytical subunit (Fragment)	hydA		Domain (1); Non-terminal residue (2)		unreviewed	Predicted
k141_114022_1	207	0	0	0.156074	0	Bacteria	K00184	Bacteria	Acidobacteria	Candidatus Koribacter	aba:Acid345_3003	Fe-S-cluster-containing hydrogenase	ko:K00184	*	*	*
k141_1140441_1	96	0	0	0	0	Bacteria;Actinobacteria;Actinobacteria;Actinomycetales	K04654	Bacteria	Actinobacteria	Nocardia	nno:NONO_c30270	hypD; hydrogenase expression/formation protein HypD	ko:K04654	*	*	*	A0A0D7CKK8_9ACTN	A0A0D7CKK8	Streptomyces natalensis ATCC 27448	Hydrogenase formation protein HupD	SNA_16940			metal ion binding [GO:0046872]	unreviewed	Predicted	Caution (1)				KIZ16703;
k141_1143573_1	150	0	0.0326428	0	0	Bacteria	K00336	Bacteria	Chlorobi	Ignavibacterium	ial:IALB_0531	hydA; hydrogenase subunit HydA	ko:K00336	md:M00144	path:ko00190	go:0008137	A0A173T2A8_9FIRM	A0A173T2A8	Turicibacter sanguinis	Iron hydrogenase 1 (EC 1.12.7.2)	ERS852379_01798		Domain (3)	electron carrier activity [GO:0009055]; ferredoxin hydrogenase activity [GO:0008901]; iron ion binding [GO:0005506]; iron-sulfur cluster binding [GO:0051536]	unreviewed	Predicted
k141_1146418_1	252	0	0	0.371229	0	Bacteria	K00335	Bacteria	Chloroflexi	Anaerolinea	atm:ANT_17800	NAD-reducing hydrogenase subunit	ko:K00335	md:M00144	path:ko00190	go:0008137	K2DR56_9ZZZZ	K2DR56	groundwater metagenome	Uncharacterized protein	ACD_34C00172G0005		Domain (2)	4 iron, 4 sulfur cluster binding [GO:0051539]; FMN binding [GO:0010181]; NADH dehydrogenase (ubiquinone) activity [GO:0008137]	unreviewed	Predicted	Caution (1)
k141_115340_1	201	0	0	0.111465	0	Bacteria	K18331	Bacteria	Spirochaetes	Sediminispirochaeta	ssm:Spirs_3688	NAD(P)-dependent iron-only hydrogenase diaphorase component flavoprotein (EC:1.6.99.5)	ko:K18331	*	*	go:0050583
k141_11536_1	354	0	0	0.0534902	0	Bacteria;Bacteroidetes;Bacteroidia;Bacteroidales	K00336	Bacteria	Bacteroidetes	Draconibacterium	doi:FH5T_02925	ferredoxin	*	*	*	*	A0A0L8V490_9BACT	A0A0L8V490	Sunxiuqinia dokdonensis	Ferredoxin (EC 1.12.7.2)	NC99_40370		Domain (3)	electron carrier activity [GO:0009055]; ferredoxin hydrogenase activity [GO:0008901]; iron ion binding [GO:0005506]; iron-sulfur cluster binding [GO:0051536]	unreviewed	Predicted	Caution (1)				KOH43148;
k141_1157298_2	75	0	0	0.335025	0	Bacteria	K18332	Bacteria	Firmicutes - Clostridia	Clostridium	cls:CXIVA_23660	hypothetical protein	ko:K18332	*	*	go:0050583	R6I8A8_9FIRM	R6I8A8	Ruminococcus sp. CAG:177	Hydrogenase Fe-only	BN517_01677		Domain (3)	membrane [GO:0016020]; electron carrier activity [GO:0009055]; ferredoxin hydrogenase activity [GO:0008901]; iron ion binding [GO:0005506]; iron-sulfur cluster binding [GO:0051536]; NADH dehydrogenase (ubiquinone) activity [GO:0008137]; ATP synthesis coupled electron transport [GO:0042773]	unreviewed	Predicted	Caution (1)
k141_1159766_1	225	0	0	0.129149	0	Bacteria;Proteobacteria;Alphaproteobacteria;Rhizobiales;Methylocystaceae;Methylocystis	K04651	Bacteria	Alphaproteobacteria	Methylocystis	msc:BN69_2348	hypA; hydrogenase nickel incorporation protein HypA	ko:K04651	*	*	*	J7Q4R2_METSZ	J7Q4R2	Methylocystis sp. (strain SC2)	Probable hydrogenase nickel incorporation protein HypA	hypA BN69_2348		Coiled coil (1); Metal binding (5)	nickel cation binding [GO:0016151]; cellular protein modification process [GO:0006464]	unreviewed	Inferred from homology	Function (1); Sequence similarities (1)	msc:BN69_2348;			CCJ07799;
k141_1162002_1	165	0	0.0255909	0	0	Bacteria	K04654	Bacteria	Betaproteobacteria	Pandoraea	ptx:ABW99_09680	*	*	*	*	*	A0A136MPH7_9BACT	A0A136MPH7	Omnitrophica bacterium OLB16	Hydrogenase expression/formation protein HypD	hypD UZ16_OP3001001699			metal ion binding [GO:0046872]	unreviewed	Predicted	Caution (1)
k141_1162355_1	270	0	0	1.2312	0	Bacteria;Proteobacteria;Deltaproteobacteria	K04653	Bacteria	Deltaproteobacteria	Syntrophus	sat:SYN_00597	Ni-Fe hydrogenase -specific chaperone	ko:K04653	*	*	*
k141_11638_1	195	0	0	0.0599103	0	Bacteria;Proteobacteria;Alphaproteobacteria;Rhizobiales		Bacteria	Alphaproteobacteria	Bradyrhizobium	bja:blr6343	hydrogenlyase component	*	*	*	*	A0A0R3MRL1_9BRAD	A0A0R3MRL1	Bradyrhizobium lablabi	Hydrogenase expression protein HypE	CQ14_00840		Domain (2)	NAD binding [GO:0051287]; NADH dehydrogenase (ubiquinone) activity [GO:0008137]; quinone binding [GO:0048038]	unreviewed	Predicted	Caution (1)				KRR22872;
k141_1164183_1	168	0	0	0.172765	0	Bacteria;Proteobacteria;Deltaproteobacteria;Syntrophobacterales;Syntrophaceae;Smithella		Bacteria	Firmicutes - Clostridia	Desulfosporosinus	dor:Desor_2814	coenzyme F420-reducing hydrogenase subunit delta	*	*	*	*	A0A0W8FS44_9ZZZZ	A0A0W8FS44	hydrocarbon metagenome	Cob--com heterodisulfide reductase subunit d (EC 1.8.98.1)	ASZ90_006534			CoB--CoM heterodisulfide reductase activity [GO:0051912]; methanogenesis [GO:0015948]	unreviewed	Predicted	Caution (1)
k141_1164513_1	147	0	0	0.121476	0	Bacteria	K04656	Bacteria	Deltaproteobacteria	Desulfomonile	dti:Desti_4110	(NiFe) hydrogenase maturation protein HypF	ko:K04656	*	*	*	A0A1B7LHI6_9FIRM	A0A1B7LHI6	Desulfotomaculum sp. LMa1	Carbamoyltransferase (EC 2.1.3.-)	A6M21_05505		Active site (2); Domain (2)	carboxyl- or carbamoyltransferase activity [GO:0016743]; double-stranded RNA binding [GO:0003725]; zinc ion binding [GO:0008270]; protein carbamoylation [GO:0046944]	unreviewed	Inferred from homology	Caution (1); Sequence similarities (2)
k141_1164954_1	330	0	0	0.10058	0	Bacteria;Proteobacteria;Alphaproteobacteria;Rhizobiales;Methylocystaceae;Methylocystis	K06282	Bacteria	Alphaproteobacteria	Methylocystis	msc:BN69_3415	hydrogenase (NiFe) small subunit HydA	ko:K06282	*	path:ko00633	go:0033748	J7QJ71_METSZ	J7QJ71	Methylocystis sp. (strain SC2)	Hydrogenase (NiFe) small subunit HydA	BN69_3415		Domain (2)	ferredoxin hydrogenase complex [GO:0009375]; ferredoxin hydrogenase activity [GO:0008901]; iron-sulfur cluster binding [GO:0051536]	unreviewed	Predicted		msc:BN69_3415;			CCJ08866;
k141_1166626_1	264	0	0	0.122659	0	Bacteria;Proteobacteria	K06281	Bacteria	Betaproteobacteria	Dechloromonas	dar:Daro_3988	nickel-dependent hydrogenase, large subunit	ko:K06281	*	path:ko00633	go:0033748	Q478L6_DECAR	Q478L6	Dechloromonas aromatica (strain RCB)	Nickel-dependent hydrogenase, large subunit	Daro_3988		Domain (1)	ferredoxin hydrogenase activity [GO:0008901]; nickel cation binding [GO:0016151]	unreviewed	Inferred from homology	Sequence similarities (1)	dar:Daro_3988;		21606668;	AAZ48715;
k141_1170363_1	147	0	0	0.121476	0	Bacteria;Bacteroidetes	K12141	Bacteria	Bacteroidetes	Bacteroidales bacterium CF	bacc:BRDCF_p2096	*	*	*	*	*	U5Q8E5_9BACT	U5Q8E5	Bacteroidales bacterium CF	Hydrogenase-4 component F (EC 1.-.-.-)	hyfF BRDCF_p2096		Domain (1); Transmembrane (9)	integral component of membrane [GO:0016021]; NADH dehydrogenase (ubiquinone) activity [GO:0008137]; ATP synthesis coupled electron transport [GO:0042773]	unreviewed	Predicted	Subcellular location (1)	bacc:BRDCF_p2096;
k141_1171832_1	135	0	0	0	0	Bacteria;Proteobacteria;Betaproteobacteria;Rhodocyclales;Rhodocyclaceae;Thauera		Bacteria	Betaproteobacteria	Thauera	thu:AC731_001640	*	*	*	*	*	N6XS32_9RHOO	N6XS32	Thauera sp. 27	Hydrogenase maturation protease	B447_05388			enzyme activator activity [GO:0008047]; peptidase activity [GO:0008233]	unreviewed	Predicted	Caution (1)				ENO82145;
k141_1171832_2	153	0	0	0.109641	0	Bacteria	K00436	Bacteria	Betaproteobacteria	Sulfuricella	sdr:SCD_n01600	nickel-dependent hydrogenase, large subunit	ko:K00436	*	*	go:0047985	A0A0C3N4D7_9RHOO	A0A0C3N4D7	Thauera sp. SWB20	NAD-reducing hydrogenase hoxS subunit beta (EC 1.12.1.2)	hoxH PO78_2253		Domain (2)	DNA binding [GO:0003677]; ferredoxin hydrogenase activity [GO:0008901]; hydrogen dehydrogenase activity [GO:0047985]; nickel cation binding [GO:0016151]	unreviewed	Inferred from homology	Caution (1); Sequence similarities (1)				KIN90780;
k141_1177330_1	174	0	0	0.158521	0	Bacteria;Proteobacteria;Alphaproteobacteria;Rhodospirillales;Rhodospirillaceae		Bacteria	Alphaproteobacteria	Magnetospirillum	mag:amb0211	hydrogenase 4 subunit B	ko:K05903	*	path:ko00190	go:0050136	A4TY26_9PROT	A4TY26	Magnetospirillum gryphiswaldense	NADH dehydrogenase (Quinone)	MGR_1613		Domain (1); Transmembrane (14)	integral component of membrane [GO:0016021]; NADH dehydrogenase (ubiquinone) activity [GO:0008137]; ATP synthesis coupled electron transport [GO:0042773]	unreviewed	Predicted	Subcellular location (1)
k141_1183118_1	147	0	0	0.121476	0	Bacteria;Proteobacteria	K06282	Bacteria	Betaproteobacteria	Dechloromonas	dar:Daro_3989	Ni-Fe hydrogenase, small subunit:twin-arginine translocation pathway signal	ko:K06282	*	path:ko00633	go:0033748	Q478L5_DECAR	Q478L5	Dechloromonas aromatica (strain RCB)	Ni-Fe hydrogenase, small subunit:Twin-arginine translocation pathway signal	Daro_3989		Domain (2); Metal binding (11)	ferredoxin hydrogenase complex [GO:0009375]; 3 iron, 4 sulfur cluster binding [GO:0051538]; 4 iron, 4 sulfur cluster binding [GO:0051539]; ferredoxin hydrogenase activity [GO:0008901]; metal ion binding [GO:0046872]	unreviewed	Predicted	Cofactor (2)	dar:Daro_3989;		21606670;	AAZ48716;
k141_1183165_1	177	0	0.236599	0	0	Bacteria;Proteobacteria;Alphaproteobacteria;Rhodospirillales;Rhodospirillaceae	K06282	Bacteria	Alphaproteobacteria	Bradyrhizobium	bja:blr1720	hupS; uptake hydrogenase small subunit	ko:K06282	*	path:ko00633	go:0033748
k141_1184096_1	180	0	0.0413601	0	0	Bacteria	K01012	Bacteria	Firmicutes - Others	Pelosinus	puf:UFO1_1251	(FeFe)-hydrogenase maturation HydE, radical SAM	ko:K01012	md:M00123,md:M00573,md:M00577	path:ko00780	go:0004076	I9NQN6_9FIRM	I9NQN6	Pelosinus fermentans JBW45	(FeFe)-hydrogenase maturation HydE, radical SAM	JBW_03021		Domain (2); Metal binding (3)	4 iron, 4 sulfur cluster binding [GO:0051539]; metal ion binding [GO:0046872]; transferase activity, transferring alkyl or aryl (other than methyl) groups [GO:0016765]; cofactor biosynthetic process [GO:0051188]	unreviewed	Predicted	Cofactor (1)	pft:JBW_03021;			AJQ28364;
k141_1184145_1	567	0	0	0.0530588	0	Bacteria	K06281	Bacteria	Chloroflexi	Dehalogenimonas	dly:Dehly_1288	nickel-dependent hydrogenase large subunit	ko:K06281	*	path:ko00633	go:0033748	A0A0X8G7D9_9FLAO	A0A0X8G7D9	Lutibacter sp. LP1	Hydrogenase	Lupro_07130		Domain (1)	ferredoxin hydrogenase activity [GO:0008901]; nickel cation binding [GO:0016151]	unreviewed	Inferred from homology	Sequence similarities (1)	lut:Lupro_07130;
k141_1184596_1	186	0	0	0.201456	0	Bacteria;Proteobacteria;Betaproteobacteria	K04654	Bacteria	Betaproteobacteria	Methyloversatilis	metr:BSY238_1854	*	*	*	*	*	W7WQW6_9BURK	W7WQW6	Hydrogenophaga sp. T4	Hydrogenase expression/formation protein HypD	hypD Y695_03102			metal ion binding [GO:0046872]	unreviewed	Predicted	Caution (1)				EWS63663;
k141_1186330_1	192	0	0	0.186513	0	Bacteria;Ignavibacteriae;Ignavibacteria;Ignavibacteriales	K00336	Bacteria	Chlorobi	Ignavibacterium	ial:IALB_0531	hydA; hydrogenase subunit HydA	ko:K00336	md:M00144	path:ko00190	go:0008137	A0A096BFT2_9CLOT	A0A096BFT2	Caloranaerobacter azorensis H53214	Ferredoxin	Y919_11290		Domain (3)	membrane [GO:0016020]; electron carrier activity [GO:0009055]; ferredoxin hydrogenase activity [GO:0008901]; iron ion binding [GO:0005506]; iron-sulfur cluster binding [GO:0051536]; NADH dehydrogenase (ubiquinone) activity [GO:0008137]; ATP synthesis coupled electron transport [GO:0042773]	unreviewed	Predicted	Caution (1)				KGG79558;
k141_1186401_1	315	0	0	0.109311	0	Bacteria;Proteobacteria	K04655	Bacteria	Betaproteobacteria	Sulfuritalea	shd:SUTH_02021	*	*	*	*	*	A0A133XE40_9RHOO	A0A133XE40	Dechloromonas denitrificans	Hydrogenase expression/formation protein HypE	AT959_18645		Domain (2)		unreviewed	Predicted	Caution (1)
k141_1187109_1	375	0	0	0.0810633	0	Bacteria;Proteobacteria	K04654	Bacteria	Betaproteobacteria	Dechloromonas	dar:Daro_3966	hydrogenase formation HypD protein	ko:K04654	*	*	*	Q478N8_DECAR	Q478N8	Dechloromonas aromatica (strain RCB)	Hydrogenase expression/formation protein	Daro_3966			metal ion binding [GO:0046872]	unreviewed	Inferred from homology	Sequence similarities (1)	dar:Daro_3966;		21606622;	AAZ48693;
k141_119001_1	207	0	0	0.0520248	0	Bacteria		Bacteria	Chlorobi	Melioribacter	mro:MROS_2483	sigma-54 dependent transcription regulator	*	*	*	*	A0A0W8FWW5_9ZZZZ	A0A0W8FWW5	hydrocarbon metagenome	Periplasmic hydrogenase (EC 1.12.7.2)	ASZ90_004779		Coiled coil (1); Domain (5)	intracellular [GO:0005622]; ferredoxin hydrogenase activity [GO:0008901]; iron-sulfur cluster binding [GO:0051536]; phosphorelay sensor kinase activity [GO:0000155]	unreviewed	Predicted	Caution (1)
k141_1190715_1	147	0	0	0	0	Bacteria;Proteobacteria	K06281	Bacteria	Gammaproteobacteria - Others	Methylomonas	mmt:Metme_1778	cytochrome-c3 hydrogenase (EC:1.12.2.1)	ko:K06281	*	path:ko00633	go:0033748	S6BLZ5_9GAMM	S6BLZ5	endosymbiont of unidentified scaly snail isolate Monju	Ni/Fe-hydrogenase large subunit (EC 1.12.99.6)	hupL EBS_2190		Domain (1)	ferredoxin hydrogenase activity [GO:0008901]; hydrogenase (acceptor) activity [GO:0033748]; nickel cation binding [GO:0016151]	unreviewed	Inferred from homology	Sequence similarities (1)				BAN70041;
k141_1190982_1	129	0	0	0.672	0	Bacteria;Proteobacteria;Deltaproteobacteria	K01012	Bacteria	Deltaproteobacteria	Pelobacter	pca:Pcar_1722	hydE-1; biotin synthase	ko:K01012	md:M00123,md:M00573,md:M00577	path:ko00780	go:0004076	Q3A3U2_PELCD	Q3A3U2	Pelobacter carbinolicus (strain DSM 2380 / NBRC 103641 / GraBd1)	[FeFe]-hydrogenase maturation radical SAM domain iron-sulfur cluster-binding oxidoreductase HydE	hydE-1 Pcar_1722		Domain (1); Metal binding (3)	4 iron, 4 sulfur cluster binding [GO:0051539]; transferase activity, transferring alkyl or aryl (other than methyl) groups [GO:0016765]; cofactor biosynthetic process [GO:0051188]	unreviewed	Predicted	Cofactor (1)	pca:Pcar_1722;		22889638;	ABA88965;
k141_1193173_1	192	0	0.0175921	0.062171	0	Bacteria	K00185	Bacteria	Bacteroidetes	Draconibacterium	doi:FH5T_05165	hydrogenase	ko:K00185	*	*	*	A0A0S8JXU0_9BACE	A0A0S8JXU0	Bacteroides sp. SM23_62	Hydrogenase	AMS26_09945		Transmembrane (10)	integral component of membrane [GO:0016021]	unreviewed	Predicted	Caution (1)
k141_1194706_1	147	0	0	0.485904	0	Bacteria;Proteobacteria;Gammaproteobacteria	K12137	Bacteria	Firmicutes - Clostridia	Thermacetogenium	tpz:Tph_c26280	hyfB; hydrogenase-4 component B (EC:1.-.-.-)	ko:K12137	*	*	*
k141_1195829_1	540	0	0	0.245636	0	Bacteria;Proteobacteria;Alphaproteobacteria;Rhizobiales;Methylocystaceae	K04656	Bacteria	Alphaproteobacteria	Methylocystis	msc:BN69_2346	(NiFe) hydrogenase maturation protein HypF	ko:K04656	*	*	*	UPI0003764F92
k141_1197137_1	231	0	0.0464289	0	0	Bacteria;Firmicutes	K01012	Bacteria	Firmicutes - Clostridia	Thermoanaerobacter	tex:Teth514_0563	biotin synthase	ko:K01012	md:M00123,md:M00573,md:M00577	path:ko00780	go:0004076	R7MBK8_9CLOT	R7MBK8	Clostridium sp. CAG:813	Iron-only hydrogenase maturation rSAM protein HydE	BN790_00554		Domain (2); Metal binding (3)	4 iron, 4 sulfur cluster binding [GO:0051539]; metal ion binding [GO:0046872]; transferase activity, transferring alkyl or aryl (other than methyl) groups [GO:0016765]; cofactor biosynthetic process [GO:0051188]	unreviewed	Predicted	Caution (1); Cofactor (1)
k141_1198511_1	246	0	0	0.354786	0	Bacteria	K04655	Bacteria	Betaproteobacteria	Azoarcus	azo:azo3804	hypE; hydrogenase expression/formation protein hypE	ko:K04655	*	*	*
k141_120110_1	276	0	0	0.0280733	0	Bacteria	K04656	Bacteria	Actinobacteria	Saccharopolyspora	sen:SACE_3077	hypF1; [NiFe] hydrogenase maturation protein HypF	ko:K04656	*	*	*	S6AKJ4_PSERE	S6AKJ4	Pseudomonas resinovorans NBRC 106553	Putative two-component histidine kinase	PCA10_33980		Domain (1); Transmembrane (2)	integral component of membrane [GO:0016021]; intracellular [GO:0005622]; phosphorelay sensor kinase activity [GO:0000155]	unreviewed	Predicted		pre:PCA10_33980;			BAN49130;
k141_1201221_1	138	0	0.123719	0	0	Bacteria;Firmicutes		Bacteria	Firmicutes - Clostridia	Dehalobacter	ded:DHBDCA_p876	hymA; putative iron-only hydrogenase, electron-transferring subunit HymA	*	*	*	*	A0A124IKP0_9FIRM	A0A124IKP0	Gracilibacter sp. BRH_c7a	Hydrogenase	APF84_13045		Metal binding (4)	2 iron, 2 sulfur cluster binding [GO:0051537]; metal ion binding [GO:0046872]; oxidoreductase activity [GO:0016491]	unreviewed	Predicted	Caution (1); Cofactor (1)
k141_1201311_1	159	0	0	0.298059	0	Bacteria	K00335	Bacteria	Chloroflexi	Anaerolinea	atm:ANT_17800	NAD-reducing hydrogenase subunit	ko:K00335	md:M00144	path:ko00190	go:0008137	A0A0P6XGV9_9CHLR	A0A0P6XGV9	Thermanaerothrix daxensis	NADH dehydrogenase	SE15_11805		Domain (2)	4 iron, 4 sulfur cluster binding [GO:0051539]; FMN binding [GO:0010181]; metal ion binding [GO:0046872]; NADH dehydrogenase (ubiquinone) activity [GO:0008137]	unreviewed	Predicted	Caution (1); Cofactor (1)				KPL82742;
k141_1202847_1	159	0	0	0.198706	0	Bacteria		Bacteria	Calditrichaeota	Caldithrix	caby:Cabys_330	*	*	*	*	*	A0A136MKH3_9BACT	A0A136MKH3	Omnitrophica bacterium OLB16	Putative Ni/Fe-hydrogenase 2 b-type cytochrome subunit	hybB_2 UZ16_OP3001002009		Transmembrane (10)	integral component of membrane [GO:0016021]	unreviewed	Predicted	Caution (1)
k141_1203175_1	132	0	0	0	0	Bacteria	K18330	Bacteria	Bacteroidetes	Draconibacterium	doi:FH5T_03065	NAD(P)-dependent iron-only hydrogenase diaphorase iron-sulfur protein	ko:K18330	*	*	go:0050583	A0A0K8R102_9BACT	A0A0K8R102	Bacteroidales bacterium 6E	NADH:ubiquinone oxidoreductase 24 kD subunit	BA6E_12486		Metal binding (4)	2 iron, 2 sulfur cluster binding [GO:0051537]; metal ion binding [GO:0046872]; oxidoreductase activity [GO:0016491]	unreviewed	Predicted	Cofactor (1)
k141_1204212_1	183	0	0	0.209422	0	Bacteria;Proteobacteria;Alphaproteobacteria	K04656	Bacteria	Alphaproteobacteria	Rhodopseudomonas	rpa:RPA0975	hypF; hydrogenase maturation protein HypF	ko:K04656	*	*	*	UPI0003764F92
k141_1207368_1	150	0	0	0	0	Bacteria;Proteobacteria;Gammaproteobacteria;Methylococcales;Methylococcaceae	K04656	Bacteria	Gammaproteobacteria - Others	Methylomonas	mmt:Metme_1755	(NiFe) hydrogenase maturation protein HypF	ko:K04656	*	*	*	UPI0003694F9A
k141_1208870_1	204	0	0	0.0538467	0	Bacteria	K18332	Bacteria	Firmicutes - Clostridia	Ruminiclostridium	cth:Cthe_0342	hydrogenase, Fe-only	ko:K18332	*	*	go:0050583	UPI00048E6672
k141_1212174_1	180	0	0	0.0727887	0	Bacteria;Ignavibacteriae;Ignavibacteria;Ignavibacteriales	K18005	Bacteria	Chlorobi	Melioribacter	mro:MROS_2487	Fe-only hydrogenase, fused subunits beta and gamma	ko:K18005	*	*	go:0047985	I6YYQ7_MELRP	I6YYQ7	Melioribacter roseus (strain JCM 17771 / P3M-2)	Fe-only hydrogenase, fused subunits beta and gamma	MROS_2487		Domain (1)	4 iron, 4 sulfur cluster binding [GO:0051539]; FMN binding [GO:0010181]; NADH dehydrogenase (ubiquinone) activity [GO:0008137]	unreviewed	Predicted		mro:MROS_2487;			AFN75717;
k141_1212891_1	252	0	0	0.134992	0	Bacteria		Bacteria	Deltaproteobacteria	Geobacter	gme:Gmet_3431	hdrF; heterodisulfide oxidoreductase, NAD(P)H oxidoreductase subunit F	*	*	*	*	A0A0N0RG57_9BACT	A0A0N0RG57	Candidatus Symbiothrix dinenymphae	Hydrogenase subunit gamma	SAMD00024442_27_26		Domain (1); Metal binding (4)	2 iron, 2 sulfur cluster binding [GO:0051537]; flavin adenine dinucleotide binding [GO:0050660]; metal ion binding [GO:0046872]; oxidoreductase activity [GO:0016491]; pyrimidine nucleotide biosynthetic process [GO:0006221]	unreviewed	Predicted	Caution (1); Cofactor (1)				GAP72216;
k141_1215141_1	156	0	0	0.104286	0	Bacteria	K00335	Bacteria	Firmicutes - Clostridia	Dehalobacter	ded:DHBDCA_p875	hymB; putative iron-only hydrogenase, electron-transferring subunit HymB	ko:K00335	md:M00144	path:ko00190	go:0008137	A0A101WP10_9FIRM	A0A101WP10	Clostridia bacterium BRH_c25	Hydrogenase	APF77_16475		Domain (1)	4 iron, 4 sulfur cluster binding [GO:0051539]; metal ion binding [GO:0046872]; oxidoreductase activity [GO:0016491]	unreviewed	Predicted	Caution (1); Cofactor (1)
k141_1215637_1	162	0	0	0.0947824	0	Bacteria	K00336	Bacteria	Firmicutes - Clostridia	Moorella	mta:Moth_1717	Iron hydrogenase, small subunit	ko:K00336	md:M00144	path:ko00190	go:0008137	A0A0E4BAF5_9BACT	A0A0E4BAF5	uncultured bacterium	[FeFe]-hydrogenase (Fragment)	hydA		Domain (1); Non-terminal residue (2)		unreviewed	Predicted
k141_1216411_1	213	0	0	0.292322	0	Bacteria;Actinobacteria;Actinobacteria;Actinomycetales	K04656	Bacteria	Actinobacteria	Hoyosella	asd:AS9A_1981	(NiFe) hydrogenase maturation protein HypF	ko:K04656	*	*	*	E8N5U8_ANATU	E8N5U8	Anaerolinea thermophila (strain DSM 14523 / JCM 11388 / NBRC 100420 / UNI-1)	Carbamoyltransferase (EC 2.1.3.-)	hypF ANT_17860		Active site (2); Domain (2)	carboxyl- or carbamoyltransferase activity [GO:0016743]; double-stranded RNA binding [GO:0003725]; zinc ion binding [GO:0008270]; protein carbamoylation [GO:0046944]	unreviewed	Inferred from homology	Sequence similarities (2)	atm:ANT_17860;		46855378;	BAJ63812;
k141_122160_1	213	0	0	0.341042	0	Bacteria;Proteobacteria;Alphaproteobacteria		Bacteria	Alphaproteobacteria	Hyphomicrobium	hdt:HYPDE_24228	hydrogenase 4 subunit B	*	*	*	*	UPI000425FF0D
k141_1222509_1	219	0	0	0.137311	0	Bacteria		Bacteria	Firmicutes - Clostridia	Desulfosporosinus	dor:Desor_2362	Fe-S-cluster-containing hydrogenase subunit	*	*	*	*
k141_1222558_1	156	0	0.0294637	0	0	Bacteria;Spirochaetes;Spirochaetia;Spirochaetales;Spirochaetaceae	K18331	Bacteria	Spirochaetes	Sediminispirochaeta	ssm:Spirs_3688	NAD(P)-dependent iron-only hydrogenase diaphorase component flavoprotein (EC:1.6.99.5)	ko:K18331	*	*	go:0050583	UPI0003752AC3
k141_1226414_1	207	0	0	0.10405	0	Bacteria	K06281	Bacteria	Betaproteobacteria	Dechloromonas	dar:Daro_3988	nickel-dependent hydrogenase, large subunit	ko:K06281	*	path:ko00633	go:0033748	A0A098CKB3_9BACT	A0A098CKB3	uncultured bacterium	Group 1 [NiFe]hydrogenase large subunit (Fragment)	hyaB		Domain (1); Non-terminal residue (2)	nickel cation binding [GO:0016151]	unreviewed	Predicted
k141_1226584_1	189	0	0	0.129232	0	Bacteria;Firmicutes	K18332	Bacteria	Thermotogae	Marinitoga	mpz:Marpi_1894	hydrogenase, Fe-only	ko:K18332	*	*	go:0050583	UPI00037F52EB
k141_1227610_1	162	0	0	0.0947824	0	Bacteria;Proteobacteria;Deltaproteobacteria	K06282	Bacteria	Acidobacteria	Candidatus Solibacter	sus:Acid_6923	hydrogenase (NiFe) small subunit HydA (EC:1.12.99.6)	ko:K06282	*	path:ko00633	go:0033748	Q01R84_SOLUE	Q01R84	Solibacter usitatus (strain Ellin6076)	Hydrogenase (NiFe) small subunit HydA (EC 1.12.99.6)	Acid_6923		Domain (2); Metal binding (11)	ferredoxin hydrogenase complex [GO:0009375]; 3 iron, 4 sulfur cluster binding [GO:0051538]; 4 iron, 4 sulfur cluster binding [GO:0051539]; ferredoxin hydrogenase activity [GO:0008901]; hydrogenase (acceptor) activity [GO:0033748]; metal ion binding [GO:0046872]	unreviewed	Predicted	Cofactor (2)	sus:Acid_6923;		32016550;	ABJ87836;
k141_1231777_2	276	0	0	0.140366	0	Bacteria		Bacteria	Gammaproteobacteria - Others	Allochromatium	alv:Alvin_0807	nickel-dependent hydrogenase large subunit	*	*	*	*	A0A162I9Z2_9DELT	A0A162I9Z2	Deltaproteobacteria bacterium GWC2_55_46	Uncharacterized protein	A2V21_211290		Domain (2)	ferredoxin hydrogenase activity [GO:0008901]; nickel cation binding [GO:0016151]	unreviewed	Predicted	Caution (1)
k141_1232284_1	306	0	0	1.70563	0	Bacteria	K04653	Archaea	Euryarchaeota	Thermoplasmatales archaeon BRNA1	tar:TALC_01355	hydrogenase assembly chaperone HypC/HupF	ko:K04653	*	*	*
k141_1235027_1	150	0	0	0.11526	0	Bacteria	K04652	Bacteria	Betaproteobacteria	Burkholderia	bvi:Bcep1808_5942	hydrogenase accessory protein HypB	ko:K04652	*	*	*	UPI000489CB25
k141_123548_1	114	0	0	0	0	Bacteria	K00184	Bacteria	Acidobacteria	Terriglobus	tsa:AciPR4_4047	Fe-S-cluster-containing hydrogenase	ko:K00184	*	*	*	UPI0005500FC5
k141_1240590_1	243	0	0	0.0363953	0	Bacteria		Bacteria	Firmicutes - Clostridia	Dehalobacter	ded:DHBDCA_p874	hymC; putative iron-only hydrogenase, catalytic subunit HymC (EC:1.12.7.2)	*	*	*	*	T0I8N0_9FIRM	T0I8N0	Dehalobacter sp. UNSWDHB	Periplasmic [Fe] hydrogenase large subunit	UNSWDHB_2035		Domain (3)	membrane [GO:0016020]; electron carrier activity [GO:0009055]; ferredoxin hydrogenase activity [GO:0008901]; iron ion binding [GO:0005506]; iron-sulfur cluster binding [GO:0051536]; NADH dehydrogenase (ubiquinone) activity [GO:0008137]; ATP synthesis coupled electron transport [GO:0042773]	unreviewed	Predicted	Caution (1)				EQB20706;
k141_1241391_1	147	0	0	0.121476	0	Bacteria;Proteobacteria;Alphaproteobacteria;Rhizobiales	K04651	Bacteria	Alphaproteobacteria	Hyphomicrobium	hdt:HYPDE_28333	hydrogenase nickel insertion protein HypA	ko:K04651	*	*	*
k141_1241807_1	162	0	0	0.189565	0	Bacteria;Cyanobacteria		Bacteria	Chloroflexi	Dehalococcoides	det:DET0600	soluble hydrogenase, tritium exchange subunit (EC:1.12.-.-)	ko:K05912	*	*	*	D2BH92_DEHMV	D2BH92	Dehalococcoides mccartyi (strain VS)	Aminotransferase, class V	DhcVS_540		Domain (1); Modified residue (1)	transaminase activity [GO:0008483]	unreviewed	Inferred from homology	Cofactor (1); Sequence similarities (1)	dev:DhcVS_540;		32057988;	ACZ61692;
k141_1250667_1	150	0	0	0	0	Bacteria;Proteobacteria	K06282	Bacteria	Gammaproteobacteria - Others	Methylomonas	mmt:Metme_1779	hydrogenase (NiFe) small subunit HydA (EC:1.12.99.6)	ko:K06282	*	path:ko00633	go:0033748
k141_1251353_1	147	0	0	0.121476	0	Bacteria	K00185	Bacteria	Unclassified Terrabacteria group	Thermobaculum	ttr:Tter_1594	polysulfide reductase NrfD	ko:K00185	*	*	*	A0A117URZ8_9BACT	A0A117URZ8	Rhodothermaceae bacterium RA	Hydrogenase	AWN76_07315		Transmembrane (10)	integral component of membrane [GO:0016021]	unreviewed	Predicted	Caution (1)
k141_1252899_1	162	0	0.0268124	0	0	Bacteria		Bacteria	Firmicutes - Clostridia	Intestinimonas	ibu:IB211_00387	*	*	*	*	*	D4J6B6_9FIRM	D4J6B6	Coprococcus catus GD/7	Iron only hydrogenase large subunit, C-terminal domain	CC1_10570		Domain (3)	4 iron, 4 sulfur cluster binding [GO:0051539]; metal ion binding [GO:0046872]	unreviewed	Predicted	Cofactor (1)	cct:CC1_10570;		42883680;	CBK79887;
k141_1253673_1	201	0	0	0.111465	0	Bacteria	K00336	Bacteria	Bacteroidetes	Draconibacterium	doi:FH5T_02925	ferredoxin	*	*	*	*	K1YZ77_9ZZZZ	K1YZ77	groundwater metagenome	Uncharacterized protein	ACD_77C00487G0004		Domain (3)	membrane [GO:0016020]; electron carrier activity [GO:0009055]; ferredoxin hydrogenase activity [GO:0008901]; iron ion binding [GO:0005506]; iron-sulfur cluster binding [GO:0051536]; NADH dehydrogenase (ubiquinone) activity [GO:0008137]; ATP synthesis coupled electron transport [GO:0042773]	unreviewed	Predicted	Caution (1)
k141_125458_1	156	0	0.0294637	0.208572	0	Bacteria;Proteobacteria	K04651	Bacteria	Betaproteobacteria	Dechloromonas	dar:Daro_3979	hydrogenase expression/synthesis, HypA	ko:K04651	*	*	*
k141_126209_1	165	0	0	0.180911	0	Bacteria;Proteobacteria;Alphaproteobacteria		Bacteria	Alphaproteobacteria	Xanthobacter	xau:Xaut_0170	NADH-ubiquinone oxidoreductase chain 49kDa	*	*	*	*	A0A109JN59_9BRAD	A0A109JN59	Bradyrhizobium sp. BR 10303	Hydrogenase expression protein HypE	AS156_11865		Domain (3)	NAD binding [GO:0051287]; NADH dehydrogenase (ubiquinone) activity [GO:0008137]; nickel cation binding [GO:0016151]; quinone binding [GO:0048038]	unreviewed	Predicted	Caution (1)
k141_1262102_1	354	0	0	0.124811	0	Bacteria	K16886	Bacteria	Firmicutes - Clostridia	Thermodesulfobium	tnr:Thena_1596	methyl-viologen-reducing hydrogenase delta subunit	ko:K16886	*	*	*
k141_1262865_1	327	0	0	0.102229	0	Bacteria;Proteobacteria;Gammaproteobacteria;Methylococcales;Methylococcaceae	K04652	Bacteria	Gammaproteobacteria - Others	Methylomonas	mmt:Metme_1764	hydrogenase nickel incorporation protein HypB	ko:K04652	*	*	*	UPI0005640AB0
k141_1264115_1	354	0	0	0.10698	0	Bacteria	K04656	Bacteria	Betaproteobacteria	Rhodoferax	rfr:Rfer_4097	(NiFe) hydrogenase maturation protein HypF	ko:K04656	*	*	*	S6B1R3_9PROT	S6B1R3	Sulfuricella denitrificans skB26	Carbamoyltransferase HypF (EC 2.1.3.-)	SCD_n00770	Protein modification; [NiFe] hydrogenase maturation.	Active site (2); Domain (2)	carboxyl- or carbamoyltransferase activity [GO:0016743]; double-stranded RNA binding [GO:0003725]; zinc ion binding [GO:0008270]; protein carbamoylation [GO:0046944]	unreviewed	Inferred from homology	Function (1); Pathway (1); Sequence similarities (2)	sdr:SCD_n00770;			BAN34612;
k141_1267067_1	276	0	0	0.0660796	0	Bacteria;Proteobacteria;Alphaproteobacteria		Bacteria	Alphaproteobacteria	Bradyrhizobium	bja:blr6343	hydrogenlyase component	*	*	*	*	A0A151FLL5_9BRAD	A0A151FLL5	Bradyrhizobium liaoningense	Hydrogenase expression protein HypE	A1D31_09670		Domain (4)	NAD binding [GO:0051287]; NADH dehydrogenase (ubiquinone) activity [GO:0008137]; nickel cation binding [GO:0016151]; quinone binding [GO:0048038]	unreviewed	Predicted	Caution (1)
k141_1268022_1	156	0	0	0.312858	0	Bacteria	K00184	Bacteria	Gammaproteobacteria - Others	Nitrosococcus	noc:Noc_1238	molybdopterin oxidoreductase, iron-sulfur binding subunit	ko:K00184	*	*	*	L0DGI6_SINAD	L0DGI6	Singulisphaera acidiphila (strain ATCC BAA-1392 / DSM 18658 / VKM B-2454 / MOB10)	Fe-S-cluster-containing hydrogenase subunit	Sinac_3666		Domain (3)		unreviewed	Predicted		saci:Sinac_3666;			AGA27913;
k141_1268183_1	165	0	0.0255909	0	0	Bacteria	K04652	Bacteria	Chloroflexi	Anaerolinea	atm:ANT_17850	hypB; hydrogenase nickel incorporation protein HypB	ko:K04652	*	*	*
k141_1272047_1	222	0	0.0378375	0	0	Bacteria	K00336	Bacteria	Spirochaetes	Sediminispirochaeta	ssm:Spirs_3687	NAD(P)-dependent iron-only hydrogenase catalytic subunit	ko:K00336	md:M00144	path:ko00190	go:0008137
k141_1277593_1	210	0	0	0.100658	0	Bacteria	K04656	Bacteria	Deltaproteobacteria	Desulfomonile	dti:Desti_4110	(NiFe) hydrogenase maturation protein HypF	ko:K04656	*	*	*	A0A160T2Z8_9CHLR	A0A160T2Z8	Ardenticatena sp. Cfx-K	Carbamoyltransferase (EC 2.1.3.-)	hypF CFX0092_a1087		Active site (2); Domain (2)	carboxyl- or carbamoyltransferase activity [GO:0016743]; double-stranded RNA binding [GO:0003725]; zinc ion binding [GO:0008270]; protein carbamoylation [GO:0046944]	unreviewed	Inferred from homology	Sequence similarities (2)
k141_1278608_1	147	0	0	0	0	Bacteria	K04654	Bacteria	Bacteroidetes	Rhodothermus	rmr:Rmar_2595	hydrogenase expression/formation protein HypD	ko:K04654	*	*	*	K9WF38_9CYAN	K9WF38	Microcoleus sp. PCC 7113	Hydrogenase maturation protein HypD	Mic7113_3076			metal ion binding [GO:0046872]	unreviewed	Predicted		mic:Mic7113_3076;			AFZ18833;
k141_1280469_1	147	0	0	0	0	Bacteria	K04652	Bacteria	Deltaproteobacteria	Syntrophobacter	sfu:Sfum_4012	hydrogenase nickel incorporation protein HypB	ko:K04652	*	*	*	A0A160T0H1_9CHLR	A0A160T0H1	Ardenticatena sp. Cfx-K	Hydrogenase nickel incorporation protein HypB	hypB CFX0092_a1086		Domain (1)	nickel cation binding [GO:0016151]; protein complex assembly [GO:0006461]	unreviewed	Predicted
k141_1281734_1	213	0	0	0.146161	0	Bacteria	K00436	Bacteria	Betaproteobacteria	Sulfuricella	sdr:SCD_n01600	nickel-dependent hydrogenase, large subunit	ko:K00436	*	*	go:0047985	X0TMC7_9ZZZZ	X0TMC7	marine sediment metagenome	Uncharacterized protein (Fragment)	S01H1_05932		Domain (1); Non-terminal residue (1)	ferredoxin hydrogenase activity [GO:0008901]; nickel cation binding [GO:0016151]	unreviewed	Predicted	Caution (1)
k141_1282088_1	177	0	0.021509	0	0	Bacteria	K00335	Bacteria	Firmicutes - Clostridia	Dehalobacter	ded:DHBDCA_p875	hymB; putative iron-only hydrogenase, electron-transferring subunit HymB	ko:K00335	md:M00144	path:ko00190	go:0008137	UPI0008303773
k141_1284410_1	174	0	0	0.317043	0	Bacteria;Proteobacteria	K04656	Bacteria	Alphaproteobacteria	Methylocystis	msc:BN69_2346	(NiFe) hydrogenase maturation protein HypF	ko:K04656	*	*	*	A0A1A6FHP3_9RHIZ	A0A1A6FHP3	Methylosinus sp. 3S-1	Carbamoyltransferase HypF (EC 2.1.3.-)	A8B73_18175	Protein modification; [NiFe] hydrogenase maturation.	Active site (2); Domain (2)	carboxyl- or carbamoyltransferase activity [GO:0016743]; double-stranded RNA binding [GO:0003725]; zinc ion binding [GO:0008270]; protein carbamoylation [GO:0046944]	unreviewed	Inferred from homology	Caution (1); Function (1); Pathway (1); Sequence similarities (2)
k141_1290011_1	165	0	0	0.0904556	0	Bacteria;Proteobacteria;Deltaproteobacteria		Bacteria	Deltaproteobacteria	Geobacter	geo:Geob_0216	methyl-viologen-reducing hydrogenase delta subunit	*	*	*	*
k141_1295724_1	153	0	0.0309593	0	0	Bacteria	K18330	Bacteria	Firmicutes - Clostridia	Mahella	mas:Mahau_1250	NAD(P)-dependent iron-only hydrogenase diaphorase component iron-sulfur protein	ko:K18330	*	*	go:0050583	UPI00047CEDEB
k141_1296826_1	183	0	0	0.0698073	0	Bacteria		Bacteria	Firmicutes - Clostridia	Desulfosporosinus	dor:Desor_1270	Ni,Fe-hydrogenase III small subunit	*	*	*	*	B8J2B9_DESDA	B8J2B9	Desulfovibrio desulfuricans (strain ATCC 27774 / DSM 6949)	NADH ubiquinone oxidoreductase 20 kDa subunit	Ddes_1882		Domain (1)	iron-sulfur cluster binding [GO:0051536]; oxidation-reduction process [GO:0055114]	unreviewed	Predicted		dds:Ddes_1882;		21737702;	ACL49778;
k141_1299232_1	570	0	0	0.114149	0	Bacteria;Ignavibacteriae;Ignavibacteria;Ignavibacteriales	K18006	Bacteria	Chlorobi	Melioribacter	mro:MROS_2488	Fe-only hydrogenase, catalytic subunit alpha	ko:K18006	*	*	go:0047985	A0A117SB10_9BACT	A0A117SB10	bacterium BRH_c32	Hydrogenase	APF79_01955		Domain (3)	electron carrier activity [GO:0009055]; ferredoxin hydrogenase activity [GO:0008901]; iron ion binding [GO:0005506]; iron-sulfur cluster binding [GO:0051536]	unreviewed	Predicted	Caution (1)
k141_1301864_1	183	0	0	0.0698073	0	Bacteria		Bacteria	Firmicutes - Clostridia	Roseburia	rho:RHOM_14420	ferredoxin hydrogenase	*	*	*	*	A0A1C6FM45_9FIRM	A0A1C6FM45	uncultured Roseburia sp.	NADH peroxidase (EC 1.11.1.1)	rbr3A SAMEA3545351_03137		Domain (2)	iron ion binding [GO:0005506]; NADH peroxidase activity [GO:0016692]	unreviewed	Predicted	Sequence similarities (1)
k141_1304393_1	180	0	0	0.218366	0	Bacteria	K04653	Bacteria	Betaproteobacteria	Sulfuricella	sdr:SCD_n00771	hydrogenase expression/formation protein (HUPF/HYPC)	ko:K04653	*	*	*	UPI00067E2C85
k141_1307773_1	246	0	0	0.0354786	0	Bacteria	K04655	Bacteria	Alphaproteobacteria	Rhodopseudomonas	rpa:RPA0978	hypE; hydrogenase expression/formation protein HypE	ko:K04655	*	*	*	A0A1A6FIM6_9RHIZ	A0A1A6FIM6	Methylosinus sp. 3S-1	Hydrogenase expression/formation protein HypE	A8B73_18160		Domain (2)		unreviewed	Predicted	Caution (1)
k141_1309357_1	150	0	0	0	0	Bacteria;Proteobacteria;Gammaproteobacteria;Methylococcales;Methylococcaceae	K06281	Bacteria	Gammaproteobacteria - Others	Methylomonas	mmt:Metme_1778	cytochrome-c3 hydrogenase (EC:1.12.2.1)	ko:K06281	*	path:ko00633	go:0033748	G3J1B4_9GAMM	G3J1B4	Methylobacter tundripaludum SV96	Cytochrome-c3 hydrogenase (EC 1.12.2.1)	Mettu_4139		Domain (1)	cytochrome-c3 hydrogenase activity [GO:0047806]; ferredoxin hydrogenase activity [GO:0008901]; nickel cation binding [GO:0016151]	unreviewed	Inferred from homology	Sequence similarities (1)				EGW20986;
k141_1314961_1	372	0	0	0.0985483	0	Bacteria;Proteobacteria		Bacteria	Betaproteobacteria	Azospira	dsu:Dsui_1153	Ni,Fe-hydrogenase I small subunit	*	*	*	*	UPI0005576CC0
k141_1314961_2	165	0	0	0	0	Bacteria;Proteobacteria	K06281	Bacteria	Betaproteobacteria	Dechloromonas	dar:Daro_3960	nickel-dependent hydrogenase, large subunit	ko:K06281	*	path:ko00633	go:0033748	A1KC68_AZOSB	A1KC68	Azoarcus sp. (strain BH72)	Probable ferredoxin hydrogenase, large subunit	hoxC azo3808		Domain (2)	ferredoxin hydrogenase activity [GO:0008901]; nickel cation binding [GO:0016151]	unreviewed	Predicted		azo:azo3808;		21016060;	CAL96424;
k141_1315503_1	168	0	0	0.0863827	0	Bacteria	K05922	Bacteria	Aquificae	Sulfurihydrogenibium	saf:SULAZ_0755	hynL; [Ni/Fe] hydrogenase, large subunit	ko:K05922	*	*	go:0047067	UPI00046D3AD8
k141_1321201_1	156	0	0.0294637	0	0	Bacteria;Firmicutes	K04652	Bacteria	Firmicutes - Clostridia	Ruminiclostridium	cth:Cthe_3017	hydrogenase accessory protein HypB	ko:K04652	*	*	*	A3DJT4_CLOTH	A3DJT4	Clostridium thermocellum (strain ATCC 27405 / DSM 1237 / NBRC 103400 / NCIMB 10682 / NRRL B-4536 / VPI 7372) (Ruminiclostridium thermocellum)	Hydrogenase accessory protein HypB	Cthe_3017		Domain (1)	nickel cation binding [GO:0016151]; protein complex assembly [GO:0006461]	unreviewed	Predicted		cth:Cthe_3017;		19520156;	ABN54213;
k141_1327535_1	99	0	0	0.28472	0	Bacteria;Proteobacteria	K04654	Bacteria	Betaproteobacteria	Comamonadaceae bacterium B1	cbab:SMCB_2096	*	*	*	*	*	A0A060NZP4_9BURK	A0A060NZP4	Comamonadaceae bacterium B1	Hydrogenase expression/formation protein	SMCB_2096			metal ion binding [GO:0046872]	unreviewed	Inferred from homology	Sequence similarities (1)	cbab:SMCB_2096;			BAO84324;
k141_1332488_1	246	0	0	0.0816704	0	Bacteria	K06281	Bacteria	Acidobacteria	Candidatus Solibacter	sus:Acid_6556	hydrogen:quinone oxidoreductase (EC:1.12.5.1)	ko:K06281	*	path:ko00633	go:0033748	D6QZW6_9BACT	D6QZW6	uncultured bacterium	[NiFe]-hydrogenase large subunit (Fragment)	hydB		Domain (2); Non-terminal residue (2)	nickel cation binding [GO:0016151]	unreviewed	Predicted
k141_1334969_1	231	0	0	0.0406121	0	Bacteria;Proteobacteria	K06281	Bacteria	Alphaproteobacteria	Hyphomicrobium	hdt:HYPDE_28378	nickel-dependent hydrogenase large subunit	ko:K06281	*	path:ko00633	go:0033748	A0A078BH69_9BURK	A0A078BH69	Thiomonas sp. CB2	Nickel-dependent hydrogenase large subunit hupV (EC 1.12.5.1)	THICB2_400011		Domain (2)	ferredoxin hydrogenase activity [GO:0008901]; hydrogen:quinone oxidoreductase activity [GO:0047067]; nickel cation binding [GO:0016151]	unreviewed	Predicted					CDW93709;
k141_1339312_1	216	0	0	0.0944496	0	Bacteria;Firmicutes;Clostridia	K00336	Bacteria	Firmicutes - Clostridia	Lachnoclostridium	cpy:Cphy_0087	hydrogenase, Fe-only	ko:K00336	md:M00144	path:ko00190	go:0008137	UPI00089FAE7D
k141_1339599_1	171	0	0	0	0	Bacteria;Proteobacteria;Alphaproteobacteria;Rhodospirillales;Rhodospirillaceae		Bacteria	Alphaproteobacteria	Magnetospirillum	mag:amb0211	hydrogenase 4 subunit B	ko:K05903	*	path:ko00190	go:0050136
k141_1342814_1	153	0	0	0.219281	0	Bacteria;Proteobacteria;Alphaproteobacteria;Rhizobiales;Methylocystaceae;Methylocystis	K04655	Bacteria	Alphaproteobacteria	Methylocystis	msc:BN69_3426	hypE; hydrogenase maturation factor HypE	ko:K04655	*	*	*	J7QAK8_METSZ	J7QAK8	Methylocystis sp. (strain SC2)	Hydrogenase maturation factor HypE	hypE BN69_3426		Domain (2)		unreviewed	Predicted		msc:BN69_3426;			CCJ08877;
k141_1344832_1	165	0	0.0255909	0	0	Bacteria	K03150	Bacteria	Firmicutes - Clostridia	Syntrophobotulus	sgy:Sgly_2716	iron-only hydrogenase maturation protein HydG	ko:K03150	*	path:ko00730	go:0036355	A8MG01_ALKOO	A8MG01	Alkaliphilus oremlandii (strain OhILAs) (Clostridium oremlandii (strain OhILAs))	Biotin and thiamin synthesis associated	Clos_0992		Domain (2)	catalytic activity [GO:0003824]; iron-sulfur cluster binding [GO:0051536]	unreviewed	Predicted		aoe:Clos_0992;		20867145;	ABW18539;
k141_1346931_1	174	0	0	0.158521	0	Bacteria	K18005	Bacteria	Chlorobi	Melioribacter	mro:MROS_2487	Fe-only hydrogenase, fused subunits beta and gamma	ko:K18005	*	*	go:0047985	I6YYQ7_MELRP	I6YYQ7	Melioribacter roseus (strain JCM 17771 / P3M-2)	Fe-only hydrogenase, fused subunits beta and gamma	MROS_2487		Domain (1)	4 iron, 4 sulfur cluster binding [GO:0051539]; FMN binding [GO:0010181]; NADH dehydrogenase (ubiquinone) activity [GO:0008137]	unreviewed	Predicted		mro:MROS_2487;			AFN75717;
k141_1347203_1	213	0	0	0.0487203	0	Bacteria		Bacteria	Deltaproteobacteria	Desulfuromonas	des:DSOUD_1132	*	*	*	*	*	A0A0B5B7U7_9DELT	A0A0B5B7U7	Geobacter pickeringii	Hydrogenase	GPICK_03885		Domain (3)	NAD binding [GO:0051287]; NADH dehydrogenase (ubiquinone) activity [GO:0008137]; quinone binding [GO:0048038]	unreviewed	Predicted		gpi:GPICK_03885;			AJE02623;
k141_1348164_1	153	0	0	0.109641	0	Bacteria;Proteobacteria;Gammaproteobacteria;Methylococcales;Methylococcaceae	K06281	Bacteria	Gammaproteobacteria - Others	Methylomonas	mmt:Metme_1778	cytochrome-c3 hydrogenase (EC:1.12.2.1)	ko:K06281	*	path:ko00633	go:0033748	G3J1B4_9GAMM	G3J1B4	Methylobacter tundripaludum SV96	Cytochrome-c3 hydrogenase (EC 1.12.2.1)	Mettu_4139		Domain (1)	cytochrome-c3 hydrogenase activity [GO:0047806]; ferredoxin hydrogenase activity [GO:0008901]; nickel cation binding [GO:0016151]	unreviewed	Inferred from homology	Sequence similarities (1)				EGW20986;
k141_1350194_1	240	0	0	0.0747666	0	Bacteria	K00184	Bacteria	Verrucomicrobia	Opitutus	ote:Oter_3934	Fe-S-cluster-containing hydrogenase components 1-like protein	ko:K00184	*	*	*
k141_1351816_1	147	0	0	0	0	Bacteria	K06282	Bacteria	Gammaproteobacteria - Others	Methylomonas	mmt:Metme_1779	hydrogenase (NiFe) small subunit HydA (EC:1.12.99.6)	ko:K06282	*	path:ko00633	go:0033748	G3J1B5_9GAMM	G3J1B5	Methylobacter tundripaludum SV96	Hydrogenase (NiFe) small subunit HydA (EC 1.12.99.6)	Mettu_4140		Chain (1); Domain (2); Metal binding (11); Signal peptide (1)	ferredoxin hydrogenase complex [GO:0009375]; 3 iron, 4 sulfur cluster binding [GO:0051538]; 4 iron, 4 sulfur cluster binding [GO:0051539]; ferredoxin hydrogenase activity [GO:0008901]; hydrogenase (acceptor) activity [GO:0033748]; metal ion binding [GO:0046872]	unreviewed	Predicted	Cofactor (2)				EGW20987;
k141_135529_1	192	0	0	0.062171	0	Bacteria;Proteobacteria		Bacteria	Betaproteobacteria	Variovorax	vpd:VAPA_2c05370	putative hydrogenase 4, component B	*	*	*	*	Q1LE93_CUPMC	Q1LE93	Cupriavidus metallidurans (strain ATCC 43123 / DSM 2839 / NBRC 102507 / CH34) (Ralstonia metallidurans)	Hydrogenase 4 subunit B, membrane subunit	hyfB Rmet_4671		Domain (1); Transmembrane (16)	integral component of membrane [GO:0016021]; NADH dehydrogenase (ubiquinone) activity [GO:0008137]; ATP synthesis coupled electron transport [GO:0042773]	unreviewed	Predicted	Subcellular location (1)	rme:Rmet_4671;		20294092;	ABF11533;
k141_1355880_1	216	0	0	0.141674	0	Bacteria;Proteobacteria;Alphaproteobacteria		Bacteria	Alphaproteobacteria	Neorhizobium	ngl:RG1141_CH23570	Hydrogenase-4 component B	*	*	*	*	D6V091_9BRAD	D6V091	Afipia sp. 1NLS2	NADH/Ubiquinone/plastoquinone (Complex I)	AfiDRAFT_1108		Domain (1); Transmembrane (14)	integral component of membrane [GO:0016021]; NADH dehydrogenase (ubiquinone) activity [GO:0008137]; ATP synthesis coupled electron transport [GO:0042773]	unreviewed	Predicted	Caution (1); Subcellular location (1)			38094161;	EFI53121;
k141_1357623_1	150	0	0.0326428	0	0	Bacteria;Firmicutes;Clostridia;Clostridiales		Bacteria	Firmicutes - Clostridia	Dehalobacter	ded:DHBDCA_p874	hymC; putative iron-only hydrogenase, catalytic subunit HymC (EC:1.12.7.2)	*	*	*	*	A0A0F2Q822_9CLOT	A0A0F2Q822	Clostridiaceae bacterium BRH_c20a	Ferredoxin	VR72_04970		Domain (3)	membrane [GO:0016020]; electron carrier activity [GO:0009055]; ferredoxin hydrogenase activity [GO:0008901]; iron ion binding [GO:0005506]; iron-sulfur cluster binding [GO:0051536]; NADH dehydrogenase (ubiquinone) activity [GO:0008137]; ATP synthesis coupled electron transport [GO:0042773]	unreviewed	Predicted	Caution (1)
k141_1358214_1	291	0	0	0	0	Bacteria		Bacteria	Alphaproteobacteria	Mesorhizobium	mop:Mesop_2128	NADH-ubiquinone oxidoreductase chain 49kDa	*	*	*	*	A0A0R3CR15_9BRAD	A0A0R3CR15	Bradyrhizobium manausense	Hydrogenase expression protein HypE	AOQ71_41360		Domain (4)	NAD binding [GO:0051287]; NADH dehydrogenase (ubiquinone) activity [GO:0008137]; nickel cation binding [GO:0016151]; quinone binding [GO:0048038]	unreviewed	Predicted	Caution (1)				KRQ00186;
k141_1361335_1	231	0	0	0	0	Bacteria	K19516	Bacteria	Deltaproteobacteria	Desulfobacula	dto:TOL2_C03780	bamC1; 4Fe-4S ferredoxin BamC1	*	*	*	*	A0A0F2JFV7_9FIRM	A0A0F2JFV7	Desulfosporosinus sp. I2	Fe-S-cluster-containing hydrogenase components 2	UF75_1423		Domain (2)		unreviewed	Predicted	Caution (1)				KJR48171;
k141_1368650_1	216	0	0	0.0472248	0	Bacteria	K04655	Bacteria	Cyanobacteria	Calothrix	calo:Cal7507_0154	hydrogenase expression/formation protein HypE	ko:K04655	*	*	*	A0A162I5Z1_9DELT	A0A162I5Z1	Deltaproteobacteria bacterium GWC2_55_46	Hydrogenase expression/formation protein HypE	A2V21_210255		Domain (2)		unreviewed	Predicted	Caution (1)
k141_1368777_1	189	0	0	0.129232	0	Bacteria	K06281	Bacteria	Betaproteobacteria	Rhodoferax	rfr:Rfer_4091	nickel-dependent hydrogenase large subunit	ko:K06281	*	path:ko00633	go:0033748	Q21R14_RHOFT	Q21R14	Rhodoferax ferrireducens (strain ATCC BAA-621 / DSM 15236 / T118) (Albidiferax ferrireducens)	Nickel-dependent hydrogenase, large subunit	Rfer_4091		Domain (1)	ferredoxin hydrogenase activity [GO:0008901]; nickel cation binding [GO:0016151]	unreviewed	Inferred from homology	Sequence similarities (1)	rfr:Rfer_4091;		23241067;	ABD71789;
k141_1368783_1	225	0	0	0.0430497	0	Bacteria;Proteobacteria;Alphaproteobacteria;Rhizobiales	K03618	Bacteria	Alphaproteobacteria	Hyphomicrobium	hdt:HYPDE_28313	HupH hydrogenase expression protein	ko:K03618	*	*	*
k141_137025_2	1311	0	0	0.755226	0	Bacteria;Proteobacteria;Alphaproteobacteria;Rhizobiales;Methylocystaceae		Bacteria	Alphaproteobacteria	Methylocystis	msc:BN69_2873	NADH/Ubiquinone/plastoquinone (Complex I)	*	*	*	*	A0A1A6FLC6_9RHIZ	A0A1A6FLC6	Methylosinus sp. 3S-1	Hydrogenase 4 subunit B	A8B73_11130		Chain (1); Domain (1); Signal peptide (1); Transmembrane (14)	integral component of membrane [GO:0016021]; NADH dehydrogenase (ubiquinone) activity [GO:0008137]; ATP synthesis coupled electron transport [GO:0042773]	unreviewed	Predicted	Caution (1); Subcellular location (1)
k141_1378972_1	258	0	0	0.0321394	0	Bacteria;Ignavibacteriae;Ignavibacteria;Ignavibacteriales	K00335	Bacteria	Chlorobi	Melioribacter	mro:MROS_2481	Fe-only hydrogenase, subunit beta	*	*	*	*	I7A747_MELRP	I7A747	Melioribacter roseus (strain JCM 17771 / P3M-2)	Fe-only hydrogenase, subunit beta	MROS_2481		Domain (2)	4 iron, 4 sulfur cluster binding [GO:0051539]; FMN binding [GO:0010181]; metal ion binding [GO:0046872]; NADH dehydrogenase (ubiquinone) activity [GO:0008137]	unreviewed	Predicted	Cofactor (1)	mro:MROS_2481;			AFN75711;
k141_1382403_1	300	0	0	0.119571	0	Bacteria;Proteobacteria;Alphaproteobacteria		Bacteria	Alphaproteobacteria	Beijerinckia	bid:Bind_2474	hydrogenase 4 subunit B (EC:1.6.99.5)	ko:K05903	*	path:ko00190	go:0050136	A0A0N0KH83_9BRAD	A0A0N0KH83	Rhodopseudomonas sp. AAP120	Oxidoreductase	IP86_21055		Domain (1); Transmembrane (16)	integral component of membrane [GO:0016021]; NADH dehydrogenase (ubiquinone) activity [GO:0008137]; ATP synthesis coupled electron transport [GO:0042773]	unreviewed	Predicted	Caution (1); Subcellular location (1)				KPF94814;
k141_1384538_1	183	0	0.0396795	0	0	Bacteria	K18332	Bacteria	Firmicutes - Clostridia	Desulfotomaculum	dae:Dtox_0172	hydrogenase, Fe-only	ko:K18332	*	*	go:0050583	K7ZRG1_9BACT	K7ZRG1	uncultured bacterium	[FeFe]-hydrogenase (Fragment)	hyd		Domain (1); Non-terminal residue (2)		unreviewed	Predicted
k141_1384838_1	162	0	0	0	0	Bacteria	K00336	Bacteria	Firmicutes - Clostridia	Symbiobacterium	sth:STH3209	iron hydrogenase	ko:K00336	md:M00144	path:ko00190	go:0008137	K7ZRB9_9BACT	K7ZRB9	uncultured bacterium	[FeFe]-hydrogenase (Fragment)	hyd		Domain (1); Non-terminal residue (2)		unreviewed	Predicted
k141_1384887_1	162	0	0	0.0947824	0	Bacteria	K04652	Bacteria	Deltaproteobacteria	Syntrophobacter	sfu:Sfum_4012	hydrogenase nickel incorporation protein HypB	ko:K04652	*	*	*
k141_1386037_1	171	0	0	0.0827512	0	Bacteria		Bacteria	Verrucomicrobia	Opitutaceae bacterium TAV5	obt:OPIT5_19285	*	*	*	*	*	W0J5V0_9BACT	W0J5V0	Opitutaceae bacterium TAV5	Hydrogenase	OPIT5_19285		Domain (1)	NAD binding [GO:0051287]; oxidoreductase activity, acting on NAD(P)H [GO:0016651]; quinone binding [GO:0048038]	unreviewed	Predicted		obt:OPIT5_19285;			AHF92054;
k141_1386391_1	270	0	0.0598948	0	0	Bacteria	K03150	Bacteria	Thermotogae	Fervidobacterium	fno:Fnod_0238	thiH; thiamine biosynthesis protein ThiH	ko:K03150	*	path:ko00730	go:0036355	R7RPR3_9CLOT	R7RPR3	Thermobrachium celere DSM 8682	[FeFe]-hydrogenase maturation protein HydG	TCEL_01280		Domain (2)	catalytic activity [GO:0003824]; iron-sulfur cluster binding [GO:0051536]	unreviewed	Predicted	Caution (1)				CDF57366;
k141_1386790_1	153	0	0	0	0	Bacteria;Proteobacteria;Alphaproteobacteria		Bacteria	Alphaproteobacteria	Neorhizobium	ngl:RG1141_CH23570	Hydrogenase-4 component B	*	*	*	*	A0A090FJY5_MESPL	A0A090FJY5	Mesorhizobium plurifarium	Hydrogenase 4, membrane subunit	hyfB MPL3356_30088		Chain (1); Domain (1); Signal peptide (1); Transmembrane (13)	integral component of membrane [GO:0016021]; NADH dehydrogenase (ubiquinone) activity [GO:0008137]; ATP synthesis coupled electron transport [GO:0042773]	unreviewed	Predicted	Subcellular location (1)				CDX19261;
k141_1391987_1	174	0	0	0.0792607	0	Bacteria	K00334	Bacteria	Chloroflexi	Anaerolinea	atm:ANT_17770	NAD-reducing hydrogenase subunit	ko:K00334	md:M00144	path:ko00190	go:0008137	A0A0P6YJY7_9CHLR	A0A0P6YJY7	Thermanaerothrix daxensis	Uncharacterized protein	SE15_11820		Metal binding (4)	2 iron, 2 sulfur cluster binding [GO:0051537]; metal ion binding [GO:0046872]; oxidoreductase activity [GO:0016491]	unreviewed	Predicted	Caution (1); Cofactor (1)				KPL82745;
k141_1396778_1	210	0	0	0.0503291	0	Bacteria	K04653	Bacteria	Betaproteobacteria	Sulfuricella	sdr:SCD_n00771	hydrogenase expression/formation protein (HUPF/HYPC)	ko:K04653	*	*	*
k141_1400723_1	270	0	0	0.175886	0	Bacteria	K00336	Bacteria	Chlorobi	Melioribacter	mro:MROS_0634	Fe-only hydrogenase, catalytic subunit alpha	ko:K00336	md:M00144	path:ko00190	go:0008137	A0A117SAR1_9BACT	A0A117SAR1	bacterium BRH_c32	Ferredoxin	APF79_13340		Domain (3)	membrane [GO:0016020]; electron carrier activity [GO:0009055]; ferredoxin hydrogenase activity [GO:0008901]; iron ion binding [GO:0005506]; iron-sulfur cluster binding [GO:0051536]; NADH dehydrogenase (ubiquinone) activity [GO:0008137]; ATP synthesis coupled electron transport [GO:0042773]	unreviewed	Predicted	Caution (1)
k141_1402027_1	552	0	0	0.137534	0	Bacteria	K00336	Bacteria	Chlorobi	Melioribacter	mro:MROS_0634	Fe-only hydrogenase, catalytic subunit alpha	ko:K00336	md:M00144	path:ko00190	go:0008137	A0A098CJU9_9BACT	A0A098CJU9	uncultured bacterium	[FeFe]hydrogenase catalytical subunit (Fragment)	hydA		Domain (1); Non-terminal residue (2)		unreviewed	Predicted
k141_1404188_1	159	0	0	0.198706	0	Bacteria;Proteobacteria	K04651	Bacteria	Betaproteobacteria	Rhodoferax	rfr:Rfer_4095	hydrogenase nickel insertion protein HypA	ko:K04651	*	*	*	HYPA_RHOFT	Q21R10	Rhodoferax ferrireducens (strain ATCC BAA-621 / DSM 15236 / T118) (Albidiferax ferrireducens)	Probable hydrogenase nickel incorporation protein HypA	hypA Rfer_4095		Chain (1); Metal binding (5)	nickel cation binding [GO:0016151]; cellular protein modification process [GO:0006464]	reviewed	Inferred from homology	Function (1); Sequence similarities (1)	rfr:Rfer_4095;		23241075;	ABD71793;
k141_1404323_1	186	0	0.0190427	0	0	Bacteria	K00436	Bacteria	Chloroflexi	Anaerolinea	atm:ANT_09660	hoxH; bidirectional hydrogenase subunit H	ko:K00436	*	*	go:0047985	K2DP44_9ZZZZ	K2DP44	groundwater metagenome	Uncharacterized protein	ACD_34C00526G0003		Domain (2)	ferredoxin hydrogenase activity [GO:0008901]; nickel cation binding [GO:0016151]	unreviewed	Predicted	Caution (1)
k141_1406912_1	168	0	0.0244316	0	0	Bacteria;Firmicutes;Clostridia;Clostridiales		Bacteria	Firmicutes - Clostridia	Desulfosporosinus	dor:Desor_3746	hydrogenase maturation GTPase HydF	*	*	*	*	A0A0P9AIB7_9CLOT	A0A0P9AIB7	Oxobacter pfennigii	tRNA modification GTPase MnmE (EC 3.6.-.-)	mnmE_1 OXPF_10980		Domain (1)	GTP binding [GO:0005525]; hydrolase activity [GO:0016787]	unreviewed	Predicted	Caution (1)				KPU45207;
k141_1407368_1	90	0	0	0.309617	0	Bacteria	K04655	Bacteria	Gammaproteobacteria - Others	Methylococcus	mca:MCA1676	hypE; hydrogenase expression/formation protein HypE	ko:K04655	*	*	*
k141_1409102_1	153	0	0	0.438563	0	Bacteria	K06282	Bacteria	Bacteroidetes	Parabacteroides	pdi:BDI_1811	uptake hydrogenase small subunit	ko:K06282	*	path:ko00633	go:0033748	H1Y5G9_9SPHI	H1Y5G9	Mucilaginibacter paludis DSM 18603	Hydrogenase (NiFe) small subunit HydA	Mucpa_5246		Domain (2); Metal binding (11)	ferredoxin hydrogenase complex [GO:0009375]; 3 iron, 4 sulfur cluster binding [GO:0051538]; 4 iron, 4 sulfur cluster binding [GO:0051539]; ferredoxin hydrogenase activity [GO:0008901]; metal ion binding [GO:0046872]	unreviewed	Predicted	Cofactor (2)				EHQ29321;
k141_1409949_1	153	0	0.0309593	0.219281	0	Bacteria;Proteobacteria		Bacteria	Betaproteobacteria	Aromatoleum	eba:ebA4193	hyfB; hydrogenase 4 subunit B	ko:K05903	*	path:ko00190	go:0050136	M4NNL2_9GAMM	M4NNL2	Rhodanobacter denitrificans	Formate hydrogenlyase subunit 3/multisubunit Na+/H+ antiporter, MnhD subunit	R2APBS1_2169		Domain (1); Transmembrane (16)	integral component of membrane [GO:0016021]; lyase activity [GO:0016829]; NADH dehydrogenase (ubiquinone) activity [GO:0008137]; ATP synthesis coupled electron transport [GO:0042773]	unreviewed	Predicted	Subcellular location (1)	rhd:R2APBS1_2169;			AGG89281;
k141_1410471_1	156	0	0.0294637	0	0	Bacteria;Chloroflexi	K00436	Bacteria	Chloroflexi	Anaerolinea	atm:ANT_12550	hoxH; bidirectional hydrogenase subunit H	ko:K00436	*	*	go:0047985	G7V7T3_THELD	G7V7T3	Thermovirga lienii (strain ATCC BAA-1197 / DSM 17291 / Cas60314)	NAD(P)-dependent nickel-iron dehydrogenase catalytic subunit	Tlie_1615		Domain (2)	ferredoxin hydrogenase activity [GO:0008901]; nickel cation binding [GO:0016151]	unreviewed	Inferred from homology	Sequence similarities (1)	tli:Tlie_1615;			AER67337;
k141_1416942_1	222	0	0.0126125	0.0443851	0	Bacteria		Bacteria	Kiritimatiellaeota	Kiritimatiella	vbl:L21SP4_01308	*	*	*	*	*	A0A0A0C8A5_9CELL	A0A0A0C8A5	Actinotalea fermentans ATCC 43279 = JCM 9966 = DSM 3133	Hydrogenase	N867_12560		Domain (3)	electron carrier activity [GO:0009055]; ferredoxin hydrogenase activity [GO:0008901]; iron ion binding [GO:0005506]; iron-sulfur cluster binding [GO:0051536]	unreviewed	Predicted	Caution (1)				KGM16973;
k141_1417036_1	171	0	0.023407	0	0	Bacteria	K06282	Bacteria	Deltaproteobacteria	Geobacter	gsu:GSU0782	hybS; periplasmically oriented, membrane-bound [NiFe]-hydrogenase small subunit	ko:K06282	*	path:ko00633	go:0033748	A0A0A8WQH8_9DELT	A0A0A8WQH8	Geobacter sp. OR-1	Hydrogenase-2 small chain	hybO OR1_02147		Domain (2); Metal binding (11)	ferredoxin hydrogenase complex [GO:0009375]; 3 iron, 4 sulfur cluster binding [GO:0051538]; 4 iron, 4 sulfur cluster binding [GO:0051539]; ferredoxin hydrogenase activity [GO:0008901]; metal ion binding [GO:0046872]	unreviewed	Predicted	Caution (1); Cofactor (2)				GAM09865;
k141_1422659_1	153	0	0	0.328922	0	Bacteria;Proteobacteria	K03620	Bacteria	Betaproteobacteria	Methyloversatilis	metr:BSY238_1867	*	*	*	*	*	A0A1B3LHR8_9RHOO	A0A1B3LHR8	Methyloversatilis sp. RAC08	Ni/Fe-hydrogenase, b-type cytochrome subunit	cybH BSY238_1867		Domain (1); Transmembrane (5)	integral component of membrane [GO:0016021]; electron carrier activity [GO:0009055]; iron ion binding [GO:0005506]; respiratory electron transport chain [GO:0022904]; transport [GO:0006810]	unreviewed	Predicted
k141_142605_1	159	0	0	0.0993529	0	Bacteria	K12141	Bacteria	Alphaproteobacteria	Rhizobium	rle:pRL110294	hyfF; hydrogenase 4 subunit F (EC:1.-.-.-)	ko:K12141	*	*	*	A0A1E4C3F9_9RHIZ
k141_1426680_1	156	0	0.0589274	0	0	Bacteria;Firmicutes	K06281	Bacteria	Firmicutes - Clostridia	Oscillibacter	ova:OBV_07130	putative NiFe hydrogenase large subunit	ko:K06281	*	path:ko00633	go:0033748	A0A136WD52_9FIRM	A0A136WD52	[Clostridium] neopropionicum	Periplasmic [NiFeSe] hydrogenase large subunit (EC 1.12.99.6)	CLNEO_21390		Domain (3)	ferredoxin hydrogenase activity [GO:0008901]; hydrogenase (acceptor) activity [GO:0033748]; nickel cation binding [GO:0016151]	unreviewed	Inferred from homology	Caution (1); Sequence similarities (1)
k141_1432986_1	294	0	0.014701	0	0	Bacteria	K00336	Bacteria	Elusimicrobia	uncultured Termite group 1 bacterium	rsd:TGRD_522	NAD-dependent Fe-hydrogenase catalytic component	ko:K00336	md:M00144	path:ko00190	go:0008137	K7ZRF1_9BACT	K7ZRF1	uncultured bacterium	[FeFe]-hydrogenase (Fragment)	hyd hydA		Domain (1); Non-terminal residue (2)		unreviewed	Evidence at transcript level
k141_1437693_1	183	0	0	0.0698073	0	Bacteria;Proteobacteria;Alphaproteobacteria;Rhodospirillales;Rhodospirillaceae		Bacteria	Alphaproteobacteria	Magnetospirillum	mgy:MGMSRv2__4101	*	*	*	*	*	V6F933_9PROT	V6F933	Magnetospirillum gryphiswaldense MSR-1 v2	Hydrogenase 1, b-type cytochrome subunit	hyaC MGMSRv2__4101		Domain (1); Transmembrane (5)	integral component of membrane [GO:0016021]; electron carrier activity [GO:0009055]; respiratory electron transport chain [GO:0022904]	unreviewed	Predicted		mgy:MGMSRv2__4101;			CDL01316;
k141_1438637_1	486	0	0	0.0766042	0	Bacteria	K00336	Bacteria	Chlorobi	Ignavibacterium	ial:IALB_0257	Iron-only hydrogenase large subunit	ko:K00336	md:M00144	path:ko00190	go:0008137	K1YZ77_9ZZZZ	K1YZ77	groundwater metagenome	Uncharacterized protein	ACD_77C00487G0004		Domain (3)	membrane [GO:0016020]; electron carrier activity [GO:0009055]; ferredoxin hydrogenase activity [GO:0008901]; iron ion binding [GO:0005506]; iron-sulfur cluster binding [GO:0051536]; NADH dehydrogenase (ubiquinone) activity [GO:0008137]; ATP synthesis coupled electron transport [GO:0042773]	unreviewed	Predicted	Caution (1)
k141_1439992_1	162	0	0	0	0	Bacteria	K00184	Bacteria	Chlorobi	Melioribacter	mro:MROS_0044	molybdopterin oxidoreductase, iron-sulfur binding subunit	ko:K00184	*	*	*	A7NJ88_ROSCS	A7NJ88	Roseiflexus castenholzii (strain DSM 13941 / HLO8)	Fe-S-cluster-containing hydrogenase components 1-like protein	Rcas_1463		Domain (3)	molybdenum ion binding [GO:0030151]; oxidoreductase activity [GO:0016491]	unreviewed	Inferred from homology	Sequence similarities (1)	rca:Rcas_1463;		23341183;	ABU57558;
k141_1440496_1	186	0	0	0.0671519	0	Bacteria;Proteobacteria;Alphaproteobacteria;Rhizobiales;Methylocystaceae;Methylocystis	K04652	Bacteria	Alphaproteobacteria	Methylocystis	msc:BN69_3428	hypB; hydrogenase nickel incorporation, HypB	ko:K04652	*	*	*	UPI0003FEABA3
k141_1440763_1	192	0	0	0.248684	0	Bacteria	K06282	Bacteria	Betaproteobacteria	Sulfuritalea	shd:SUTH_02034	*	*	*	*	*	W0SGE9_9RHOO	W0SGE9	Sulfuritalea hydrogenivorans sk43H	Hydrogenase (NiFe) small subunit HydA	SUTH_02034		Domain (2); Metal binding (11)	ferredoxin hydrogenase complex [GO:0009375]; 3 iron, 4 sulfur cluster binding [GO:0051538]; 4 iron, 4 sulfur cluster binding [GO:0051539]; ferredoxin hydrogenase activity [GO:0008901]; metal ion binding [GO:0046872]	unreviewed	Predicted	Cofactor (2)	shd:SUTH_02034;			BAO29825;
k141_1441719_1	150	0	0	0.11526	0	Bacteria		Bacteria	Bacteroidetes	Rhodothermus	rmr:Rmar_2590	nickel-dependent hydrogenase large subunit	*	*	*	*	A0A0T6AM46_9BACT	A0A0T6AM46	Armatimonadetes bacterium CSP1-3	Hydrogen dehydrogenase (EC 1.12.1.2)	XU14_C0088G0011		Domain (2)	ferredoxin hydrogenase activity [GO:0008901]; hydrogen dehydrogenase activity [GO:0047985]; nickel cation binding [GO:0016151]	unreviewed	Predicted	Caution (1)
k141_1442152_1	195	0	0	0.0599103	0	Bacteria	K04656	Bacteria	Aquificae	Persephonella	pmx:PERMA_0705	hypF; (NiFe) hydrogenase maturation protein HypF	ko:K04656	*	*	*	Q01YU2_SOLUE	Q01YU2	Solibacter usitatus (strain Ellin6076)	Carbamoyltransferase (EC 2.1.3.-)	Acid_4209		Active site (2); Domain (2)	carboxyl- or carbamoyltransferase activity [GO:0016743]; double-stranded RNA binding [GO:0003725]; zinc ion binding [GO:0008270]; protein carbamoylation [GO:0046944]	unreviewed	Inferred from homology	Sequence similarities (2)	sus:Acid_4209;		32010874;	ABJ85173;
k141_1442378_1	147	0	0	0	0	Bacteria	K12141	Bacteria	Alphaproteobacteria	Xanthobacter	xau:Xaut_0169	hydrogenase 4 subunit F	ko:K12141	*	*	*	A0A160F3W4_9BACI	A0A160F3W4	Anoxybacillus amylolyticus	NADH-Ubiquinone/plastoquinone (Complex I), various chains family protein	GFC30_1742		Domain (2); Transmembrane (12)	integral component of membrane [GO:0016021]; NADH dehydrogenase (ubiquinone) activity [GO:0008137]; ATP synthesis coupled electron transport [GO:0042773]	unreviewed	Predicted	Subcellular location (1)	aamy:GFC30_1742;
k141_1444856_1	222	0	0	0.0443851	0	Bacteria;Proteobacteria;Alphaproteobacteria;Rhizobiales;Bradyrhizobiaceae		Bacteria	Alphaproteobacteria	Bradyrhizobium	bja:blr6339	hyfB; hydrogenase 4 subunit B	ko:K05903	*	path:ko00190	go:0050136
k141_1445822_1	150	0	0	0	0	Bacteria	K04655	Bacteria	Betaproteobacteria	Rubrivivax	rge:RGE_35920	hypE; hydrogenase expression/formation protein HypE	ko:K04655	*	*	*	A0A0S8IBU9_9CHLR	A0A0S8IBU9	Anaerolineae bacterium SM23_ 63	Hydrogenase expression/formation protein HypE	AMJ88_01655		Domain (2)		unreviewed	Predicted	Caution (1)
k141_1451252_1	213	0	0	0.0974406	0	Bacteria;Proteobacteria;Alphaproteobacteria		Bacteria	Alphaproteobacteria	Neorhizobium	ngl:RG1141_CH23570	Hydrogenase-4 component B	*	*	*	*
k141_1452776_1	321	0	0.00633768	0.0211297	0	Bacteria	K04656	Bacteria	Acidobacteria	Acidobacterium	aca:ACP_3061	hypF; (NiFe) hydrogenase maturation protein HypF	ko:K04656	*	*	*	R6LK23_9CLOT	R6LK23	Clostridium sp. CAG:265	Carbamoyltransferase (EC 2.1.3.-)	BN573_00826		Active site (2); Domain (2)	carboxyl- or carbamoyltransferase activity [GO:0016743]; double-stranded RNA binding [GO:0003725]; zinc ion binding [GO:0008270]; protein carbamoylation [GO:0046944]	unreviewed	Inferred from homology	Caution (1); Sequence similarities (2)
k141_1454276_1	174	0	0	0.158521	0	Bacteria;Proteobacteria	K00441	Bacteria	Gammaproteobacteria - Others	Thioflavicoccus	tmb:Thimo_3072	coenzyme F420-reducing hydrogenase subunit beta	ko:K00441	*	path:ko00680	go:0050454
k141_1456259_1	174	0	0	0.158521	0	Bacteria;Proteobacteria	K05922	Bacteria	Aquificae	Sulfurihydrogenibium	saf:SULAZ_0755	hynL; [Ni/Fe] hydrogenase, large subunit	ko:K05922	*	*	go:0047067
k141_1456536_1	204	0	0.0304959	0	0	Bacteria	K00336	Bacteria	Spirochaetes	Salinispira	slr:L21SP2_0276	Periplasmic [Fe] hydrogenase large subunit (EC:1.12.7.2)	*	*	*	*
k141_1456654_1	168	0	0	0.172765	0	Bacteria	K06281	Bacteria	Chloroflexi	Dehalogenimonas	dly:Dehly_1288	nickel-dependent hydrogenase large subunit	ko:K06281	*	path:ko00633	go:0033748	A0A0W0GK89_9CHLR	A0A0W0GK89	Dehalogenimonas alkenigignens	Ni,Fe-hydrogenase I large subunit (EC 1.12.99.6)	DEALK_18080		Domain (1)	ferredoxin hydrogenase activity [GO:0008901]; hydrogenase (acceptor) activity [GO:0033748]; nickel cation binding [GO:0016151]	unreviewed	Inferred from homology	Caution (1); Sequence similarities (1)				KTB48961;
k141_1456960_1	468	0	0	0.0924235	0	Bacteria;Proteobacteria;Alphaproteobacteria;Rhizobiales;Methylocystaceae;Methylocystis	K06281	Bacteria	Alphaproteobacteria	Methylocystis	msc:BN69_3416	cytochrome-c3 hydrogenase/quinone oxidoreductase	ko:K06281	*	path:ko00633	go:0033748	J7QAK4_METSZ	J7QAK4	Methylocystis sp. (strain SC2)	Cytochrome-c3 hydrogenase/quinone oxidoreductase	BN69_3416		Domain (2)	nickel cation binding [GO:0016151]	unreviewed	Predicted		msc:BN69_3416;			CCJ08867;
k141_1458606_1	171	0	0	0	0	Bacteria	K00184	Bacteria	Deltaproteobacteria	Sorangium	scl:sce7585	hmoA; molybdopterin oxidoreductase, iron-sulfur binding subunit (EC:1.2.7.-)	ko:K00184	*	*	*	B9XE43_PEDPL	B9XE43	Pedosphaera parvula (strain Ellin514)	Fe-S-cluster-containing hydrogenase components 1-like protein	Cflav_PD4597		Domain (3)		unreviewed	Predicted	Caution (1)			31323535;	EEF61934;
k141_1460590_1	162	0	0	0.0947824	0	Bacteria		Bacteria	Deltaproteobacteria	Geobacter	gur:Gura_0888	NADH-ubiquinone oxidoreductase subunit 49kDa	*	*	*	*	B9M6J8_GEODF	B9M6J8	Geobacter daltonii (strain DSM 22248 / JCM 15807 / FRC-32)	Ech-hydrogenase-related complex, large subunit	ehrL Geob_1700		Domain (3)	NAD binding [GO:0051287]; NADH dehydrogenase (ubiquinone) activity [GO:0008137]; quinone binding [GO:0048038]	unreviewed	Predicted		geo:Geob_1700;		22009965;	ACM20058;
k141_1462935_1	183	0	0	0.0698073	0	Bacteria	K04655	Bacteria	Firmicutes - Clostridia	Geosporobacter	gfe:Gferi_20135	*	*	*	*	*	A0A0S8B5V0_9CHLR	A0A0S8B5V0	Anaerolineae bacterium SG8_19	Hydrogenase expression/formation protein HypE	AMJ56_13920		Domain (2)		unreviewed	Predicted	Caution (1)
k141_14654_1	231	0	0	0.0812242	0	Bacteria	K00336	Bacteria	Verrucomicrobia	Opitutus	ote:Oter_1544	hydrogenase, Fe-only	ko:K00336	md:M00144	path:ko00190	go:0008137	A0A1I4TZ23_9RHIZ
k141_1470304_1	432	0	0	0.0910104	0	Bacteria;Verrucomicrobia;Opitutae;Opitutales;Opitutaceae	K00184	Bacteria	Verrucomicrobia	Opitutaceae bacterium IG16b	obg:Verru16b_02081	*	*	*	*	*	A0A178IQR4_9BACT	A0A178IQR4	Opitutaceae bacterium TSB47	Hydrogenase	AW736_01430		Domain (3)		unreviewed	Predicted	Caution (1)
k141_1472400_1	345	0	0.0225719	0	0	Bacteria		Bacteria	Epsilonproteobacteria	Sulfurospirillum	sba:Sulba_1864	coenzyme F420-reducing hydrogenase subunit beta	*	*	*	*	B3CHZ1_9BACE	B3CHZ1	Bacteroides intestinalis DSM 17393	4Fe-4S binding domain protein	BACINT_03076		Domain (2)		unreviewed	Predicted	Caution (1)		26160403;	27034032;	EDV03950;
k141_1473040_1	171	0	0	0.0827512	0	Bacteria;Proteobacteria;Alphaproteobacteria;Rhizobiales;Methylocystaceae;Methylocystis		Bacteria	Alphaproteobacteria	Methylocystis	msc:BN69_0844	hydrogenase maturation protease	*	*	*	*	J7QQQ4_METSZ	J7QQQ4	Methylocystis sp. (strain SC2)	Hydrogenase maturation protease	BN69_0844			enzyme activator activity [GO:0008047]; peptidase activity [GO:0008233]	unreviewed	Predicted		msc:BN69_0844;			CCJ06295;
k141_1475767_1	165	0	0.0255909	0	0	Bacteria	K06282	Bacteria	Planctomycetes	Singulisphaera	saci:Sinac_4492	Ni,Fe-hydrogenase I small subunit	ko:K06282	*	path:ko00633	go:0033748	UPI00029B0D23
k141_1478966_1	234	0	0	0.0789939	0	Bacteria	K18330	Bacteria	Firmicutes - Clostridia	Lachnoclostridium	cpy:Cphy_3801	NADH dehydrogenase (ubiquinone) 24 kDa subunit	ko:K18330	*	*	go:0050583	A0A140LAJ8_9CLOT	A0A140LAJ8	Thermotalea metallivorans	NADP-reducing hydrogenase subunit HndA (EC 1.12.1.3)	hndA_1 AN619_04260		Metal binding (4)	2 iron, 2 sulfur cluster binding [GO:0051537]; hydrogen dehydrogenase (NADP+) activity [GO:0050583]; metal ion binding [GO:0046872]	unreviewed	Predicted	Caution (1); Cofactor (1)
k141_1481117_1	171	0	0.023407	0	0	Bacteria		Bacteria	Bacteroidetes	Petrimonas	pmuc:ING2E5A_0855	*	*	*	*	*	A0A060RCX4_9BACT	A0A060RCX4	Mucinivorans hirudinis	Periplasmic [Fe] hydrogenase large subunit (EC 1.12.7.2)	BN938_1638		Domain (3)	electron carrier activity [GO:0009055]; ferredoxin hydrogenase activity [GO:0008901]; iron ion binding [GO:0005506]; iron-sulfur cluster binding [GO:0051536]	unreviewed	Predicted		rbc:BN938_1638;			CDN31718;
k141_1488188_1	162	0	0.0268124	0	0	Bacteria;Firmicutes	K03605	Bacteria	Firmicutes - Clostridia	Ruminiclostridium	cce:Ccel_1072	hydrogenase maturation protease	ko:K03605	*	*	*	UPI0001E2E2B0
k141_149077_1	231	0	0	0.0406121	0	Bacteria	K04655	Bacteria	Firmicutes - Others	Pelosinus	puf:UFO1_4031	hydrogenase expression/formation protein HypE	ko:K04655	*	*	*	A0A1F8TVI9_9CHLR
k141_1491097_1	150	0	0	0.11526	0	Bacteria	K00124	Bacteria	Chlorobi	Ignavibacterium	ial:IALB_2426	Fe-S-cluster-containing hydrogenase component	ko:K00124	*	path:ko00630,path:ko00680,path:ko01200	*
k141_1491963_1	162	0	0.0268124	0	0	Bacteria		Bacteria	Tenericutes	Candidatus Izimaplasma	mbj:KQ51_01035	Soluble hydrogenase 42 kDa subunit (EC:1.12.-.-)	*	*	*	*	A0A1B6BCF7_9FIRM	A0A1B6BCF7	Fusibacter sp. 3D3	Serine-pyruvate aminotransferase (EC 2.6.1.51)	F3D3_1995		Domain (1); Modified residue (1)	serine-pyruvate transaminase activity [GO:0004760]	unreviewed	Inferred from homology	Caution (1); Cofactor (1); Sequence similarities (1)
k141_1492993_1	180	0	0	0.0727887	0	Bacteria		Bacteria	Firmicutes - Clostridia	Heliobacterium	hmo:HM1_0852	soluble hydrogenase, small (42 kd) subunit	*	*	*	*	A0A1F8MFP4_9CHLR
k141_1493072_1	171	0	0.023407	0	0	Bacteria;Firmicutes;Clostridia;Clostridiales		Bacteria	Firmicutes - Clostridia	Dehalobacter	drs:DEHRE_08805	ferredoxin	*	*	*	*	A0A1B2I3M1_9BACT	A0A1B2I3M1	Cloacibacillus porcorum	Ferredoxin	BED41_05425		Coiled coil (1); Domain (3)	electron carrier activity [GO:0009055]; ferredoxin hydrogenase activity [GO:0008901]; iron ion binding [GO:0005506]; iron-sulfur cluster binding [GO:0051536]	unreviewed	Predicted
k141_1494199_1	198	0	0	0.115571	0	Bacteria;Proteobacteria;Gammaproteobacteria;Methylococcales;Methylococcaceae	K04651	Bacteria	Gammaproteobacteria - Others	Methylomonas	mmt:Metme_1765	hydrogenase nickel incorporation protein HypA	ko:K04651	*	*	*	UPI0003F54B26
k141_1494443_1	156	0	0	0.104286	0	Bacteria	K06281	Bacteria	Deltaproteobacteria	Desulfotalea	dps:DP0575	hynA; Ni/Fe-hydrogenase, large subunit	ko:K06281	*	path:ko00633	go:0033748	M1PD94_DESSD	M1PD94	Desulfocapsa sulfexigens (strain DSM 10523 / SB164P1)	Ni,Fe-hydrogenase I large subunit	UWK_01157		Domain (1)	ferredoxin hydrogenase activity [GO:0008901]; nickel cation binding [GO:0016151]	unreviewed	Inferred from homology	Sequence similarities (1)	dsf:UWK_01157;			AGF77725;
k141_1494516_1	153	0	0	0.109641	0	Bacteria;Proteobacteria;Alphaproteobacteria;Rhizobiales;Methylocystaceae;Methylocystis	K04652	Bacteria	Alphaproteobacteria	Methylocystis	msc:BN69_3428	hypB; hydrogenase nickel incorporation, HypB	ko:K04652	*	*	*	UPI0003FEABA3
k141_1495235_2	630	0	0.0389516	0	0	Bacteria	K12140	Bacteria	Deltaproteobacteria	Pelobacter	ppd:Ppro_0338	NAD-dependent dehydrogenase subunit	ko:K12140	*	*	*	B9M6K0_GEODF	B9M6K0	Geobacter daltonii (strain DSM 22248 / JCM 15807 / FRC-32)	Ech-hydrogenase-related complex, HyfE-like integral membrane subunit	ehrC Geob_1702		Transmembrane (5)	integral component of membrane [GO:0016021]	unreviewed	Predicted		geo:Geob_1702;		22009969;	ACM20060;
k141_1497268_1	579	0	0	0.212006	0	Bacteria;Proteobacteria	K04655	Bacteria	Betaproteobacteria	Dechloromonas	dar:Daro_3965	hydrogenase expression/formation protein HypE	ko:K04655	*	*	*	Q478N9_DECAR	Q478N9	Dechloromonas aromatica (strain RCB)	Hydrogenase expression/formation protein HypE	Daro_3965		Domain (2)		unreviewed	Predicted		dar:Daro_3965;		21606620;	AAZ48692;
k141_1499185_1	654	0	0	0.0913145	0	Bacteria;Proteobacteria;Alphaproteobacteria;Rhizobiales	K12140	Bacteria	Alphaproteobacteria	Methylocystis	msc:BN69_2871	hydrogenase-4 component E	ko:K12140	*	*	*	UPI00041E49FF
k141_1500207_1	405	0	0	0.104204	0	Bacteria	K00124	Bacteria	Betaproteobacteria	Delftia	dac:Daci_3489	formate dehydrogenase subunit beta	ko:K00124	*	path:ko00630,path:ko00680,path:ko01200	*	A0A0A1VGL8_9BURK	A0A0A1VGL8	Acidovorax sp. MR-S7	Fe-S-cluster-containing hydrogenase components 1	AVS7_02625		Domain (4); Metal binding (16)	integral component of membrane [GO:0016021]; 4 iron, 4 sulfur cluster binding [GO:0051539]; metal ion binding [GO:0046872]; cellular respiration [GO:0045333]; formate oxidation [GO:0015944]	unreviewed	Predicted	Cofactor (1)				GAD22865;
k141_1508526_1	228	0	0	0.0835776	0	Bacteria	K03150	Bacteria	Chlorobi	Ignavibacterium	ial:IALB_0526	hydG; hydrogenase maturation protein HydG	ko:K03150	*	path:ko00730	go:0036355	I7A7K4_MELRP	I7A7K4	Melioribacter roseus (strain JCM 17771 / P3M-2)	Thiamine biosynthesis protein ThiH	MROS_2621		Domain (1)	4 iron, 4 sulfur cluster binding [GO:0051539]; catalytic activity [GO:0003824]; metal ion binding [GO:0046872]	unreviewed	Predicted	Cofactor (1)	mro:MROS_2621;			AFN75851;
k141_1509305_1	150	0	0	0.11526	0	Bacteria	K04656	Bacteria	Actinobacteria	Pseudonocardia	pdx:Psed_6369	(NiFe) hydrogenase maturation protein HypF	ko:K04656	*	*	*
k141_1510250_1	210	0	0	0.100658	0	Bacteria	K03620	Bacteria	Betaproteobacteria	Polaromonas	pna:Pnap_1972	Ni/Fe-hydrogenase, b-type cytochrome subunit	ko:K03620	*	*	*	A0A0P6WHE2_9RHIZ	A0A0P6WHE2	Prosthecomicrobium hirschii	Ni/Fe hydrogenase 1 b-type cytochrome subunit	ABB55_12685		Domain (1); Transmembrane (4)	integral component of membrane [GO:0016021]; electron carrier activity [GO:0009055]; iron ion binding [GO:0005506]; respiratory electron transport chain [GO:0022904]; transport [GO:0006810]	unreviewed	Predicted	Caution (1)				KPL55859;
k141_1510631_2	510	0	0	0.0817918	0	Bacteria;Proteobacteria	K04652	Bacteria	Betaproteobacteria	Dechloromonas	dar:Daro_3978	hydrogenase accessory protein HypB	ko:K04652	*	*	*	A0A133XFX5_9RHOO	A0A133XFX5	Dechloromonas denitrificans	Hydrogenase nickel incorporation protein HypB	AT959_17955		Domain (1)	nickel cation binding [GO:0016151]; protein complex assembly [GO:0006461]	unreviewed	Predicted	Caution (1)
k141_1513101_1	147	0	0	0	0	Bacteria;Proteobacteria;Betaproteobacteria;Rhodocyclales;Rhodocyclaceae	K19640	Bacteria	Betaproteobacteria	Azoarcus	aza:AZKH_3788	putative formyltransferase	*	*	*	*	A0A133XE38_9RHOO	A0A133XE38	Dechloromonas denitrificans	Hydrogenase maturation protein	AT959_18655		Domain (2)	hydroxymethyl-, formyl- and related transferase activity [GO:0016742]; biosynthetic process [GO:0009058]	unreviewed	Predicted	Caution (1)
k141_1516265_1	147	0	0	0.121476	0	Bacteria;Firmicutes		Bacteria	Firmicutes - Clostridia	Clostridium	cpas:Clopa_4234	hydrogenase, Fe-only	*	*	*	*	A0A0E4FN88_9BACT	A0A0E4FN88	uncultured bacterium	[FeFe]-hydrogenase (Fragment)	hydA		Domain (1); Non-terminal residue (2)		unreviewed	Predicted
k141_1517142_1	366	0	0	0.118075	0	Bacteria;Ignavibacteriae;Ignavibacteria;Ignavibacteriales	K00336	Bacteria	Chlorobi	Melioribacter	mro:MROS_2482	Fe-only hydrogenase, catalytic subunit alpha	ko:K00336	md:M00144	path:ko00190	go:0008137	I6YYQ4_MELRP	I6YYQ4	Melioribacter roseus (strain JCM 17771 / P3M-2)	Fe-only hydrogenase, catalytic subunit alpha	MROS_2482		Domain (3)	electron carrier activity [GO:0009055]; ferredoxin hydrogenase activity [GO:0008901]; iron ion binding [GO:0005506]; iron-sulfur cluster binding [GO:0051536]	unreviewed	Predicted		mro:MROS_2482;			AFN75712;
k141_1517221_1	174	0	0	0.0792607	0	Bacteria;Proteobacteria;Betaproteobacteria	K19640	Bacteria	Betaproteobacteria	Dechloromonas	dar:Daro_3963	formyl transferase	ko:K00936	*	*	*	A0A133XE38_9RHOO	A0A133XE38	Dechloromonas denitrificans	Hydrogenase maturation protein	AT959_18655		Domain (2)	hydroxymethyl-, formyl- and related transferase activity [GO:0016742]; biosynthetic process [GO:0009058]	unreviewed	Predicted	Caution (1)
k141_1522622_1	150	0	0	0	0	Bacteria;Proteobacteria;Gammaproteobacteria;Methylococcales;Methylococcaceae;Methylobacter	K03618	Bacteria	Gammaproteobacteria - Others	Methylomonas	mmt:Metme_1769	HupH hydrogenase expression protein	ko:K03618	*	*	*	UPI00037CE3B9
k141_152865_1	150	0	0	0	0	Bacteria		Bacteria	Deltaproteobacteria	Desulfococcus	dol:Dole_1158	methyl-viologen-reducing hydrogenase subunit delta	*	*	*	*	A0A0T6ARY4_9BACT	A0A0T6ARY4	Armatimonadetes bacterium CSP1-3	Methyl-viologen-reducing hydrogenase subunit delta	XU14_C0006G0044			methanogenesis [GO:0015948]	unreviewed	Predicted	Caution (1)
k141_1529222_1	165	0	0	0.0904556	0	Bacteria	K00123	Bacteria	Actinobacteria	Cellulomonas	cfi:Celf_2575	hydrogenase, Fe-only	ko:K00123	*	path:ko00630,path:ko00680,path:ko01200	go:0008863	W4V5D4_9FIRM	W4V5D4	[Clostridium] straminisolvens JCM 21531	Glutamate synthase	JCM21531_1832		Domain (2)	ferredoxin hydrogenase activity [GO:0008901]; iron ion binding [GO:0005506]; iron-sulfur cluster binding [GO:0051536]	unreviewed	Predicted	Caution (1)				GAE88391;
k141_1531738_1	213	0	0	0.0974406	0	Bacteria;Proteobacteria	K12141	Bacteria	Betaproteobacteria	Ralstonia	rpj:N234_08435	oxidoreductase	ko:K12141	*	*	*	Q1LE96_CUPMC	Q1LE96	Cupriavidus metallidurans (strain ATCC 43123 / DSM 2839 / NBRC 102507 / CH34) (Ralstonia metallidurans)	Hydrogenase 4 subunit F	hyfF Rmet_4668		Domain (1); Transmembrane (13)	integral component of membrane [GO:0016021]; NADH dehydrogenase (ubiquinone) activity [GO:0008137]; ATP synthesis coupled electron transport [GO:0042773]	unreviewed	Predicted	Subcellular location (1)	rme:Rmet_4668;	24153725;	20294086;	ABF11530;
k141_1536405_1	246	0	0	0.106436	0	Bacteria	K00184	Bacteria	Planctomycetes	Isosphaera	ipa:Isop_0783	Fe-S-cluster-containing hydrogenase components 1-like protein	ko:K00184	*	*	*	A0A0R2RI48_9BACT	A0A0R2RI48	Verrucomicrobia subdivision 6 bacterium BACL9 MAG-120507-bin52	Uncharacterized protein (Fragment)	ABR82_05210		Domain (3); Non-terminal residue (1)		unreviewed	Predicted	Caution (1)
k141_1537287_3	396	0	0	0.1189	0	Bacteria;Bacteroidetes;Bacteroidia;Bacteroidales	K17992	Bacteria	Unclassified Bacteria	bacterium L21-Spi-D4	blq:L21SP5_00769	*	*	*	*	*	C0JZZ6_9BACT	C0JZZ6	uncultured bacterium URE4	NADP-reducing hydrogenase subunit B					unreviewed	Predicted
k141_1540355_1	165	0	0	0.0904556	0	Bacteria;Proteobacteria	K04655	Bacteria	Alphaproteobacteria	Methylocystis	msc:BN69_2343	hydrogenase expression/formation protein HypE	ko:K04655	*	*	*	UPI0001F886B0
k141_1541014_1	219	0	0	0.137311	0	Bacteria	K03620	Bacteria	Bacteroidetes	Parabacteroides	pdi:BDI_1813	NiFe hydrogenase small subunit, HupC	ko:K03620	*	*	*	U5CHB5_9PORP	U5CHB5	Coprobacter fastidiosus NSB1	Hydrogenase	NSB1T_04125		Coiled coil (1); Domain (1); Transmembrane (4)	integral component of membrane [GO:0016021]; electron carrier activity [GO:0009055]; iron ion binding [GO:0005506]; respiratory electron transport chain [GO:0022904]; transport [GO:0006810]	unreviewed	Predicted	Caution (1)				ERM88351;
k141_1541132_1	192	0	0	0.062171	0	Bacteria		Bacteria	Deltaproteobacteria	Geobacter	geb:GM18_1844	small GTP-binding protein	*	*	*	*	A1AP40_PELPD	A1AP40	Pelobacter propionicus (strain DSM 2379 / NBRC 103807 / OttBd1)	Iron-only hydrogenase maturation protein HydF	Ppro_1494		Domain (1)	GTP binding [GO:0005525]	unreviewed	Predicted		ppd:Ppro_1494;		22896077;	ABK99110;
k141_154297_1	159	0	0	0.298059	0	Bacteria;Proteobacteria;Alphaproteobacteria;Rhizobiales	K06282	Bacteria	Alphaproteobacteria	Methylocystis	msc:BN69_2338	hydrogenase (NiFe) small subunit HydA (EC:1.12.99.6)	ko:K06282	*	path:ko00633	go:0033748	J7Q4R0_METSZ	J7Q4R0	Methylocystis sp. (strain SC2)	Hydrogenase (NiFe) small subunit HydA (EC 1.12.99.6)	BN69_2338		Domain (2); Metal binding (11)	ferredoxin hydrogenase complex [GO:0009375]; 3 iron, 4 sulfur cluster binding [GO:0051538]; 4 iron, 4 sulfur cluster binding [GO:0051539]; ferredoxin hydrogenase activity [GO:0008901]; hydrogenase (acceptor) activity [GO:0033748]; metal ion binding [GO:0046872]	unreviewed	Predicted	Cofactor (2)	msc:BN69_2338;			CCJ07789;
k141_1543377_1	204	0	0	0.107693	0	Bacteria	K00335	Bacteria	Firmicutes - Clostridia	Dehalobacter	ded:DHBDCA_p875	hymB; putative iron-only hydrogenase, electron-transferring subunit HymB	ko:K00335	md:M00144	path:ko00190	go:0008137	A0A101WP10_9FIRM	A0A101WP10	Clostridia bacterium BRH_c25	Hydrogenase	APF77_16475		Domain (1)	4 iron, 4 sulfur cluster binding [GO:0051539]; metal ion binding [GO:0046872]; oxidoreductase activity [GO:0016491]	unreviewed	Predicted	Caution (1); Cofactor (1)
k141_1545581_1	156	0	0.0294637	0	0	Bacteria;Bacteroidetes;Bacteroidia;Bacteroidales		Bacteria	Bacteroidetes	Bacteroidales bacterium CF	bacc:BRDCF_p2094	*	*	*	*	*	K1Z1V8_9ZZZZ	K1Z1V8	groundwater metagenome	Ni,Fe-hydrogenase III small subunit	ACD_77C00257G0011		Domain (1)	iron-sulfur cluster binding [GO:0051536]; oxidation-reduction process [GO:0055114]	unreviewed	Predicted	Caution (1)
k141_1547970_1	183	0	0	0	0	Bacteria	K18005	Bacteria	Gammaproteobacteria - Others	Methylococcus	mca:MCA2724	NAD-reducing hydrogenase subunit alpha (EC:1.12.1.2)	ko:K18005	*	*	go:0047985	UPI0005EB6DD6
k141_1549244_1	252	0	0	0.0674962	0	Bacteria;Proteobacteria;Deltaproteobacteria;Desulfovibrionales		Bacteria	Chloroflexi	Dehalogenimonas	dly:Dehly_0929	nickel-dependent hydrogenase large subunit	*	*	*	*
k141_1555243_1	156	0	0	0	0	Bacteria;Proteobacteria	K05927	Bacteria	Deltaproteobacteria	Desulfurella	dav:DESACE_00640	quinone-reactive Ni/Fe-hydrogenase small chain	ko:K05927	*	*	go:0047067
k141_1555723_1	117	0	0.145027	0	0	Bacteria	K04656	Bacteria	Gammaproteobacteria - Others	Legionella	lpn:lpg2474	hypF; hydrogenase maturation protein HypF	ko:K04656	*	*	*
k141_155939_1	162	0	0	0.0947824	0	Bacteria		Bacteria	Firmicutes - Clostridia	Roseburia	rho:RHOM_14420	ferredoxin hydrogenase	*	*	*	*	A0A0L6JTK7_9FIRM	A0A0L6JTK7	Pseudobacteroides cellulosolvens ATCC 35603 = DSM 2933	Rubrerythrin	Bccel_4006		Domain (2)	iron ion binding [GO:0005506]; oxidoreductase activity [GO:0016491]	unreviewed	Predicted	Caution (1); Sequence similarities (1)				KNY28732;
k141_1561173_1	150	0	0	0.11526	0	Bacteria;Proteobacteria;Betaproteobacteria;Rhodocyclales;Rhodocyclaceae		Bacteria	Betaproteobacteria	Aromatoleum	eba:ebA4187	hyfG; subunit of formate hydrogenlyase-like membrane complex, related to large subunit of hydrogenase	*	*	*	*	Q5P2H0_AROAE	Q5P2H0	Aromatoleum aromaticum (strain EbN1) (Azoarcus sp. (strain EbN1))	Subunit of formate hydrogenlyase-like membrane complex, related to large subunit of hydrogenases	hyfG ebA4187		Domain (2)	lyase activity [GO:0016829]; NAD binding [GO:0051287]; NADH dehydrogenase (ubiquinone) activity [GO:0008137]; quinone binding [GO:0048038]	unreviewed	Predicted		eba:ebA4187;		20970910;	CAI08494;
k141_1564509_1	192	0	0	0.124342	0	Bacteria;Proteobacteria	K04651	Bacteria	Betaproteobacteria	Dechloromonas	dar:Daro_3979	hydrogenase expression/synthesis, HypA	ko:K04651	*	*	*	HYPA_DECAR	Q478M5	Dechloromonas aromatica (strain RCB)	Probable hydrogenase nickel incorporation protein HypA	hypA Daro_3979		Chain (1); Metal binding (5)	nickel cation binding [GO:0016151]; cellular protein modification process [GO:0006464]	reviewed	Inferred from homology	Function (1); Sequence similarities (1)	dar:Daro_3979;		21606650;	AAZ48706;
k141_1564509_2	153	0	0	0.109641	0	Bacteria;Proteobacteria;Betaproteobacteria	K04652	Bacteria	Betaproteobacteria	Azospira	dsu:Dsui_1163	hydrogenase nickel incorporation protein HypB	ko:K04652	*	*	*
k141_1564720_1	159	0	0	0	0	Bacteria;Proteobacteria;Alphaproteobacteria;Rhizobiales	K04653	Bacteria	Alphaproteobacteria	Methylocystis	msc:BN69_2333	hydrogenase assembly chaperone HypC/HupF	ko:K04653	*	*	*
k141_1567211_1	180	0	0	0.145577	0	Bacteria	K04656	Bacteria	Deltaproteobacteria	Sorangium	scl:sce4578	hypF; hydrogenase maturation protein HypF	ko:K04656	*	*	*	A0A084SUP8_9DELT	A0A084SUP8	Cystobacter violaceus Cb vi76	Carbamoyltransferase HypF (EC 2.1.3.-)	Q664_18020	Protein modification; [NiFe] hydrogenase maturation.	Active site (2); Domain (2)	carboxyl- or carbamoyltransferase activity [GO:0016743]; double-stranded RNA binding [GO:0003725]; zinc ion binding [GO:0008270]; protein carbamoylation [GO:0046944]	unreviewed	Inferred from homology	Caution (1); Function (1); Pathway (1); Sequence similarities (2)				KFA92183;
k141_1567690_1	150	0	0	0.11526	0	Bacteria	K04652	Bacteria	Deinococcus-Thermus	Deinococcus	dra:DR_A0315	hydrogenase expression/formation HypB-like protein	ko:K04652	*	*	*	A7NQK0_ROSCS	A7NQK0	Roseiflexus castenholzii (strain DSM 13941 / HLO8)	Hydrogenase accessory protein HypB	Rcas_3807		Domain (1)	nickel cation binding [GO:0016151]; protein complex assembly [GO:0006461]	unreviewed	Predicted		rca:Rcas_3807;		23346430;	ABU59846;
k141_1567785_1	153	0	0.0309593	0	0	Bacteria;Firmicutes;Clostridia;Clostridiales;Ruminococcaceae	K03150	Bacteria	Firmicutes - Clostridia	Ruminiclostridium	cth:Cthe_0654	thiH; thiamine biosynthesis protein ThiH	ko:K03150	*	path:ko00730	go:0036355	A0A0L6JI82_9FIRM	A0A0L6JI82	Pseudobacteroides cellulosolvens ATCC 35603 = DSM 2933	(FeFe)-hydrogenase maturation HydG, radical SAM	Bccel_0658		Domain (2)	4 iron, 4 sulfur cluster binding [GO:0051539]; catalytic activity [GO:0003824]; metal ion binding [GO:0046872]	unreviewed	Predicted	Caution (1); Cofactor (1)				KNY25398;
k141_1571044_1	162	0	0	0.0947824	0	Bacteria;Proteobacteria;Alphaproteobacteria;Rhizobiales;Methylocystaceae;Methylocystis	K06281	Bacteria	Alphaproteobacteria	Methylocystis	msc:BN69_2339	Nickel-dependent hydrogenase large subunit	ko:K06281	*	path:ko00633	go:0033748	J7QUF4_METSZ	J7QUF4	Methylocystis sp. (strain SC2)	Nickel-dependent hydrogenase large subunit	BN69_2339		Domain (2)	ferredoxin hydrogenase activity [GO:0008901]; nickel cation binding [GO:0016151]	unreviewed	Predicted		msc:BN69_2339;			CCJ07790;
k141_1572805_1	198	0	0	0.0577855	0	Bacteria;Firmicutes;Clostridia;Clostridiales	K00336	Bacteria	Spirochaetes	Sphaerochaeta	sbu:SpiBuddy_1592	hydrogenase, Fe-only (EC:1.12.7.2)	ko:K00336	md:M00144	path:ko00190	go:0008137	A0A0A8KWZ5_9ZZZZ	A0A0A8KWZ5	wastewater metagenome	Hydrogenase, Fe-only (EC 1.12.7.2)	WWTP_pFosmid_7D_0002		Domain (3)	electron carrier activity [GO:0009055]; ferredoxin hydrogenase activity [GO:0008901]; iron ion binding [GO:0005506]; iron-sulfur cluster binding [GO:0051536]	unreviewed	Predicted
k141_1579264_1	168	0	0	0.0863827	0	Bacteria	K04654	Bacteria	Alphaproteobacteria	Hyphomicrobium	hdt:HYPDE_28348	hydrogenase isoenzymes formation protein HypD	ko:K04654	*	*	*	N0B1I4_9RHIZ	N0B1I4	Hyphomicrobium denitrificans 1NES1	Hydrogenase expression/formation protein	HYPDE_28348			metal ion binding [GO:0046872]	unreviewed	Inferred from homology	Sequence similarities (1)	hdt:HYPDE_28348;			AGK57349;
k141_1584956_1	237	0	0	0.0768331	0	Bacteria;Proteobacteria;Betaproteobacteria;Rhodocyclales;Rhodocyclaceae;Methyloversatilis	K04652	Bacteria	Betaproteobacteria	Methyloversatilis	metr:BSY238_1857	*	*	*	*	*	A0A1B3LKM1_9RHOO	A0A1B3LKM1	Methyloversatilis sp. RAC08	Hydrogenase accessory protein HypB	hypB BSY238_1857		Domain (1)	nickel cation binding [GO:0016151]; protein complex assembly [GO:0006461]	unreviewed	Predicted
k141_1585062_1	150	0	0	0	0	Bacteria;Proteobacteria	K06282	Bacteria	Betaproteobacteria	Hydrogenophaga	hyl:LPB072_19875	*	*	*	*	*	W7WM16_9BURK	W7WM16	Hydrogenophaga sp. T4	Uptake hydrogenase small subunit (EC 1.12.99.6)	hoxK_2 Y695_02869		Chain (1); Domain (2); Signal peptide (1)	ferredoxin hydrogenase complex [GO:0009375]; ferredoxin hydrogenase activity [GO:0008901]; hydrogenase (acceptor) activity [GO:0033748]; iron-sulfur cluster binding [GO:0051536]	unreviewed	Predicted	Caution (1)				EWS63896;
k141_1590681_1	279	0	0	0.0274811	0	Bacteria	K00185	Bacteria	Chlorobi	Ignavibacterium	ial:IALB_1389	actC; alternative complex III protein ActC	ko:K00185	*	*	*	A0A101VWY4_9BACT	A0A101VWY4	bacterium BRH_c32	Hydrogenase	APF79_08270		Transmembrane (10)	integral component of membrane [GO:0016021]	unreviewed	Predicted	Caution (1)
k141_1592301_1	150	0	0	0.23052	0	Bacteria;Proteobacteria;Deltaproteobacteria;Syntrophobacterales;Syntrophaceae;Smithella	K00336	Bacteria	Deltaproteobacteria	Syntrophus	sat:SYN_01370	iron only hydrogenase large subunit	ko:K00336	md:M00144	path:ko00190	go:0008137	A0A0Q0VJY1_9DELT	A0A0Q0VJY1	Smithella sp. SDB	Ferredoxin	APR62_05805		Domain (3)	electron carrier activity [GO:0009055]; ferredoxin hydrogenase activity [GO:0008901]; iron ion binding [GO:0005506]; iron-sulfur cluster binding [GO:0051536]	unreviewed	Predicted	Caution (1)
k141_1600592_1	249	0	0	0.0691837	0	Bacteria;Proteobacteria;Alphaproteobacteria;Rhizobiales;Bradyrhizobiaceae;Bradyrhizobium	K12141	Bacteria	Alphaproteobacteria	Mesorhizobium	mop:Mesop_2129	NADH/Ubiquinone/plastoquinone (complex I)	ko:K12141	*	*	*	A0A0R3CR30_9BRAD	A0A0R3CR30	Bradyrhizobium manausense	Hydrogenase 4 subunit F	AOQ71_41365		Domain (1); Transmembrane (12)	integral component of membrane [GO:0016021]; NADH dehydrogenase (ubiquinone) activity [GO:0008137]; ATP synthesis coupled electron transport [GO:0042773]	unreviewed	Predicted	Caution (1); Subcellular location (1)				KRQ00187;
k141_1601824_1	231	0	0	0.0406121	0	Bacteria;Proteobacteria	K03605	Bacteria	Gammaproteobacteria - Others	Shewanella	son:SO_2096	hyaD; NiFe hydrogenase maturation protease HyaD (EC:3.4.24.-)	ko:K03605	*	*	*	A0A0H3T9R5_9GAMM	A0A0H3T9R5	Photobacterium kishitanii	Hydrogenase	UA38_03390			enzyme activator activity [GO:0008047]; peptidase activity [GO:0008233]	unreviewed	Predicted	Caution (1)		29944817;		KJG59367;
k141_1606971_1	219	0	0	0.0457703	0	Bacteria		Bacteria	Firmicutes - Clostridia	Dehalobacter	drs:DEHRE_08805	ferredoxin	*	*	*	*	A0A124IKN6_9FIRM	A0A124IKN6	Gracilibacter sp. BRH_c7a	Ferredoxin	APF84_13055		Domain (3)	membrane [GO:0016020]; electron carrier activity [GO:0009055]; ferredoxin hydrogenase activity [GO:0008901]; iron ion binding [GO:0005506]; iron-sulfur cluster binding [GO:0051536]; NADH dehydrogenase (ubiquinone) activity [GO:0008137]; ATP synthesis coupled electron transport [GO:0042773]	unreviewed	Predicted	Caution (1)
k141_161029_1	186	0	0	0.0671519	0	Bacteria	K18332	Bacteria	Unclassified Bacteria	bacterium L21-Spi-D4	blq:L21SP5_00771	*	*	*	*	*	A0A0S2HWL5_9BACT	A0A0S2HWL5	bacterium L21-Spi-D4	NADP-reducing hydrogenase subunit HndC (EC 1.12.1.3)	hndD_1 L21SP5_00771		Domain (3)	electron carrier activity [GO:0009055]; ferredoxin hydrogenase activity [GO:0008901]; hydrogen dehydrogenase (NADP+) activity [GO:0050583]; iron ion binding [GO:0005506]; iron-sulfur cluster binding [GO:0051536]	unreviewed	Predicted		blq:L21SP5_00771;
k141_1615430_1	300	0	0.0354956	0	0	Bacteria	K00336	Bacteria	Thermotogae	Thermosipho	tme:Tmel_1601	hydrogenase, Fe-only	ko:K00336	md:M00144	path:ko00190	go:0008137	D2JN18_PSALA	D2JN18	Psalteriomonas lanterna (Amoeboflagellate)	Iron hydrogenase (Fragment)			Domain (2); Non-terminal residue (1)	hydrogenosome [GO:0042566]; ferredoxin hydrogenase activity [GO:0008901]; iron ion binding [GO:0005506]; iron-sulfur cluster binding [GO:0051536]	unreviewed	Evidence at transcript level
k141_1615529_1	90	0	0	0.309617	0	Bacteria;Proteobacteria;Betaproteobacteria	K00436	Bacteria	Betaproteobacteria	Sideroxydans	slt:Slit_1611	nickel-dependent hydrogenase large subunit	ko:K00436	*	*	go:0047985	A0A1G0B4F1_9PROT
k141_1616330_1	519	0	0	0.109759	0	Bacteria;Firmicutes		Bacteria	Actinobacteria	Gordonibacter	gpa:GPA_02470	Fe-S-cluster-containing hydrogenase components 1	*	*	*	*
k141_1616915_1	273	0	0	0.143406	0	Bacteria;Ignavibacteriae;Ignavibacteria;Ignavibacteriales	K18006	Bacteria	Chlorobi	Melioribacter	mro:MROS_2488	Fe-only hydrogenase, catalytic subunit alpha	ko:K18006	*	*	go:0047985	A0A117SB10_9BACT	A0A117SB10	bacterium BRH_c32	Hydrogenase	APF79_01955		Domain (3)	electron carrier activity [GO:0009055]; ferredoxin hydrogenase activity [GO:0008901]; iron ion binding [GO:0005506]; iron-sulfur cluster binding [GO:0051536]	unreviewed	Predicted	Caution (1)
k141_1617485_1	141	0	0	0.271385	0	Bacteria;Proteobacteria	K06281	Bacteria	Betaproteobacteria	Dechloromonas	dar:Daro_3960	nickel-dependent hydrogenase, large subunit	ko:K06281	*	path:ko00633	go:0033748	UPI0004227502
k141_1620788_1	198	0	0	0.115571	0	Bacteria		Bacteria	Deltaproteobacteria	Syntrophus	sat:SYN_01373	hydrogenase transcriptional regulatory protein	*	*	*	*
k141_1621764_1	468	0	0	0.346588	0	Bacteria	K12141	Bacteria	Alphaproteobacteria	Rhizobium	rle:pRL110294	hyfF; hydrogenase 4 subunit F (EC:1.-.-.-)	ko:K12141	*	*	*	UPI00065C672A
k141_162883_1	108	0	0	0.250465	0	Bacteria;Proteobacteria;Betaproteobacteria	K04651	Bacteria	Betaproteobacteria	Azospira	dsu:Dsui_1164	hydrogenase nickel incorporation protein HypA	ko:K04651	*	*	*	G8QKW1_DECSP	G8QKW1	Dechlorosoma suillum (strain ATCC BAA-33 / DSM 13638 / PS) (Azospira oryzae)	Probable hydrogenase nickel incorporation protein HypA	hypA Dsui_1164		Metal binding (5)	nickel cation binding [GO:0016151]; cellular protein modification process [GO:0006464]	unreviewed	Inferred from homology	Function (1); Sequence similarities (1)	dsu:Dsui_1164;			AEV25566;
k141_1629352_1	225	0	0	0.0860994	0	Bacteria;Proteobacteria;Betaproteobacteria		Bacteria	Betaproteobacteria	Azoarcus	azi:AzCIB_3444	*	*	*	*	*	H0Q363_9RHOO	H0Q363	Azoarcus sp. KH32C	Hydrogenase 4 subunit B	hyfB AZKH_1485		Domain (1); Transmembrane (14)	integral component of membrane [GO:0016021]; NADH dehydrogenase (ubiquinone) activity [GO:0008137]; ATP synthesis coupled electron transport [GO:0042773]	unreviewed	Predicted	Subcellular location (1)	aza:AZKH_1485;			BAL23806;
k141_1634318_1	231	0	0	0.0406121	0	Bacteria;Ignavibacteriae;Ignavibacteria;Ignavibacteriales	K18005	Bacteria	Chlorobi	Melioribacter	mro:MROS_2487	Fe-only hydrogenase, fused subunits beta and gamma	ko:K18005	*	*	go:0047985	A0A0W8FX29_9ZZZZ	A0A0W8FX29	hydrocarbon metagenome	Nad-reducing hydrogenase subunit hoxf (EC 1.12.1.2)	ASZ90_004899		Domain (1)	4 iron, 4 sulfur cluster binding [GO:0051539]; DNA binding [GO:0003677]; FMN binding [GO:0010181]; hydrogen dehydrogenase activity [GO:0047985]; NADH dehydrogenase (ubiquinone) activity [GO:0008137]	unreviewed	Predicted	Caution (1)
k141_1634444_1	210	0	0	0.0503291	0	Bacteria	K00334	Bacteria	Chloroflexi	Anaerolinea	atm:ANT_17770	NAD-reducing hydrogenase subunit	ko:K00334	md:M00144	path:ko00190	go:0008137	UPI0008709B72
k141_163744_1	195	0	0	0	0	Bacteria;Proteobacteria	K06281	Bacteria	Alphaproteobacteria	Magnetospirillum	mag:amb1942	uptake hydrogenase	ko:K06281	*	path:ko00633	go:0033748	A0A177PPW9_9RHIZ	A0A177PPW9	Methylosinus sp. R-45379	HupV protein	A1351_04925		Domain (2)	ferredoxin hydrogenase activity [GO:0008901]; nickel cation binding [GO:0016151]	unreviewed	Predicted	Caution (1)
k141_1650382_1	195	0	0	0.299552	0	Bacteria	K00336	Bacteria	Bacteroidetes	Bacteroides	bth:BT_0124	NADH:ubiquinone oxidoreductase subunit	ko:K00336	md:M00144	path:ko00190	go:0008137	A0A117LPB6_9BACT	A0A117LPB6	Bacteroidetes bacterium 38_7	Hydrogenase, Fe-only (Fragment)	XD81_0431		Domain (1); Non-terminal residue (1)	ferredoxin hydrogenase activity [GO:0008901]; iron ion binding [GO:0005506]; iron-sulfur cluster binding [GO:0051536]	unreviewed	Predicted	Caution (1)
k141_1657067_1	420	0	0	0.0949781	0	Bacteria;Proteobacteria;Betaproteobacteria		Bacteria	Betaproteobacteria	Rhodoferax	rfr:Rfer_3292	hydrogenase 4 subunit B (EC:1.6.99.5)	ko:K05903	*	path:ko00190	go:0050136	UPI00082AB820
k141_1658171_1	189	0	0	0.064616	0	Bacteria	K00184	Bacteria	Verrucomicrobia	Opitutaceae bacterium IG16b	obg:Verru16b_02081	*	*	*	*	*	B1ZZD6_OPITP	B1ZZD6	Opitutus terrae (strain DSM 11246 / JCM 15787 / PB90-1)	Fe-S-cluster-containing hydrogenase components 1-like protein	Oter_3934		Domain (3)		unreviewed	Predicted		ote:Oter_3934;		22819655;	ACB77208;
k141_1659350_1	150	0	0	0	0	Bacteria		Bacteria	Chloroflexi	Caldilinea	cap:CLDAP_19260	putative NiFe hydrogenase alpha subunit	*	*	*	*	I0I3X8_CALAS	I0I3X8	Caldilinea aerophila (strain DSM 14535 / JCM 11387 / NBRC 104270 / STL-6-O1)	Putative NiFe hydrogenase alpha subunit	CLDAP_19260		Domain (1)	ferredoxin hydrogenase activity [GO:0008901]; nickel cation binding [GO:0016151]	unreviewed	Predicted		cap:CLDAP_19260;			BAL99965;
k141_1659787_1	189	0	0	0.193848	0	Bacteria	K04655	Bacteria	Betaproteobacteria	Dechloromonas	dar:Daro_3965	hydrogenase expression/formation protein HypE	ko:K04655	*	*	*	Q478N9_DECAR	Q478N9	Dechloromonas aromatica (strain RCB)	Hydrogenase expression/formation protein HypE	Daro_3965		Domain (2)		unreviewed	Predicted		dar:Daro_3965;		21606620;	AAZ48692;
k141_1660092_1	138	0	0	0	0	Bacteria	K00335	Bacteria	Firmicutes - Clostridia	Dehalobacter	ded:DHBDCA_p875	hymB; putative iron-only hydrogenase, electron-transferring subunit HymB	ko:K00335	md:M00144	path:ko00190	go:0008137
k141_166083_1	147	0	0	0	0	Bacteria	K00335	Bacteria	Chloroflexi	Dehalococcoides	det:DET0729	[Fe] hydrogenase, HymB subunit	ko:K00335	md:M00144	path:ko00190	go:0008137
k141_1661527_1	90	0	0	0.309617	0	Bacteria;Proteobacteria;Alphaproteobacteria		Bacteria	Alphaproteobacteria	Beijerinckia	bid:Bind_2474	hydrogenase 4 subunit B (EC:1.6.99.5)	ko:K05903	*	path:ko00190	go:0050136	UPI000425FF0D
k141_1663614_1	150	0	0	0	0	Bacteria;Proteobacteria	K03620	Bacteria	Alphaproteobacteria	Methylocystis	msc:BN69_2336	Ni/Fe-hydrogenase, b-type cytochrome subunit	ko:K03620	*	*	*	J7Q9B4_METSZ	J7Q9B4	Methylocystis sp. (strain SC2)	Ni/Fe-hydrogenase, b-type cytochrome subunit	BN69_2336		Domain (1); Transmembrane (4)	integral component of membrane [GO:0016021]; electron carrier activity [GO:0009055]; iron ion binding [GO:0005506]; respiratory electron transport chain [GO:0022904]; transport [GO:0006810]	unreviewed	Predicted		msc:BN69_2336;			CCJ07787;
k141_1663910_1	210	0	0	0.100658	0	Bacteria;Proteobacteria;Deltaproteobacteria	K00335	Bacteria	Chloroflexi	Dehalococcoides	det:DET0729	[Fe] hydrogenase, HymB subunit	ko:K00335	md:M00144	path:ko00190	go:0008137	Q64C23_9ARCH	Q64C23	uncultured archaeon GZfos26D6	NADH-ubiquinone oxidoreductase NADH-binding 51 kD subunit	GZ26D6_30		Domain (2)	4 iron, 4 sulfur cluster binding [GO:0051539]; FMN binding [GO:0010181]; NADH dehydrogenase (ubiquinone) activity [GO:0008137]	unreviewed	Predicted
k141_1664900_1	204	0	0	0.0538467	0	Bacteria		Bacteria	Elusimicrobia	Endomicrobium	epo:Epro_0734	*	*	*	*	*	K7ZLX4_9BACT	K7ZLX4	uncultured bacterium	[FeFe]-hydrogenase (Fragment)	hyd		Domain (1); Non-terminal residue (2)		unreviewed	Predicted
k141_1669659_1	831	0	0	0.0652744	0	Bacteria;Proteobacteria;Betaproteobacteria		Bacteria	Betaproteobacteria	Rhodoferax	rfr:Rfer_3292	hydrogenase 4 subunit B (EC:1.6.99.5)	ko:K05903	*	path:ko00190	go:0050136	UPI00082AB820
k141_1672769_1	183	0	0	0.0698073	0	Bacteria		Bacteria	Actinobacteria	Coriobacterium	cgo:Corgl_1130	hydrogenase large subunit domain-containing protein	*	*	*	*
k141_1676769_1	171	0	0	0.248254	0	Bacteria	K05587	Bacteria	Chloroflexi	Anaerolinea	atm:ANT_12520	hoxF; bidirectional hydrogenase subunit F	ko:K05587	*	path:ko00190	go:0008137	R7M7M2_9CLOT	R7M7M2	Clostridium sp. CAG:567	NAD-reducing hydrogenase subunit HoxF	BN712_00445		Domain (2)	4 iron, 4 sulfur cluster binding [GO:0051539]; DNA binding [GO:0003677]; FMN binding [GO:0010181]; metal ion binding [GO:0046872]; NADH dehydrogenase (ubiquinone) activity [GO:0008137]	unreviewed	Predicted	Caution (1); Cofactor (1)
k141_1680155_1	258	0	0	0.257115	0	Bacteria	K04652	Bacteria	Chloroflexi	Anaerolinea	atm:ANT_17850	hypB; hydrogenase nickel incorporation protein HypB	ko:K04652	*	*	*	A0A0D7EQU0_RHOPL	A0A0D7EQU0	Rhodopseudomonas palustris	Hydrogenase nickel incorporation protein HypB	OO17_11640		Domain (1)	nickel cation binding [GO:0016151]; protein complex assembly [GO:0006461]	unreviewed	Predicted	Caution (1)				KIZ43163;
k141_168245_1	174	0	0.0448292	0	0	Bacteria	K00124	Bacteria	Chlorobi	Ignavibacterium	ial:IALB_2426	Fe-S-cluster-containing hydrogenase component	ko:K00124	*	path:ko00630,path:ko00680,path:ko01200	*	I0AMC2_IGNAJ	I0AMC2	Ignavibacterium album (strain DSM 19864 / JCM 16511 / NBRC 101810 / Mat9-16)	Fe-S-cluster-containing hydrogenase component	IALB_2426		Domain (3); Metal binding (16)	4 iron, 4 sulfur cluster binding [GO:0051539]; metal ion binding [GO:0046872]; cellular respiration [GO:0045333]; formate oxidation [GO:0015944]	unreviewed	Predicted	Cofactor (1)	ial:IALB_2426;			AFH50129;
k141_1695852_1	150	0	0.0326428	0	0	Bacteria		Bacteria	Firmicutes - Clostridia	Pelotomaculum	pth:PTH_1377	hydrogenase subunit	*	*	*	*	C8VXD7_DESAS	C8VXD7	Desulfotomaculum acetoxidans (strain ATCC 49208 / DSM 771 / VKM B-1644)	Hydrogenase, Fe-only	Dtox_3829		Domain (3)	membrane [GO:0016020]; electron carrier activity [GO:0009055]; ferredoxin hydrogenase activity [GO:0008901]; iron ion binding [GO:0005506]; iron-sulfur cluster binding [GO:0051536]; NADH dehydrogenase (ubiquinone) activity [GO:0008137]; ATP synthesis coupled electron transport [GO:0042773]	unreviewed	Predicted		dae:Dtox_3829;		21724635;	ACV64533;
k141_1696044_1	195	0	0	0.0599103	0	Bacteria	K04656	Bacteria	Deltaproteobacteria	Desulfatibacillum	dal:Dalk_2012	(NiFe) hydrogenase maturation protein HypF	ko:K04656	*	*	*	A0A087L5K2_9GAMM	A0A087L5K2	Serratia sp. Ag1	Carbamoyltransferase HypF (EC 2.1.3.-)	IV04_04870	Protein modification; [NiFe] hydrogenase maturation.	Active site (2); Domain (2)	carboxyl- or carbamoyltransferase activity [GO:0016743]; double-stranded RNA binding [GO:0003725]; zinc ion binding [GO:0008270]; protein carbamoylation [GO:0046944]	unreviewed	Inferred from homology	Caution (1); Function (1); Pathway (1); Sequence similarities (2)				KFK99904;
k141_1696285_1	444	0	0	0.0873628	0	Bacteria;Proteobacteria		Bacteria	Alphaproteobacteria	Rhodospirillum	rru:Rru_A1421	membrane bound hydrogenase subunit mbhM	*	*	*	*	UPI00035E87A0
k141_1696368_1	702	0	0	0.13399	0	Bacteria	K00184	Bacteria	Chloroflexi	Chloroflexus	cau:Caur_2136	Fe-S-cluster-containing hydrogenase components 1-like protein	ko:K00184	*	*	*	A0A143PF76_9BACT	A0A143PF76	Acidobacteria bacterium DSM 100886	Tetrathionate reductase electron transport protein	ttrB_2 LuPra_00379		Domain (3)		unreviewed	Predicted		abac:LuPra_00379;
k141_16979_1	219	0	0	0.0915406	0	Bacteria;Proteobacteria;Betaproteobacteria;Burkholderiales;Burkholderiaceae;Cupriavidus		Bacteria	Betaproteobacteria	Cupriavidus	rme:Rmet_1288	hoxT; putative hydrogenase expression/formation protein HoxT	*	*	*	*	UPI0003F88132
k141_1705084_1	153	0	0	0.109641	0	Bacteria;Actinobacteria;Actinobacteria	K04653	Bacteria	Actinobacteria	Conexibacter	cwo:Cwoe_2536	hydrogenase assembly chaperone HypC/HupF	ko:K04653	*	*	*	UPI00041D9DA6
k141_1709598_1	174	0	0	0.158521	0	Bacteria	K00335	Bacteria	Firmicutes - Clostridia	Dehalobacter	ded:DHBDCA_p875	hymB; putative iron-only hydrogenase, electron-transferring subunit HymB	ko:K00335	md:M00144	path:ko00190	go:0008137	A0A124IKN7_9FIRM	A0A124IKN7	Gracilibacter sp. BRH_c7a	Hydrogenase	APF84_13050		Domain (1)	4 iron, 4 sulfur cluster binding [GO:0051539]; FMN binding [GO:0010181]; NADH dehydrogenase (ubiquinone) activity [GO:0008137]	unreviewed	Predicted	Caution (1)
k141_1712385_1	462	0	0	0.0398084	0	Bacteria;Proteobacteria	K06282	Bacteria	Betaproteobacteria	Hydrogenophaga	hyl:LPB072_19875	*	*	*	*	*	Q1LNU3_CUPMC	Q1LNU3	Cupriavidus metallidurans (strain ATCC 43123 / DSM 2839 / NBRC 102507 / CH34) (Ralstonia metallidurans)	HoxK membrane-bound (NiFe) hydrogenase small subunit (Belongs to CMGI-2) (EC 1.12.99.6)	hoxK Rmet_1298		Chain (1); Domain (2); Metal binding (11); Signal peptide (1)	ferredoxin hydrogenase complex [GO:0009375]; 3 iron, 4 sulfur cluster binding [GO:0051538]; 4 iron, 4 sulfur cluster binding [GO:0051539]; ferredoxin hydrogenase activity [GO:0008901]; hydrogenase (acceptor) activity [GO:0033748]; metal ion binding [GO:0046872]	unreviewed	Predicted	Cofactor (2)	rme:Rmet_1298;	24149661;	20287204;	ABF08183;
k141_17123_1	174	0	0	0.0792607	0	Bacteria;Proteobacteria;Alphaproteobacteria	K04655	Bacteria	Alphaproteobacteria	Methylocystis	msc:BN69_2343	hydrogenase expression/formation protein HypE	ko:K04655	*	*	*	J7Q4R1_METSZ	J7Q4R1	Methylocystis sp. (strain SC2)	Hydrogenase expression/formation protein HypE	BN69_2343		Domain (2)		unreviewed	Predicted		msc:BN69_2343;			CCJ07794;
k141_1713607_1	186	0	0	0.0671519	0	Bacteria	K18007	Bacteria	Cyanobacteria	Oscillatoria	oac:Oscil6304_5912	coenzyme F420-reducing hydrogenase subunit gamma	ko:K18007	*	*	go:0047985	E1IF10_9CHLR	E1IF10	Oscillochloris trichoides DG-6	NADH ubiquinone oxidoreductase 20 kDa subunit	OSCT_1911		Domain (1)	iron-sulfur cluster binding [GO:0051536]; oxidation-reduction process [GO:0055114]	unreviewed	Predicted	Caution (1)			42089255;	EFO80214;
k141_1715373_1	150	0	0	0.23052	0	Bacteria		Bacteria	Deltaproteobacteria	Desulfomonile	dti:Desti_5587	coenzyme F420-reducing hydrogenase, delta subunit	*	*	*	*
k141_1716436_1	189	0	0	0.193848	0	Bacteria	K03150	Bacteria	Deltaproteobacteria	Geobacter	geb:GM18_1846	biotin and thiamin synthesis associated protein	ko:K03150	*	path:ko00730	go:0036355	A0A1C0ACT2_9FIRM	A0A1C0ACT2	Orenia metallireducens	[FeFe] hydrogenase H-cluster radical SAM maturase HydG	U472_00760		Coiled coil (1); Domain (1)	4 iron, 4 sulfur cluster binding [GO:0051539]; catalytic activity [GO:0003824]; metal ion binding [GO:0046872]	unreviewed	Predicted	Caution (1); Cofactor (1)
k141_1721195_1	126	0	0	0.356318	0	Bacteria;Proteobacteria;Betaproteobacteria;Burkholderiales	K03618	Bacteria	Betaproteobacteria	Hydrogenophaga	hyl:LPB072_19835	*	*	*	*	*	A0A167IQG1_9BURK	A0A167IQG1	Hydrogenophaga sp. LPB0072	Hydrogenase (Hydrogenase expression/formation protein)	LPB072_19835 LPB72_04715		Domain (2)		unreviewed	Predicted
k141_1721625_1	366	0	0	0.168678	0	Bacteria	K05588	Bacteria	Cyanobacteria	Arthrospira	arp:NIES39_L04040	hoxU; diaphorase subunit of the bidirectional hydrogenase	ko:K05588	*	path:ko00190	go:0008137
k141_172705_1	168	0	0	0.0863827	0	Bacteria	K00436	Bacteria	Alphaproteobacteria	Methylocella	msl:Msil_2748	nickel-dependent hydrogenase large subunit	ko:K00436	*	*	go:0047985	A0A178MM77_9PROT	A0A178MM77	Magnetospirillum marisnigri	NADP oxidoreductase	A6A04_18625		Domain (2)	ferredoxin hydrogenase activity [GO:0008901]; nickel cation binding [GO:0016151]	unreviewed	Inferred from homology	Caution (1); Sequence similarities (1)
k141_1731231_1	240	0	0.0322138	0	0	Bacteria		Bacteria	Synergistetes	Cloacibacillus	cpor:BED41_00320	*	*	*	*	*	R6I7X2_9FIRM	R6I7X2	Phascolarctobacterium sp. CAG:207	Putative ferredoxin hydrogenase HydA1	BN533_01360		Domain (3)	membrane [GO:0016020]; electron carrier activity [GO:0009055]; ferredoxin hydrogenase activity [GO:0008901]; iron ion binding [GO:0005506]; iron-sulfur cluster binding [GO:0051536]; NADH dehydrogenase (ubiquinone) activity [GO:0008137]; ATP synthesis coupled electron transport [GO:0042773]	unreviewed	Predicted	Caution (1)
k141_1731740_1	126	0	0	0.178159	0	Bacteria;Proteobacteria;Betaproteobacteria;Rhodocyclales;Rhodocyclaceae;Methyloversatilis	K18007	Bacteria	Betaproteobacteria	Methyloversatilis	metr:BSY238_1848	*	*	*	*	*	A0A1B3LS33_9RHOO	A0A1B3LS33	Methyloversatilis sp. RAC08	NAD-reducing hydrogenase hoxS subunit delta (EC 1.12.1.2)	hoxY BSY238_1848		Domain (1)	DNA binding [GO:0003677]; hydrogen dehydrogenase activity [GO:0047985]; iron-sulfur cluster binding [GO:0051536]	unreviewed	Predicted
k141_1731740_2	240	0	0	0.0747666	0	Bacteria;Proteobacteria	K00436	Bacteria	Betaproteobacteria	Methyloversatilis	metr:BSY238_1847	*	*	*	*	*	A0A1B3LLR7_9RHOO	A0A1B3LLR7	Methyloversatilis sp. RAC08	NAD-reducing hydrogenase hoxS subunit beta (EC 1.12.1.2)	hoxH BSY238_1847		Domain (2)	DNA binding [GO:0003677]; ferredoxin hydrogenase activity [GO:0008901]; hydrogen dehydrogenase activity [GO:0047985]; nickel cation binding [GO:0016151]	unreviewed	Inferred from homology	Sequence similarities (1)
k141_1731860_1	189	0	0	0	0	Bacteria	K04656	Bacteria	Bacteroidetes	Rhodothermus	rmr:Rmar_2593	(NiFe) hydrogenase maturation protein HypF	ko:K04656	*	*	*	A0A1G0NP80_9BACT
k141_1733660_1	150	0	0	0.11526	0	Bacteria	K00336	Bacteria	Bacteroidetes	Draconibacterium	doi:FH5T_02925	ferredoxin	*	*	*	*	K7ZPL6_9BACT	K7ZPL6	uncultured bacterium	[FeFe]-hydrogenase (Fragment)	hyd		Domain (1); Non-terminal residue (2)		unreviewed	Predicted
k141_1734437_1	1176	0	0	0.242484	0	Bacteria;Bacteroidetes		Bacteria	Unclassified Bacteria	bacterium L21-Spi-D4	blq:L21SP5_03083	*	*	*	*	*	A0A0S7C7Q5_9BACT	A0A0S7C7Q5	Lentimicrobium saccharophilum	[FeFe] hydrogenase H-cluster maturation GTPase HydF	TBC1_12939		Domain (1)	GTP binding [GO:0005525]	unreviewed	Predicted
k141_173515_1	615	0	0	0.127038	0	Bacteria	K06281	Bacteria	Chloroflexi	Dehalogenimonas	dly:Dehly_1288	nickel-dependent hydrogenase large subunit	ko:K06281	*	path:ko00633	go:0033748	A0A1F2XI27_9ACTN
k141_1735715_1	228	0	0	0.167155	0	Bacteria;Proteobacteria	K06281	Bacteria	Betaproteobacteria	Sulfuritalea	shd:SUTH_02031	*	*	*	*	*	Q21R14_RHOFT	Q21R14	Rhodoferax ferrireducens (strain ATCC BAA-621 / DSM 15236 / T118) (Albidiferax ferrireducens)	Nickel-dependent hydrogenase, large subunit	Rfer_4091		Domain (1)	ferredoxin hydrogenase activity [GO:0008901]; nickel cation binding [GO:0016151]	unreviewed	Inferred from homology	Sequence similarities (1)	rfr:Rfer_4091;		23241067;	ABD71789;
k141_1735789_1	345	0	0	0.0745001	0	Bacteria	K04652	Bacteria	Chloroflexi	Anaerolinea	atm:ANT_17850	hypB; hydrogenase nickel incorporation protein HypB	ko:K04652	*	*	*	A0A0P6Y144_9CHLR	A0A0P6Y144	Thermanaerothrix daxensis	Hydantoin utilization protein A	SE15_11750		Domain (1)	nickel cation binding [GO:0016151]; protein complex assembly [GO:0006461]	unreviewed	Predicted	Caution (1)				KPL82734;
k141_173585_1	150	0	0	0.11526	0	Bacteria;Proteobacteria;Alphaproteobacteria		Bacteria	Alphaproteobacteria	Beijerinckia	bid:Bind_2474	hydrogenase 4 subunit B (EC:1.6.99.5)	ko:K05903	*	path:ko00190	go:0050136
k141_1738474_1	150	0	0	0	0	Bacteria	K04656	Bacteria	Firmicutes - Clostridia	Halothermothrix	hor:Hore_03890	(NiFe) hydrogenase maturation protein HypF	ko:K04656	*	*	*
k141_1741672_1	261	0	0	0.125538	0	Bacteria;Proteobacteria;Alphaproteobacteria		Bacteria	Alphaproteobacteria	Neorhizobium	ngl:RG1141_CH23570	Hydrogenase-4 component B	*	*	*	*	A0A0R3MSK4_9BRAD	A0A0R3MSK4	Bradyrhizobium lablabi	Oxidoreductase	CQ14_00860		Domain (1); Transmembrane (16)	integral component of membrane [GO:0016021]; NADH dehydrogenase (ubiquinone) activity [GO:0008137]; ATP synthesis coupled electron transport [GO:0042773]	unreviewed	Predicted	Caution (1); Subcellular location (1)				KRR22875;
k141_1741984_1	351	0	0	0.976705	0	Bacteria;Proteobacteria;Alphaproteobacteria;Rhizobiales		Bacteria	Alphaproteobacteria	Rhizobium	rga:RGR602_PB00071	*	*	*	*	*	A0A177PM81_9RHIZ	A0A177PM81	Methylosinus sp. R-45379	Nickel-dependent hydrogenase large subunit	A1351_04870		Domain (1)	nickel cation binding [GO:0016151]	unreviewed	Predicted	Caution (1)
k141_1742790_1	315	0	0	0.0874488	0	Bacteria	K00336	Bacteria	Chlorobi	Melioribacter	mro:MROS_2482	Fe-only hydrogenase, catalytic subunit alpha	ko:K00336	md:M00144	path:ko00190	go:0008137
k141_1746203_1	288	0	0	0.0516595	0	Bacteria;Firmicutes		Bacteria	Firmicutes - Clostridia	Dehalobacter	ded:DHBDCA_p876	hymA; putative iron-only hydrogenase, electron-transferring subunit HymA	*	*	*	*	A0A124IKP0_9FIRM	A0A124IKP0	Gracilibacter sp. BRH_c7a	Hydrogenase	APF84_13045		Metal binding (4)	2 iron, 2 sulfur cluster binding [GO:0051537]; metal ion binding [GO:0046872]; oxidoreductase activity [GO:0016491]	unreviewed	Predicted	Caution (1); Cofactor (1)
k141_1747429_1	423	0	0	0.0536886	0	Bacteria;Proteobacteria;Alphaproteobacteria	K03618	Bacteria	Alphaproteobacteria	Methylocystis	msc:BN69_2352	HupH hydrogenase expression protein	ko:K03618	*	*	*	A0A177PMS9_9RHIZ	A0A177PMS9	Methylosinus sp. R-45379	Hydrogenase accessory protein HypB	A1351_04885		Domain (2)		unreviewed	Predicted	Caution (1)
k141_1747554_1	201	0	0	0.111465	0	Bacteria	K04653	Bacteria	Bacteroidetes	Rhodothermus	rmr:Rmar_2594	hydrogenase assembly chaperone HypC/HupF	ko:K04653	*	*	*
k141_1752700_2	603	0	0	0.138515	0	Bacteria;Proteobacteria		Bacteria	Alphaproteobacteria	Rhodospirillum	rru:Rru_A1425	ech hydrogenase subunit E (EC:1.6.5.3)	ko:K00329	*	path:ko00190	go:0008137	UPI00037602D8
k141_175373_1	531	0	0	0.164353	0	Bacteria		Bacteria	Alphaproteobacteria	Hyphomicrobium	hdt:HYPDE_24228	hydrogenase 4 subunit B	*	*	*	*	UPI000425FF0D
k141_175672_1	264	0	0.0267666	0	0	Bacteria	K18332	Bacteria	Firmicutes - Clostridia	Tepidanaerobacter	tep:TepRe1_1888	hydrogenase, Fe-only	ko:K18332	*	*	go:0050583	C9D781_9BACT	C9D781	uncultured bacterium	Iron hydrogenase alpha subunit (Fragment)	hydA		Domain (1); Non-terminal residue (2)		unreviewed	Predicted
k141_1756758_1	249	0	0	0.0345918	0	Bacteria	K06282	Bacteria	Alphaproteobacteria	Methylocystis	msc:BN69_3415	hydrogenase (NiFe) small subunit HydA	ko:K06282	*	path:ko00633	go:0033748	J7QJ71_METSZ	J7QJ71	Methylocystis sp. (strain SC2)	Hydrogenase (NiFe) small subunit HydA	BN69_3415		Domain (2)	ferredoxin hydrogenase complex [GO:0009375]; ferredoxin hydrogenase activity [GO:0008901]; iron-sulfur cluster binding [GO:0051536]	unreviewed	Predicted		msc:BN69_3415;			CCJ08866;
k141_1776073_1	108	0	0	0.250465	0	Bacteria;Proteobacteria	K14090	Archaea	Euryarchaeota	Methanosarcina	mba:Mbar_A0148	ech hydrogenase subunit E	ko:K14090	*	*	*
k141_1776926_1	153	0	0	0.109641	0	Bacteria;Proteobacteria;Betaproteobacteria	K04656	Bacteria	Betaproteobacteria	Dechloromonas	dar:Daro_3977	hydrogenase maturation protein HypF	ko:K04656	*	*	*	A0A133XFT7_9RHOO	A0A133XFT7	Dechloromonas denitrificans	Carbamoyltransferase HypF (EC 2.1.3.-)	AT959_17960	Protein modification; [NiFe] hydrogenase maturation.	Active site (2); Domain (2)	carboxyl- or carbamoyltransferase activity [GO:0016743]; double-stranded RNA binding [GO:0003725]; zinc ion binding [GO:0008270]; protein carbamoylation [GO:0046944]	unreviewed	Inferred from homology	Caution (1); Function (1); Pathway (1); Sequence similarities (2)
k141_1777065_1	201	0	0	0	0	Bacteria	K00336	Bacteria	Thermotogae	Pseudothermotoga	tle:Tlet_1350	hydrogenase, Fe-only	ko:K00336	md:M00144	path:ko00190	go:0008137	H6SW62_9ZZZZ	H6SW62	uncultured prokaryote	[FeFe]-hydrogenase subunit A large subunit (Fragment)	hydA		Domain (1); Non-terminal residue (2)		unreviewed	Predicted
k141_1777884_1	78	0	0.539575	0	0	Bacteria	K03150	Bacteria	Spirochaetes	Salinispira	slr:L21SP2_1964	[FeFe]-hydrogenase maturation protein HydG	ko:K03150	*	path:ko00730	go:0036355	F4LQR9_TEPAE	F4LQR9	Tepidanaerobacter acetatoxydans (strain DSM 21804 / JCM 16047 / Re1)	Biotin and thiamin synthesis associated	TEPIRE1_2093		Domain (1)	4 iron, 4 sulfur cluster binding [GO:0051539]; catalytic activity [GO:0003824]; metal ion binding [GO:0046872]	unreviewed	Predicted	Cofactor (1)	tae:TepiRe1_2093;tep:TepRe1_1944;		54627002;	CCP26917;
k141_1786285_1	210	0	0	0.0503291	0	Bacteria;Proteobacteria		Bacteria	Betaproteobacteria	Hydrogenophaga	hyl:LPB072_19775	*	*	*	*	*	A0A162W1S4_9BURK	A0A162W1S4	Hydrogenophaga sp. LPB0072	HupU protein	LPB072_19775 LPB72_04775		Domain (2); Metal binding (11)	ferredoxin hydrogenase complex [GO:0009375]; 3 iron, 4 sulfur cluster binding [GO:0051538]; 4 iron, 4 sulfur cluster binding [GO:0051539]; ferredoxin hydrogenase activity [GO:0008901]; metal ion binding [GO:0046872]	unreviewed	Predicted	Cofactor (2)
k141_1787140_1	165	0	0.0511818	0	0	Bacteria;Firmicutes;Clostridia;Clostridiales	K00335	Bacteria	Firmicutes - Clostridia	Dehalobacter	ded:DHBDCA_p875	hymB; putative iron-only hydrogenase, electron-transferring subunit HymB	ko:K00335	md:M00144	path:ko00190	go:0008137	T0J939_9FIRM	T0J939	Dehalobacter sp. UNSWDHB	NAD-reducing hydrogenase subunit HoxF	UNSWDHB_2017		Domain (1)	4 iron, 4 sulfur cluster binding [GO:0051539]; DNA binding [GO:0003677]; FMN binding [GO:0010181]; NADH dehydrogenase (ubiquinone) activity [GO:0008137]	unreviewed	Predicted	Caution (1)				EQB20688;
k141_1790622_1	153	0	0.0309593	0	0	Bacteria;Bacteroidetes;Bacteroidia;Bacteroidales	K01012	Bacteria	Firmicutes - Others	Veillonella	vpr:Vpar_0148	radical SAM protein	ko:K01012	md:M00123,md:M00573,md:M00577	path:ko00780	go:0004076	E2ZAM2_9FIRM	E2ZAM2	Megasphaera micronuciformis F0359	Iron-only hydrogenase maturation rSAM protein HydE	hydE HMPREF9429_00486		Domain (1); Metal binding (3)	4 iron, 4 sulfur cluster binding [GO:0051539]; transferase activity, transferring alkyl or aryl (other than methyl) groups [GO:0016765]; cofactor biosynthetic process [GO:0051188]	unreviewed	Predicted	Caution (1); Cofactor (1)			44910518;	EFQ04733;
k141_1790767_1	150	0	0	0	0	Bacteria;Ignavibacteriae;Ignavibacteria;Ignavibacteriales		Bacteria	Kiritimatiellaeota	Kiritimatiella	vbl:L21SP4_01308	*	*	*	*	*	A0A0A8KWY5_9ZZZZ	A0A0A8KWY5	wastewater metagenome	Fe-only hydrogenase large subunit (EC 1.12.7.2)	hydA WWTP_pFosmid_1C_0008		Domain (3)	electron carrier activity [GO:0009055]; ferredoxin hydrogenase activity [GO:0008901]; iron ion binding [GO:0005506]; iron-sulfur cluster binding [GO:0051536]	unreviewed	Predicted
k141_1790774_1	150	0	0	0	0	Bacteria;Ignavibacteriae;Ignavibacteria;Ignavibacteriales		Bacteria	Kiritimatiellaeota	Kiritimatiella	vbl:L21SP4_01308	*	*	*	*	*	A0A0A8KWY5_9ZZZZ	A0A0A8KWY5	wastewater metagenome	Fe-only hydrogenase large subunit (EC 1.12.7.2)	hydA WWTP_pFosmid_1C_0008		Domain (3)	electron carrier activity [GO:0009055]; ferredoxin hydrogenase activity [GO:0008901]; iron ion binding [GO:0005506]; iron-sulfur cluster binding [GO:0051536]	unreviewed	Predicted
k141_1791651_2	282	0	0	0.107649	0	Bacteria	K00184	Bacteria	Acidobacteria	Candidatus Koribacter	aba:Acid345_3003	Fe-S-cluster-containing hydrogenase	ko:K00184	*	*	*	A0A143PF76_9BACT	A0A143PF76	Acidobacteria bacterium DSM 100886	Tetrathionate reductase electron transport protein	ttrB_2 LuPra_00379		Domain (3)		unreviewed	Predicted		abac:LuPra_00379;
k141_1792736_1	192	0	0	0.062171	0	Bacteria	K04655	Bacteria	Other proteobacteria	Acidithiobacillus	afe:Lferr_0864	hydrogenase expression/formation protein HypE	ko:K04655	*	*	*	X1CX76_9ZZZZ	X1CX76	marine sediment metagenome	Uncharacterized protein (Fragment)	S01H4_49197		Domain (1); Non-terminal residue (1)		unreviewed	Predicted	Caution (1)
k141_1792881_1	147	0	0	0.121476	0	Bacteria	K00335	Bacteria	Chloroflexi	Dehalococcoides	det:DET0729	[Fe] hydrogenase, HymB subunit	ko:K00335	md:M00144	path:ko00190	go:0008137
k141_1793216_1	234	0	0	0.0789939	0	Bacteria		Bacteria	Firmicutes - Clostridia	Blautia	rob:CK5_07440	NADPH-dependent glutamate synthase beta chain and related oxidoreductases	*	*	*	*	A0A085LC49_9FIRM	A0A085LC49	Peptococcaceae bacterium SCADC1_2_3	Hydrogenase	DK28_0200300		Domain (1)	4 iron, 4 sulfur cluster binding [GO:0051539]; FMN binding [GO:0010181]; metal ion binding [GO:0046872]; NADH dehydrogenase (ubiquinone) activity [GO:0008137]	unreviewed	Predicted	Caution (1); Cofactor (1)				KFD42545;
k141_18000_1	153	0	0.0309593	0	0	Bacteria;Firmicutes;Clostridia	K17992	Bacteria	Firmicutes - Clostridia	Mahella	mas:Mahau_1252	NAD(P)-dependent iron-only hydrogenase iron-sulfur protein	ko:K17992	*	*	go:0050583
k141_1800308_1	252	0	0	0.0337481	0	Bacteria	K04654	Bacteria	Firmicutes - Clostridia	Syntrophothermus	slp:Slip_0391	hydrogenase expression/formation protein HypD	ko:K04654	*	*	*	UPI0005530D41
k141_1801418_1	231	0	0	0.121836	0	Bacteria	K00336	Bacteria	Chlorobi	Melioribacter	mro:MROS_0634	Fe-only hydrogenase, catalytic subunit alpha	ko:K00336	md:M00144	path:ko00190	go:0008137	A0A117SAR1_9BACT	A0A117SAR1	bacterium BRH_c32	Ferredoxin	APF79_13340		Domain (3)	membrane [GO:0016020]; electron carrier activity [GO:0009055]; ferredoxin hydrogenase activity [GO:0008901]; iron ion binding [GO:0005506]; iron-sulfur cluster binding [GO:0051536]; NADH dehydrogenase (ubiquinone) activity [GO:0008137]; ATP synthesis coupled electron transport [GO:0042773]	unreviewed	Predicted	Caution (1)
[truncated: 843 more rows]

## Sheet: Clostridiales
gene_id	gene_length	tpm_aRNA1	tpm_aRNA2	tpm_aRNA3	tpm_aRNA4	ttk_taxonomy	kegg_ko	kegg_L1	kegg_L2	kegg_L3	kegg_gene	kegg_description	kegg_ko2	kegg_module	kegg_pathway	kegg_go	uniref90_UniProtKB	uniref90_ID	uniref90_organism	uniref90_protein	uniref90_genes	uniref90_pathway	uniref90_features	uniref90_go	uniref90_reviewed	uniref90_existence	uniref90_comments	uniref90_kegg	uniref90_geneID	uniref90_patric	uniref90_EnsemblBacteria
[truncated: 71 more rows]

[truncated: 13 more sheets: Rhodocyclales, Spirochaetales, Myxococcales, Ignavibacteriales, Methylococcales, Actinomycetales, Rhizobiales, Optitutales, Bacteroidales, Rhodospirillales, Campylobacterales, Burkholderiales, Summary]
