# Supplementary material for: Investigation of different nitrogen reduction routes and their key microbial players in wood chip-driven denitrification beds
Source: Sci Rep. 2017 Dec 5;7:17028. doi: 10.1038/s41598-017-17312-2 (PMC5716999; doi:10.1038/s41598-017-17312-2)
Supplement: Supplementary file 6 — Supplementary Table S9 [file 41598_2017_17312_MOESM6_ESM.xlsx]

## Sheet: OTU Bac_genus level
Genus (Aggregated)	Taxonomy	Combined Abundance	Inoculum	WC_solid_low	WC_plank._low	WC_solid_high	WC_plankt._high
Holophaga	D_0__Bacteria, D_1__Acidobacteria, D_2__Holophagae, D_3__Holophagales, D_4__Holophagaceae, D_5__Holophaga	55	0	0.00293	2.88e-05	0.000481	0
uncultured-01	D_0__Bacteria, D_1__Acidobacteria, D_2__Holophagae, D_3__Holophagales, D_4__Holophagaceae, D_5__uncultured	51	0	0.00242	0.000144	0.000206	0
Paludibaculum	D_0__Bacteria, D_1__Acidobacteria, D_2__Solibacteres, D_3__Solibacterales, D_4__Solibacteraceae (Subgroup 3), D_5__Paludibaculum	147	0.00887	0.00477	0.00023	0.000412	0
{Unknown Order} Subgroup 18	D_0__Bacteria, D_1__Acidobacteria, D_2__Subgroup 18, , ,	139	0	0	0	0.00872	0.00173
Ambiguous_taxa-01	D_0__Bacteria, D_1__Acidobacteria, D_2__Subgroup 18, Ambiguous_taxa, Ambiguous_taxa, Ambiguous_taxa	514	0	0.000509	2.88e-05	0.03	0.00173
uncultured bacterium-01	D_0__Bacteria, D_1__Acidobacteria, D_2__Subgroup 2, D_3__uncultured bacterium, D_4__uncultured bacterium, D_5__uncultured bacterium	88	0.02	6.36e-05	0	0	0
Mycobacterium	D_0__Bacteria, D_1__Actinobacteria, D_2__Actinobacteria, D_3__Corynebacteriales, D_4__Mycobacteriaceae, D_5__Mycobacterium	148	0.00177	0.00172	0.00133	0.00124	0.000144
uncultured-02	D_0__Bacteria, D_1__Actinobacteria, D_2__Actinobacteria, D_3__Kineosporiales, D_4__Kineosporiaceae, D_5__uncultured	121	0	0	0	0.00824	0.000144
Ambiguous_taxa-02	D_0__Bacteria, D_1__Actinobacteria, D_2__Actinobacteria, D_3__Micrococcales, D_4__Microbacteriaceae, Ambiguous_taxa	128	0.00372	0.0021	0.00107	0	0
Conyzicola	D_0__Bacteria, D_1__Actinobacteria, D_2__Actinobacteria, D_3__Micrococcales, D_4__Microbacteriaceae, D_5__Conyzicola	70	0.00106	0.00134	0.000533	0.000275	0.000288
Leifsonia	D_0__Bacteria, D_1__Actinobacteria, D_2__Actinobacteria, D_3__Micrococcales, D_4__Microbacteriaceae, D_5__Leifsonia	52	0.000532	0.000446	0.000605	0	0
Lysinimonas	D_0__Bacteria, D_1__Actinobacteria, D_2__Actinobacteria, D_3__Micrococcales, D_4__Microbacteriaceae, D_5__Lysinimonas	56	0.00106	0.00102	0.000475	6.87e-05	0
Propionibacterium	D_0__Bacteria, D_1__Actinobacteria, D_2__Actinobacteria, D_3__Propionibacteriales, D_4__Propionibacteriaceae, D_5__Propionibacterium	230	0.04	0	0.000274	0	0
uncultured-03	D_0__Bacteria, D_1__Actinobacteria, D_2__Actinobacteria, D_3__Propionibacteriales, D_4__Propionibacteriaceae, D_5__uncultured	61	0	0.000509	0.000691	0.000343	0
uncultured bacterium-02	D_0__Bacteria, D_1__Armatimonadetes, D_2__Chthonomonadetes, D_3__Chthonomonadales, D_4__uncultured bacterium, D_5__uncultured bacterium	68	0.000709	0.000446	0.000821	0	0
uncultured bacterium-03	D_0__Bacteria, D_1__Armatimonadetes, D_2__uncultured, D_3__uncultured bacterium, D_4__uncultured bacterium, D_5__uncultured bacterium	57	0	0.00274	0.000173	0.000137	0
uncultured bacterium-04	D_0__Bacteria, D_1__Bacteroidetes, D_2__Bacteroidetes BD2-2, D_3__uncultured bacterium, D_4__uncultured bacterium, D_5__uncultured bacterium	149	0	0.000573	0.00192	0.000206	0.000576
uncultured Cytophagales bacterium	D_0__Bacteria, D_1__Bacteroidetes, D_2__Bacteroidetes BD2-2, D_3__uncultured Cytophagales bacterium, D_4__uncultured Cytophagales bacterium, D_5__uncultured Cytophagales bacterium	236	0	0.000382	0.00298	0.000275	0.00274
Ambiguous_taxa-03	D_0__Bacteria, D_1__Bacteroidetes, D_2__Bacteroidetes vadinHA17, Ambiguous_taxa, Ambiguous_taxa, Ambiguous_taxa	384	0.00426	0.00121	0	0.02	0.00302
uncultured bacterium-05	D_0__Bacteria, D_1__Bacteroidetes, D_2__Bacteroidetes vadinHA17, D_3__uncultured bacterium, D_4__uncultured bacterium, D_5__uncultured bacterium	345	0	0	0	0.02	0.00158
uncultured Bacteroidales bacterium	D_0__Bacteria, D_1__Bacteroidetes, D_2__Bacteroidetes vadinHA17, D_3__uncultured Bacteroidales bacterium, D_4__uncultured Bacteroidales bacterium, D_5__uncultured Bacteroidales bacterium	67	0	0	0	0.00426	0.00072
uncultured soil bacterium-01	D_0__Bacteria, D_1__Bacteroidetes, D_2__Bacteroidetes vadinHA17, D_3__uncultured soil bacterium, D_4__uncultured soil bacterium, D_5__uncultured soil bacterium	115	0	0	0	0.00714	0.00158
uncultured bacterium-06	D_0__Bacteria, D_1__Bacteroidetes, D_2__Bacteroidia, D_3__Bacteroidales, D_4__Bacteroidales S24-7 group, D_5__uncultured bacterium	159	0	0.00153	0.00183	0	0.00115
Ambiguous_taxa-04	D_0__Bacteria, D_1__Bacteroidetes, D_2__Bacteroidia, D_3__Bacteroidales, D_4__FTLpost3, Ambiguous_taxa	1018	0	0.00146	0.01	0	0
uncultured bacterium-07	D_0__Bacteria, D_1__Bacteroidetes, D_2__Bacteroidia, D_3__Bacteroidales, D_4__M2PB4-65 termite group, D_5__uncultured bacterium	1621	0.000355	0.00713	0.02	0	0.000576
uncultured-04	D_0__Bacteria, D_1__Bacteroidetes, D_2__Bacteroidia, D_3__Bacteroidales, D_4__Marinilabiaceae, D_5__uncultured	934	0	0.02	0.00882	0	0
Macellibacteroides	D_0__Bacteria, D_1__Bacteroidetes, D_2__Bacteroidia, D_3__Bacteroidales, D_4__Porphyromonadaceae, D_5__Macellibacteroides	1858	0	0.02	0.02	0.00151	0.00173
Paludibacter	D_0__Bacteria, D_1__Bacteroidetes, D_2__Bacteroidia, D_3__Bacteroidales, D_4__Porphyromonadaceae, D_5__Paludibacter	885	0	0.00452	0.01	0.00433	0.0036
uncultured-05	D_0__Bacteria, D_1__Bacteroidetes, D_2__Bacteroidia, D_3__Bacteroidales, D_4__Porphyromonadaceae, D_5__uncultured	172	0	0.00299	0.00179	0	0.000144
BSV13	D_0__Bacteria, D_1__Bacteroidetes, D_2__Bacteroidia, D_3__Bacteroidales, D_4__Prolixibacteraceae, D_5__BSV13	743	0	0.01	0.00808	0.000275	0
Meniscus	D_0__Bacteria, D_1__Bacteroidetes, D_2__Bacteroidia, D_3__Bacteroidales, D_4__Prolixibacteraceae, D_5__Meniscus	2084	0	0.0021	0.02	0.02	0.03
Prolixibacter	D_0__Bacteria, D_1__Bacteroidetes, D_2__Bacteroidia, D_3__Bacteroidales, D_4__Prolixibacteraceae, D_5__Prolixibacter	325	0	0.02	0.00112	0	0
vadinBC27 wastewater-sludge group	D_0__Bacteria, D_1__Bacteroidetes, D_2__Bacteroidia, D_3__Bacteroidales, D_4__Rikenellaceae, D_5__vadinBC27 wastewater-sludge group	846	0	0.00134	0.01	0	0
uncultured-06	D_0__Bacteria, D_1__Bacteroidetes, D_2__Bacteroidia, D_3__Bacteroidia Incertae Sedis, D_4__Draconibacteriaceae, D_5__uncultured	64	0	0.00305	0.000173	0.000137	0.000288
Flavobacterium	D_0__Bacteria, D_1__Bacteroidetes, D_2__Flavobacteriia, D_3__Flavobacteriales, D_4__Flavobacteriaceae, D_5__Flavobacterium	744	0.11	0.00764	2.88e-05	0	0
{Unknown Order} SB-5	D_0__Bacteria, D_1__Bacteroidetes, D_2__SB-5, , ,	83	0	0	0	0.00563	0.000144
Ambiguous_taxa-05	D_0__Bacteria, D_1__Bacteroidetes, D_2__SB-5, Ambiguous_taxa, Ambiguous_taxa, Ambiguous_taxa	395	0	0	0	0.03	0.000288
uncultured bacterium-08	D_0__Bacteria, D_1__Bacteroidetes, D_2__SB-5, D_3__uncultured bacterium, D_4__uncultured bacterium, D_5__uncultured bacterium	1411	0	0.00197	2.88e-05	0.09	0.0013
uncultured soil bacterium-02	D_0__Bacteria, D_1__Bacteroidetes, D_2__SB-5, D_3__uncultured soil bacterium, D_4__uncultured soil bacterium, D_5__uncultured soil bacterium	117	0	0.00331	0.000144	0.00323	0.00115
Terrimonas	D_0__Bacteria, D_1__Bacteroidetes, D_2__Sphingobacteriia, D_3__Sphingobacteriales, D_4__Chitinophagaceae, D_5__Terrimonas	51	0.000887	0.00267	5.76e-05	0	0
uncultured bacterium-09	D_0__Bacteria, D_1__Bacteroidetes, D_2__Sphingobacteriia, D_3__Sphingobacteriales, D_4__env.OPS 17, D_5__uncultured bacterium	87	0	0.000891	0	0.0022	0.0059
Ambiguous_taxa-06	D_0__Bacteria, D_1__Bacteroidetes, D_2__Sphingobacteriia, D_3__Sphingobacteriales, D_4__Lentimicrobiaceae, Ambiguous_taxa	149	0	0	0	0.0013	0.02
Lentimicrobium	D_0__Bacteria, D_1__Bacteroidetes, D_2__Sphingobacteriia, D_3__Sphingobacteriales, D_4__Lentimicrobiaceae, D_5__Lentimicrobium	1339	0	0.07	0.00298	0.00419	0
uncultured Bacteroidetes bacterium	D_0__Bacteria, D_1__Bacteroidetes, D_2__Sphingobacteriia, D_3__Sphingobacteriales, D_4__Lentimicrobiaceae, D_5__uncultured Bacteroidetes bacterium	750	0	0.00274	0.01	0	0
uncultured prokaryote	D_0__Bacteria, D_1__Bacteroidetes, D_2__Sphingobacteriia, D_3__Sphingobacteriales, D_4__Lentimicrobiaceae, D_5__uncultured prokaryote	98	0	0.000382	0.000461	0.0024	0.0036
Olivibacter	D_0__Bacteria, D_1__Bacteroidetes, D_2__Sphingobacteriia, D_3__Sphingobacteriales, D_4__Sphingobacteriaceae, D_5__Olivibacter	95	0	0.00573	5.76e-05	6.87e-05	0
Ambiguous_taxa-07	D_0__Bacteria, D_1__Bacteroidetes, D_2__Sphingobacteriia, D_3__Sphingobacteriales, D_4__ST-12K33, Ambiguous_taxa	194	0	0	0	0.000961	0.03
Ambiguous_taxa-08	D_0__Bacteria, D_1__Bacteroidetes, D_2__WCHB1-32, Ambiguous_taxa, Ambiguous_taxa, Ambiguous_taxa	126	0.000532	0.00605	8.64e-05	6.87e-05	0.00302
uncultured bacterium-10	D_0__Bacteria, D_1__Bacteroidetes, D_2__WCHB1-32, D_3__uncultured bacterium, D_4__uncultured bacterium, D_5__uncultured bacterium	809	0.000177	0.03	0.00431	0	0
uncultured bacterium-11	D_0__Bacteria, D_1__Candidatus Berkelbacteria, D_2__uncultured bacterium, D_3__uncultured bacterium, D_4__uncultured bacterium, D_5__uncultured bacterium	86	0	0.000127	0.00121	0	0
Neochlamydia	D_0__Bacteria, D_1__Chlamydiae, D_2__Chlamydiae, D_3__Chlamydiales, D_4__Parachlamydiaceae, D_5__Neochlamydia	573	0	0.0021	0.00696	0.00281	0.0023
uncultured organism-01	D_0__Bacteria, D_1__Chlorobi, D_2__Chlorobia, D_3__Chlorobiales, D_4__OPB56, D_5__uncultured organism	111	0	0.000827	0.00141	0	0
Anaerolinea	D_0__Bacteria, D_1__Chloroflexi, D_2__Anaerolineae, D_3__Anaerolineales, D_4__Anaerolineaceae, D_5__Anaerolinea	925	0	0.01	2.88e-05	0.05	0.000576
Leptolinea	D_0__Bacteria, D_1__Chloroflexi, D_2__Anaerolineae, D_3__Anaerolineales, D_4__Anaerolineaceae, D_5__Leptolinea	123	0	0.000636	0	0.00666	0.0023
Longilinea	D_0__Bacteria, D_1__Chloroflexi, D_2__Anaerolineae, D_3__Anaerolineales, D_4__Anaerolineaceae, D_5__Longilinea	181	0	0.00738	0.000706	0.00103	0.000144
uncultured-07	D_0__Bacteria, D_1__Chloroflexi, D_2__Anaerolineae, D_3__Anaerolineales, D_4__Anaerolineaceae, D_5__uncultured	1421	0.00195	0.000191	0	0.09	0.02
Ambiguous_taxa-09	D_0__Bacteria, D_1__Chloroflexi, D_2__Dehalococcoidia, D_3__vadinBA26, Ambiguous_taxa, Ambiguous_taxa	58	0	0.000191	0.000663	0	0.0013
Ambiguous_taxa-10	D_0__Bacteria, D_1__Chloroflexi, D_2__SBR2076, Ambiguous_taxa, Ambiguous_taxa, Ambiguous_taxa	51	0	0.000191	0.000331	0.0013	0.000864
uncultured Chloroflexi bacterium	D_0__Bacteria, D_1__Chloroflexi, D_2__SJA-15, D_3__uncultured Chloroflexi bacterium, D_4__uncultured Chloroflexi bacterium, D_5__uncultured Chloroflexi bacterium	80	0	0	0	0.00542	0.000144
uncultured soil bacterium PBS-21	D_0__Bacteria, D_1__Cloacimonetes, D_2__uncultured soil bacterium PBS-21, D_3__uncultured soil bacterium PBS-21, D_4__uncultured soil bacterium PBS-21, D_5__uncultured soil bacterium PBS-21	12990	0.000177	0.00694	0.19	0	0
Ambiguous_taxa-11	D_0__Bacteria, D_1__Cyanobacteria, D_2__Melainabacteria, D_3__Gastranaerophilales, Ambiguous_taxa, Ambiguous_taxa	115	0	0.000255	0.0016	0	0
Candidatus Endomicrobium	D_0__Bacteria, D_1__Elusimicrobia, D_2__Elusimicrobia, D_3__Lineage I, D_4__Unknown Family, D_5__Candidatus Endomicrobium	291	0	0.00261	0.00357	6.87e-05	0.000144
uncultured bacterium-12	D_0__Bacteria, D_1__FCPU426, D_2__uncultured bacterium, D_3__uncultured bacterium, D_4__uncultured bacterium, D_5__uncultured bacterium	203	0	0.00108	0.00268	0	0
uncultured organism-02	D_0__Bacteria, D_1__Fibrobacteres, D_2__Fibrobacteria, D_3__Fibrobacterales, D_4__09D2Z46, D_5__uncultured organism	82	0.000355	0.000127	0.00112	0	0
Fibrobacter	D_0__Bacteria, D_1__Fibrobacteres, D_2__Fibrobacteria, D_3__Fibrobacterales, D_4__Fibrobacteraceae, D_5__Fibrobacter	106	0	0	0.00153	0	0
Ambiguous_taxa-12	D_0__Bacteria, D_1__Fibrobacteres, D_2__Fibrobacteria, D_3__Fibrobacterales, D_4__possible family 01, Ambiguous_taxa	2423	0	0.11	0.01	0.000206	0
uncultured bacterium-13	D_0__Bacteria, D_1__Fibrobacteres, D_2__Fibrobacteria, D_3__Fibrobacterales, D_4__possible family 01, D_5__uncultured bacterium	821	0	0.04	0.0022	0	0
uncultured microorganism	D_0__Bacteria, D_1__Fibrobacteres, D_2__Fibrobacteria, D_3__Fibrobacterales, D_4__possible family 01, D_5__uncultured microorganism	114	0	0.000382	0	0.00179	0.01
{Unknown Family} Clostridiales	D_0__Bacteria, D_1__Firmicutes, D_2__Clostridia, D_3__Clostridiales, ,	125	0	0.000127	0.00177	0	0
Christensenellaceae R-7 group	D_0__Bacteria, D_1__Firmicutes, D_2__Clostridia, D_3__Clostridiales, D_4__Christensenellaceae, D_5__Christensenellaceae R-7 group	714	0	0.03	0.00271	0.00172	0.00072
uncultured bacterium-14	D_0__Bacteria, D_1__Firmicutes, D_2__Clostridia, D_3__Clostridiales, D_4__Clostridiales vadinBB60 group, D_5__uncultured bacterium	446	0	0.00127	0.00611	0.000137	0
Sedimentibacter	D_0__Bacteria, D_1__Firmicutes, D_2__Clostridia, D_3__Clostridiales, D_4__Family XI, D_5__Sedimentibacter	394	0	0.000573	0.00552	0.000137	0
uncultured-08	D_0__Bacteria, D_1__Firmicutes, D_2__Clostridia, D_3__Clostridiales, D_4__Family XIII, D_5__uncultured	141	0	0.00643	0.000533	0.000137	0.000144
Desulfotomaculum	D_0__Bacteria, D_1__Firmicutes, D_2__Clostridia, D_3__Clostridiales, D_4__Peptococcaceae, D_5__Desulfotomaculum	89	0	0.0021	0.000807	0	0
Pelotomaculum	D_0__Bacteria, D_1__Firmicutes, D_2__Clostridia, D_3__Clostridiales, D_4__Peptococcaceae, D_5__Pelotomaculum	58	0	0.00108	0.000591	0	0
[Eubacterium] coprostanoligenes group	D_0__Bacteria, D_1__Firmicutes, D_2__Clostridia, D_3__Clostridiales, D_4__Ruminococcaceae, D_5__[Eubacterium] coprostanoligenes group	246	0	0.00172	0.00311	0.000206	0
Pseudobacteroides	D_0__Bacteria, D_1__Firmicutes, D_2__Clostridia, D_3__Clostridiales, D_4__Ruminococcaceae, D_5__Pseudobacteroides	183	0	0.00235	0.00207	0.000137	0
Ruminiclostridium 1	D_0__Bacteria, D_1__Firmicutes, D_2__Clostridia, D_3__Clostridiales, D_4__Ruminococcaceae, D_5__Ruminiclostridium 1	90	0	0.00446	0.000288	0	0
Ruminococcaceae UCG-010	D_0__Bacteria, D_1__Firmicutes, D_2__Clostridia, D_3__Clostridiales, D_4__Ruminococcaceae, D_5__Ruminococcaceae UCG-010	168	0	0.0007	0.00226	0	0
Ruminococcaceae UCG-014	D_0__Bacteria, D_1__Firmicutes, D_2__Clostridia, D_3__Clostridiales, D_4__Ruminococcaceae, D_5__Ruminococcaceae UCG-014	132	0	0.00115	0.00164	0	0
Sporobacter	D_0__Bacteria, D_1__Firmicutes, D_2__Clostridia, D_3__Clostridiales, D_4__Ruminococcaceae, D_5__Sporobacter	570	0	0.02	0.00266	0.00343	0.00173
uncultured-09	D_0__Bacteria, D_1__Firmicutes, D_2__Clostridia, D_3__Clostridiales, D_4__Ruminococcaceae, D_5__uncultured	480	0	0.02	0.00246	0.00261	0.00187
Syntrophomonas	D_0__Bacteria, D_1__Firmicutes, D_2__Clostridia, D_3__Clostridiales, D_4__Syntrophomonadaceae, D_5__Syntrophomonas	250	0	0.00197	0.00314	0	0.000144
uncultured bacterium-15	D_0__Bacteria, D_1__Firmicutes, D_2__Clostridia, D_3__Halanaerobiales, D_4__ODP1230B8.23, D_5__uncultured bacterium	222	0	0.00153	0.00285	0	0
Erysipelothrix	D_0__Bacteria, D_1__Firmicutes, D_2__Erysipelotrichia, D_3__Erysipelotrichales, D_4__Erysipelotrichaceae, D_5__Erysipelothrix	200	0.000177	0.00757	0.00104	0	0.00115
Erysipelotrichaceae UCG-004	D_0__Bacteria, D_1__Firmicutes, D_2__Erysipelotrichia, D_3__Erysipelotrichales, D_4__Erysipelotrichaceae, D_5__Erysipelotrichaceae UCG-004	104	0	0.000827	0.00131	0	0
uncultured-10	D_0__Bacteria, D_1__Firmicutes, D_2__Negativicutes, D_3__Selenomonadales, D_4__Acidaminococcaceae, D_5__uncultured	241	0.000355	0.00178	0.00304	0	0
uncultured-11	D_0__Bacteria, D_1__Firmicutes, D_2__Negativicutes, D_3__Selenomonadales, D_4__Veillonellaceae, D_5__uncultured	175	0.00231	0.00605	0.000447	0.00137	0.0023
uncultured bacterium-16	D_0__Bacteria, D_1__Hydrogenedentes, D_2__uncultured bacterium, D_3__uncultured bacterium, D_4__uncultured bacterium, D_5__uncultured bacterium	293	0	0.000318	0.00415	0	0
uncultured alpha proteobacterium	D_0__Bacteria, D_1__Ignavibacteriae, D_2__Ignavibacteria, D_3__Ignavibacteriales, D_4__BSV26, D_5__uncultured alpha proteobacterium	220	0	0	0	0.01	0.00115
uncultured bacterium-17	D_0__Bacteria, D_1__Ignavibacteriae, D_2__Ignavibacteria, D_3__Ignavibacteriales, D_4__BSV26, D_5__uncultured bacterium	99	0	0	0	0.000824	0.01
unidentified eubacterium clone BSV40	D_0__Bacteria, D_1__Ignavibacteriae, D_2__Ignavibacteria, D_3__Ignavibacteriales, D_4__BSV40, D_5__unidentified eubacterium clone BSV40	171	0	0	0	0.00384	0.02
Ignavibacterium	D_0__Bacteria, D_1__Ignavibacteriae, D_2__Ignavibacteria, D_3__Ignavibacteriales, D_4__Ignavibacteriaceae, D_5__Ignavibacterium	499	0	0	0	0.00652	0.06
uncultured bacterium-18	D_0__Bacteria, D_1__Ignavibacteriae, D_2__Ignavibacteria, D_3__Ignavibacteriales, D_4__SR-FBR-L83, D_5__uncultured bacterium	529	0	0	0	0.00906	0.06
uncultured bacterium-19	D_0__Bacteria, D_1__Ignavibacteriae, D_2__Ignavibacteria, D_3__Ignavibacteriales, D_4__uncultured bacterium, D_5__uncultured bacterium	438	0	0	0	0.02	0.02
Ambiguous_taxa-13	D_0__Bacteria, D_1__Latescibacteria, Ambiguous_taxa, Ambiguous_taxa, Ambiguous_taxa, Ambiguous_taxa	169	0	0	0	0.01	0.000432
Candidatus Latescibacter	D_0__Bacteria, D_1__Latescibacteria, D_2__Latescibacteria Incertae Sedis, D_3__Unknown Order, D_4__Unknown Family, D_5__Candidatus Latescibacter	90	0	0.000191	0.00125	0	0
uncultured bacterium-20	D_0__Bacteria, D_1__Lentisphaerae, D_2__Lentisphaeria, D_3__Victivallales, D_4__pLW-89, D_5__uncultured bacterium	71	0	6.36e-05	0.00101	0	0
uncultured bacterium-21	D_0__Bacteria, D_1__Lentisphaerae, D_2__Lentisphaeria, D_3__Victivallales, D_4__uncultured bacterium, D_5__uncultured bacterium	1004	0	0.000827	0.01	0.000137	0.00072
uncultured bacterium-22	D_0__Bacteria, D_1__Lentisphaerae, D_2__Lentisphaeria, D_3__Victivallales, D_4__vadinBE97, D_5__uncultured bacterium	975	0	0.000446	0.01	0	0.000432
uncultured rumen bacterium-01	D_0__Bacteria, D_1__Lentisphaerae, D_2__Lentisphaeria, D_3__Victivallales, D_4__vadinBE97, D_5__uncultured rumen bacterium	245	0	0.000255	0.00347	0	0
Ambiguous_taxa-14	D_0__Bacteria, D_1__Lentisphaerae, D_2__Lentisphaeria, D_3__Victivallales, D_4__Victivallaceae, Ambiguous_taxa	1174	0	0.000446	0.02	0	0.000432
uncultured bacterium-23	D_0__Bacteria, D_1__Lentisphaerae, D_2__Lentisphaeria, D_3__Victivallales, D_4__Victivallaceae, D_5__uncultured bacterium	2758	0	0.00261	0.04	0	0.000144
uncultured rumen bacterium-02	D_0__Bacteria, D_1__Lentisphaerae, D_2__Lentisphaeria, D_3__Victivallales, D_4__Victivallaceae, D_5__uncultured rumen bacterium	432	0	0	0.00615	0.000275	0.000144
Victivallis	D_0__Bacteria, D_1__Lentisphaerae, D_2__Lentisphaeria, D_3__Victivallales, D_4__Victivallaceae, D_5__Victivallis	230	0	0.000127	0.00321	6.87e-05	0.000576
Candidatus Amesbacteria bacterium GW2011_GWA2_42_12	D_0__Bacteria, D_1__Microgenomates, D_2__Candidatus Amesbacteria, D_3__Candidatus Amesbacteria bacterium GW2011_GWA2_42_12, D_4__Candidatus Amesbacteria bacterium GW2011_GWA2_42_12, D_5__Candidatus Amesbacteria bacterium GW2011_GWA2_42_12	71	0	0	0	0.000206	0.00979
Microgenomates group bacterium GW2011_GWF1_44_10	D_0__Bacteria, D_1__Microgenomates, D_2__Candidatus Pacebacteria, D_3__Microgenomates group bacterium GW2011_GWF1_44_10, D_4__Microgenomates group bacterium GW2011_GWF1_44_10, D_5__Microgenomates group bacterium GW2011_GWF1_44_10	62	0	0	0	0.000343	0.00821
uncultured bacterium-24	D_0__Bacteria, D_1__Microgenomates, D_2__Candidatus Pacebacteria, D_3__uncultured bacterium, D_4__uncultured bacterium, D_5__uncultured bacterium	564	0	0	0	0.00343	0.07
Nitrospira	D_0__Bacteria, D_1__Nitrospirae, D_2__Nitrospira, D_3__Nitrospirales, D_4__Nitrospiraceae, D_5__Nitrospira	125	0.02	0	0	0	0
uncultured bacterium-25	D_0__Bacteria, D_1__Parcubacteria, D_2__Candidatus Azambacteria, D_3__uncultured bacterium, D_4__uncultured bacterium, D_5__uncultured bacterium	93	0	6.36e-05	0.00133	0	0
uncultured Parcubacteria group bacterium	D_0__Bacteria, D_1__Parcubacteria, D_2__Candidatus Falkowbacteria, D_3__uncultured Parcubacteria group bacterium, D_4__uncultured Parcubacteria group bacterium, D_5__uncultured Parcubacteria group bacterium	56	0	0.000127	0.000778	0	0
uncultured bacterium-26	D_0__Bacteria, D_1__Parcubacteria, D_2__Candidatus Moranbacteria, D_3__uncultured bacterium, D_4__uncultured bacterium, D_5__uncultured bacterium	3593	0.000709	0.00528	0.05	0	0
uncultured bacterium-27	D_0__Bacteria, D_1__Planctomycetes, D_2__Phycisphaerae, D_3__Tepidisphaerales, D_4__Tepidisphaeraceae, D_5__uncultured bacterium	220	0.00213	0.00477	0.00156	0.00172	0
Gemmata	D_0__Bacteria, D_1__Planctomycetes, D_2__Planctomycetacia, D_3__Planctomycetales, D_4__Planctomycetaceae, D_5__Gemmata	50	0.00869	6.36e-05	0	0	0
Pir2 lineage	D_0__Bacteria, D_1__Planctomycetes, D_2__Planctomycetacia, D_3__Planctomycetales, D_4__Planctomycetaceae, D_5__Pir2 lineage	100	0.000532	0.000127	1.44e-05	0.00611	0.00072
Pir4 lineage	D_0__Bacteria, D_1__Planctomycetes, D_2__Planctomycetacia, D_3__Planctomycetales, D_4__Planctomycetaceae, D_5__Pir4 lineage	193	0.01	0.00522	0.000634	0.000137	0
Planctomyces	D_0__Bacteria, D_1__Planctomycetes, D_2__Planctomycetacia, D_3__Planctomycetales, D_4__Planctomycetaceae, D_5__Planctomyces	397	0.00922	0.00859	0.00297	0.000275	0
uncultured-12	D_0__Bacteria, D_1__Planctomycetes, D_2__Planctomycetacia, D_3__Planctomycetales, D_4__Planctomycetaceae, D_5__uncultured	512	0.03	0.000573	0.000375	0.01	0.02
Ambiguous_taxa-15	D_0__Bacteria, D_1__Proteobacteria, D_2__Alphaproteobacteria, D_3__Caulobacterales, D_4__Caulobacteraceae, Ambiguous_taxa	94	0.00479	6.36e-05	0.000951	0	0
Woodsholea	D_0__Bacteria, D_1__Proteobacteria, D_2__Alphaproteobacteria, D_3__Caulobacterales, D_4__Hyphomonadaceae, D_5__Woodsholea	59	0.000355	0	0	0.00364	0.000576
Ambiguous_taxa-16	D_0__Bacteria, D_1__Proteobacteria, D_2__Alphaproteobacteria, D_3__Rhizobiales, D_4__alphaI cluster, Ambiguous_taxa	59	0.01	0	0	0	0
uncultured-13	D_0__Bacteria, D_1__Proteobacteria, D_2__Alphaproteobacteria, D_3__Rhizobiales, D_4__Aurantimonadaceae, D_5__uncultured	66	0	0.0042	0	0	0
Ambiguous_taxa-17	D_0__Bacteria, D_1__Proteobacteria, D_2__Alphaproteobacteria, D_3__Rhizobiales, D_4__Bradyrhizobiaceae, Ambiguous_taxa	278	0.00709	0.00312	0.000144	0.01	0.00144
Bosea	D_0__Bacteria, D_1__Proteobacteria, D_2__Alphaproteobacteria, D_3__Rhizobiales, D_4__Bradyrhizobiaceae, D_5__Bosea	122	0	0.00611	0.00036	6.87e-05	0
Bradyrhizobium	D_0__Bacteria, D_1__Proteobacteria, D_2__Alphaproteobacteria, D_3__Rhizobiales, D_4__Bradyrhizobiaceae, D_5__Bradyrhizobium	297	0.04	0.00191	2.88e-05	0.00199	0.00072
uncultured-14	D_0__Bacteria, D_1__Proteobacteria, D_2__Alphaproteobacteria, D_3__Rhizobiales, D_4__Bradyrhizobiaceae, D_5__uncultured	85	0	0	0	0.00556	0.000576
Devosia	D_0__Bacteria, D_1__Proteobacteria, D_2__Alphaproteobacteria, D_3__Rhizobiales, D_4__Hyphomicrobiaceae, D_5__Devosia	452	0.00869	0.00643	0.000389	0.01	0.01
Hyphomicrobium	D_0__Bacteria, D_1__Proteobacteria, D_2__Alphaproteobacteria, D_3__Rhizobiales, D_4__Hyphomicrobiaceae, D_5__Hyphomicrobium	110	0.01	0.00274	5.76e-05	0.000206	0.000144
Methylosinus	D_0__Bacteria, D_1__Proteobacteria, D_2__Alphaproteobacteria, D_3__Rhizobiales, D_4__Methylocystaceae, D_5__Methylosinus	113	0.00124	0	0	0.00419	0.00648
Aminobacter	D_0__Bacteria, D_1__Proteobacteria, D_2__Alphaproteobacteria, D_3__Rhizobiales, D_4__Phyllobacteriaceae, D_5__Aminobacter	57	0	0.00305	0.000101	0.000137	0
Mesorhizobium	D_0__Bacteria, D_1__Proteobacteria, D_2__Alphaproteobacteria, D_3__Rhizobiales, D_4__Phyllobacteriaceae, D_5__Mesorhizobium	53	0.00426	0.00178	0	6.87e-05	0
Ambiguous_taxa-18	D_0__Bacteria, D_1__Proteobacteria, D_2__Alphaproteobacteria, D_3__Rhizobiales, D_4__Rhizobiaceae, Ambiguous_taxa	258	0	0.01	0.000375	0.000137	0
Ensifer	D_0__Bacteria, D_1__Proteobacteria, D_2__Alphaproteobacteria, D_3__Rhizobiales, D_4__Rhizobiaceae, D_5__Ensifer	53	0	0.00318	4.32e-05	0	0
Rhizobium	D_0__Bacteria, D_1__Proteobacteria, D_2__Alphaproteobacteria, D_3__Rhizobiales, D_4__Rhizobiaceae, D_5__Rhizobium	492	0.000887	0.03	0.000461	0.00151	0
Agaricicola	D_0__Bacteria, D_1__Proteobacteria, D_2__Alphaproteobacteria, D_3__Rhizobiales, D_4__Rhizobiales Incertae Sedis, D_5__Agaricicola	65	0	0.00376	5.76e-05	0.000137	0
Pseudolabrys	D_0__Bacteria, D_1__Proteobacteria, D_2__Alphaproteobacteria, D_3__Rhizobiales, D_4__Xanthobacteraceae, D_5__Pseudolabrys	212	0	0.000318	1.44e-05	0.01	0.0085
Starkeya	D_0__Bacteria, D_1__Proteobacteria, D_2__Alphaproteobacteria, D_3__Rhizobiales, D_4__Xanthobacteraceae, D_5__Starkeya	118	0	0.00267	0.00104	0.000206	0.000144
Variibacter	D_0__Bacteria, D_1__Proteobacteria, D_2__Alphaproteobacteria, D_3__Rhizobiales, D_4__Xanthobacteraceae, D_5__Variibacter	278	0	0	0	0.00934	0.02
Rhodobacter	D_0__Bacteria, D_1__Proteobacteria, D_2__Alphaproteobacteria, D_3__Rhodobacterales, D_4__Rhodobacteraceae, D_5__Rhodobacter	81	0.01	0	0	0	0
Zavarzinia	D_0__Bacteria, D_1__Proteobacteria, D_2__Alphaproteobacteria, D_3__Rhodospirillales, D_4__Acetobacteraceae, D_5__Zavarzinia	65	0	0	0.000936	0	0
Ambiguous_taxa-19	D_0__Bacteria, D_1__Proteobacteria, D_2__Alphaproteobacteria, D_3__Rhodospirillales, D_4__Rhodospirillaceae, Ambiguous_taxa	177	0	0.000636	0.00226	0.000412	0.000576
Dongia	D_0__Bacteria, D_1__Proteobacteria, D_2__Alphaproteobacteria, D_3__Rhodospirillales, D_4__Rhodospirillaceae, D_5__Dongia	56	0	0.00356	0	0	0
uncultured-15	D_0__Bacteria, D_1__Proteobacteria, D_2__Alphaproteobacteria, D_3__Rhodospirillales, D_4__Rhodospirillaceae, D_5__uncultured	562	0	0.00216	0.00761	0	0
Reyranella	D_0__Bacteria, D_1__Proteobacteria, D_2__Alphaproteobacteria, D_3__Rhodospirillales, D_4__Rhodospirillales Incertae Sedis, D_5__Reyranella	217	0.00568	0.00344	0.00187	0	0.000144
Ambiguous_taxa-20	D_0__Bacteria, D_1__Proteobacteria, D_2__Alphaproteobacteria, D_3__Sphingomonadales, D_4__Erythrobacteraceae, Ambiguous_taxa	178	0.00124	0.00751	0.000763	0	0
Novosphingobium	D_0__Bacteria, D_1__Proteobacteria, D_2__Alphaproteobacteria, D_3__Sphingomonadales, D_4__Sphingomonadaceae, D_5__Novosphingobium	58	0.01	0	0	0	0
Ralstonia	D_0__Bacteria, D_1__Proteobacteria, D_2__Betaproteobacteria, D_3__Burkholderiales, D_4__Burkholderiaceae, D_5__Ralstonia	88	0.00355	6.36e-05	0.000965	0	0
Ambiguous_taxa-21	D_0__Bacteria, D_1__Proteobacteria, D_2__Betaproteobacteria, D_3__Burkholderiales, D_4__Comamonadaceae, Ambiguous_taxa	192	0.03	0	0	0	0
Hydrogenophaga	D_0__Bacteria, D_1__Proteobacteria, D_2__Betaproteobacteria, D_3__Burkholderiales, D_4__Comamonadaceae, D_5__Hydrogenophaga	251	0	0	0	0.00563	0.02
Limnohabitans	D_0__Bacteria, D_1__Proteobacteria, D_2__Betaproteobacteria, D_3__Burkholderiales, D_4__Comamonadaceae, D_5__Limnohabitans	54	0.0094	6.36e-05	0	0	0
Malikia	D_0__Bacteria, D_1__Proteobacteria, D_2__Betaproteobacteria, D_3__Burkholderiales, D_4__Comamonadaceae, D_5__Malikia	137	0	0.0028	0.00134	0	0
uncultured-16	D_0__Bacteria, D_1__Proteobacteria, D_2__Betaproteobacteria, D_3__Burkholderiales, D_4__Comamonadaceae, D_5__uncultured	165	0.00958	0.00115	0.0013	0	0.000432
Variovorax	D_0__Bacteria, D_1__Proteobacteria, D_2__Betaproteobacteria, D_3__Burkholderiales, D_4__Comamonadaceae, D_5__Variovorax	140	0	0	0	0.00858	0.00216
{Unknown Genus} Oxalobacteraceae	D_0__Bacteria, D_1__Proteobacteria, D_2__Betaproteobacteria, D_3__Burkholderiales, D_4__Oxalobacteraceae,	145	0	0.000191	0.002	0.000206	0
Duganella	D_0__Bacteria, D_1__Proteobacteria, D_2__Betaproteobacteria, D_3__Burkholderiales, D_4__Oxalobacteraceae, D_5__Duganella	68	0.01	0	0	0	0
uncultured-17	D_0__Bacteria, D_1__Proteobacteria, D_2__Betaproteobacteria, D_3__Methylophilales, D_4__Methylophilaceae, D_5__uncultured	209	0	0	0	0.0046	0.02
Azoarcus	D_0__Bacteria, D_1__Proteobacteria, D_2__Betaproteobacteria, D_3__Rhodocyclales, D_4__Rhodocyclaceae, D_5__Azoarcus	573	0	0	0	0.04	0.000576
Azospira	D_0__Bacteria, D_1__Proteobacteria, D_2__Betaproteobacteria, D_3__Rhodocyclales, D_4__Rhodocyclaceae, D_5__Azospira	218	0	0.000255	0.00157	0.00659	0.0013
Azovibrio	D_0__Bacteria, D_1__Proteobacteria, D_2__Betaproteobacteria, D_3__Rhodocyclales, D_4__Rhodocyclaceae, D_5__Azovibrio	53	0	0	0	0.00295	0.00144
Dechloromonas	D_0__Bacteria, D_1__Proteobacteria, D_2__Betaproteobacteria, D_3__Rhodocyclales, D_4__Rhodocyclaceae, D_5__Dechloromonas	796	0.00124	0.03	0.00447	0.000137	0
Denitratisoma	D_0__Bacteria, D_1__Proteobacteria, D_2__Betaproteobacteria, D_3__Rhodocyclales, D_4__Rhodocyclaceae, D_5__Denitratisoma	3048	0	0	0	0.18	0.07
Ferribacterium	D_0__Bacteria, D_1__Proteobacteria, D_2__Betaproteobacteria, D_3__Rhodocyclales, D_4__Rhodocyclaceae, D_5__Ferribacterium	173	0.000887	0.00426	0.00145	0	0
Quatrionicoccus	D_0__Bacteria, D_1__Proteobacteria, D_2__Betaproteobacteria, D_3__Rhodocyclales, D_4__Rhodocyclaceae, D_5__Quatrionicoccus	5953	0	0.02	0.08	0.000343	0.00763
uncultured-18	D_0__Bacteria, D_1__Proteobacteria, D_2__Betaproteobacteria, D_3__Rhodocyclales, D_4__Rhodocyclaceae, D_5__uncultured	393	0.06	0.000318	0.000245	0.00124	0.00576
Ambiguous_taxa-22	D_0__Bacteria, D_1__Proteobacteria, D_2__Betaproteobacteria, D_3__SC-I-84, Ambiguous_taxa, Ambiguous_taxa	206	0.04	0	0	0	0
uncultured bacterium-28	D_0__Bacteria, D_1__Proteobacteria, D_2__Betaproteobacteria, D_3__SC-I-84, D_4__uncultured bacterium, D_5__uncultured bacterium	51	0.00905	0	0	0	0
uncultured-19	D_0__Bacteria, D_1__Proteobacteria, D_2__Deltaproteobacteria, D_3__Bdellovibrionales, D_4__Bacteriovoracaceae, D_5__uncultured	79	0.01	0	0	0	0
Desulfobulbus	D_0__Bacteria, D_1__Proteobacteria, D_2__Deltaproteobacteria, D_3__Desulfobacterales, D_4__Desulfobulbaceae, D_5__Desulfobulbus	135	0.000709	0.00796	8.64e-05	0	0
Desulfovibrio	D_0__Bacteria, D_1__Proteobacteria, D_2__Deltaproteobacteria, D_3__Desulfovibrionales, D_4__Desulfovibrionaceae, D_5__Desulfovibrio	149	0.000177	0.00414	0.00118	6.87e-05	0
H16	D_0__Bacteria, D_1__Proteobacteria, D_2__Deltaproteobacteria, D_3__Desulfurellales, D_4__Desulfurellaceae, D_5__H16	64	0.01	0	0	0	0
uncultured bacterium-29	D_0__Bacteria, D_1__Proteobacteria, D_2__Deltaproteobacteria, D_3__DTB120, D_4__uncultured bacterium, D_5__uncultured bacterium	186	0	0	0	0.00824	0.0095
Ambiguous_taxa-23	D_0__Bacteria, D_1__Proteobacteria, D_2__Deltaproteobacteria, D_3__Myxococcales, D_4__BIrii41, Ambiguous_taxa	1037	0.000709	0.00827	0.0021	0.05	0.00202
Sandaracinus	D_0__Bacteria, D_1__Proteobacteria, D_2__Deltaproteobacteria, D_3__Myxococcales, D_4__Sandaracinaceae, D_5__Sandaracinus	52	0	0	0	0.00323	0.00072
Smithella	D_0__Bacteria, D_1__Proteobacteria, D_2__Deltaproteobacteria, D_3__Syntrophobacterales, D_4__Syntrophaceae, D_5__Smithella	74	0	0	0	0.000549	0.0095
Syntrophus	D_0__Bacteria, D_1__Proteobacteria, D_2__Deltaproteobacteria, D_3__Syntrophobacterales, D_4__Syntrophaceae, D_5__Syntrophus	80	0	0	0	0.00536	0.000288
Sulfurospirillum	D_0__Bacteria, D_1__Proteobacteria, D_2__Epsilonproteobacteria, D_3__Campylobacterales, D_4__Campylobacteraceae, D_5__Sulfurospirillum	1891	0	0.00401	0.03	6.87e-05	0.000144
Shewanella	D_0__Bacteria, D_1__Proteobacteria, D_2__Gammaproteobacteria, D_3__Alteromonadales, D_4__Shewanellaceae, D_5__Shewanella	11550	0.000177	0.00764	0.16	0	0
Escherichia-Shigella	D_0__Bacteria, D_1__Proteobacteria, D_2__Gammaproteobacteria, D_3__Enterobacteriales, D_4__Enterobacteriaceae, D_5__Escherichia-Shigella	66	0.0055	6.36e-05	0.00049	0	0
Legionella	D_0__Bacteria, D_1__Proteobacteria, D_2__Gammaproteobacteria, D_3__Legionellales, D_4__Legionellaceae, D_5__Legionella	89	0	0.000255	0.00122	0	0
Acinetobacter	D_0__Bacteria, D_1__Proteobacteria, D_2__Gammaproteobacteria, D_3__Pseudomonadales, D_4__Moraxellaceae, D_5__Acinetobacter	70	0.01	0	0	0	0
Pseudomonas	D_0__Bacteria, D_1__Proteobacteria, D_2__Gammaproteobacteria, D_3__Pseudomonadales, D_4__Pseudomonadaceae, D_5__Pseudomonas	319	0.00514	0.02	0.000173	0.000137	0
Arenimonas	D_0__Bacteria, D_1__Proteobacteria, D_2__Gammaproteobacteria, D_3__Xanthomonadales, D_4__Xanthomonadaceae, D_5__Arenimonas	153	0.03	0	0	0	0
Dokdonella	D_0__Bacteria, D_1__Proteobacteria, D_2__Gammaproteobacteria, D_3__Xanthomonadales, D_4__Xanthomonadaceae, D_5__Dokdonella	101	0.000355	0.0056	0.000158	0	0
Pseudoxanthomonas	D_0__Bacteria, D_1__Proteobacteria, D_2__Gammaproteobacteria, D_3__Xanthomonadales, D_4__Xanthomonadaceae, D_5__Pseudoxanthomonas	957	0.00231	0.06	0.000447	0	0
uncultured-20	D_0__Bacteria, D_1__Proteobacteria, D_2__Gammaproteobacteria, D_3__Xanthomonadales, D_4__Xanthomonadales Incertae Sedis, D_5__uncultured	64	0.01	0	0	0	0
Ambiguous_taxa-24	D_0__Bacteria, D_1__Saccharibacteria, Ambiguous_taxa, Ambiguous_taxa, Ambiguous_taxa, Ambiguous_taxa	180	0.000887	0.000127	0.00246	0.000137	0
Brevinema	D_0__Bacteria, D_1__Spirochaetae, D_2__Spirochaetes, D_3__Spirochaetales, D_4__Brevinemataceae, D_5__Brevinema	191	0	0.00458	0.00171	0	0
Leptonema	D_0__Bacteria, D_1__Spirochaetae, D_2__Spirochaetes, D_3__Spirochaetales, D_4__Leptospiraceae, D_5__Leptonema	1174	0	0	0	0.04	0.1
Treponema	D_0__Bacteria, D_1__Spirochaetae, D_2__Spirochaetes, D_3__Spirochaetales, D_4__Spirochaetaceae, D_5__Treponema	2796	0	0.00668	0.03	0.03	0.01
Treponema 2	D_0__Bacteria, D_1__Spirochaetae, D_2__Spirochaetes, D_3__Spirochaetales, D_4__Spirochaetaceae, D_5__Treponema 2	901	0	0.03	0.00667	0.000275	0
uncultured-21	D_0__Bacteria, D_1__Spirochaetae, D_2__Spirochaetes, D_3__Spirochaetales, D_4__Spirochaetaceae, D_5__uncultured	1770	0	0.04	0.02	0.000893	0.00173
uncultured Spirochaetales bacterium	D_0__Bacteria, D_1__Spirochaetae, D_2__Spirochaetes, D_3__Spirochaetales, D_4__V2072-189E03, D_5__uncultured Spirochaetales bacterium	96	0	0.00344	0.000605	0	0
uncultured bacterium-30	D_0__Bacteria, D_1__Tenericutes, D_2__Mollicutes, D_3__Mollicutes RF9, D_4__uncultured bacterium, D_5__uncultured bacterium	90	0	0	0.0013	0	0
Ambiguous_taxa-25	D_0__Bacteria, D_1__Verrucomicrobia, D_2__OPB35 soil group, Ambiguous_taxa, Ambiguous_taxa, Ambiguous_taxa	50	0.00727	0.000573	0	0	0
uncultured bacterium-31	D_0__Bacteria, D_1__Verrucomicrobia, D_2__OPB35 soil group, D_3__uncultured bacterium, D_4__uncultured bacterium, D_5__uncultured bacterium	328	0	0.00503	0.00357	6.87e-05	0
{Unknown Genus} Opitutaceae	D_0__Bacteria, D_1__Verrucomicrobia, D_2__Opitutae, D_3__Opitutales, D_4__Opitutaceae,	122	0	0.000127	0.00173	0	0
Opitutus	D_0__Bacteria, D_1__Verrucomicrobia, D_2__Opitutae, D_3__Opitutales, D_4__Opitutaceae, D_5__Opitutus	2207	0	0.05	0.02	0.0035	0.000144
Terrimicrobium	D_0__Bacteria, D_1__Verrucomicrobia, D_2__Spartobacteria, D_3__Chthoniobacterales, D_4__Chthoniobacterales Incertae Sedis, D_5__Terrimicrobium	205	0.00248	0.000891	0.00255	0	0
Ambiguous_taxa-26	D_0__Bacteria, D_1__Verrucomicrobia, D_2__Spartobacteria, D_3__Chthoniobacterales, D_4__DA101 soil group, Ambiguous_taxa	551	0.1	0	0	0	0
uncultured bacterium-32	D_0__Bacteria, D_1__Verrucomicrobia, D_2__Spartobacteria, D_3__Chthoniobacterales, D_4__DA101 soil group, D_5__uncultured bacterium	314	0.06	6.36e-05	0	0	0
uncultured Verrucomicrobia bacterium-01	D_0__Bacteria, D_1__Verrucomicrobia, D_2__Spartobacteria, D_3__Chthoniobacterales, D_4__LD29, D_5__uncultured Verrucomicrobia bacterium	149	0	0.000573	0.00202	0	0
Ambiguous_taxa-27	D_0__Bacteria, D_1__Verrucomicrobia, D_2__Verrucomicrobiae, D_3__Verrucomicrobiales, D_4__Verrucomicrobiaceae, Ambiguous_taxa	305	0.02	0.00885	0.00085	0	0
Luteolibacter	D_0__Bacteria, D_1__Verrucomicrobia, D_2__Verrucomicrobiae, D_3__Verrucomicrobiales, D_4__Verrucomicrobiaceae, D_5__Luteolibacter	256	0.04	0.00121	0.000216	0	0
Prosthecobacter	D_0__Bacteria, D_1__Verrucomicrobia, D_2__Verrucomicrobiae, D_3__Verrucomicrobiales, D_4__Verrucomicrobiaceae, D_5__Prosthecobacter	79	0.01	0	0	0	0
uncultured-22	D_0__Bacteria, D_1__Verrucomicrobia, D_2__Verrucomicrobiae, D_3__Verrucomicrobiales, D_4__Verrucomicrobiaceae, D_5__uncultured	585	0.1	0.00127	0.000202	0.000206	0
uncultured bacterium-33	D_0__Bacteria, D_1__Verrucomicrobia, D_2__WCHB1-41, D_3__uncultured bacterium, D_4__uncultured bacterium, D_5__uncultured bacterium	549	0	0.00376	0.00706	0	0
uncultured eubacterium WCHB1-25	D_0__Bacteria, D_1__Verrucomicrobia, D_2__WCHB1-41, D_3__uncultured eubacterium WCHB1-25, D_4__uncultured eubacterium WCHB1-25, D_5__uncultured eubacterium WCHB1-25	242	0	0.00159	0.00311	6.87e-05	0
uncultured Verrucomicrobia bacterium-02	D_0__Bacteria, D_1__Verrucomicrobia, D_2__WCHB1-41, D_3__uncultured Verrucomicrobia bacterium, D_4__uncultured Verrucomicrobia bacterium, D_5__uncultured Verrucomicrobia bacterium	80	0	6.36e-05	0.00114	0	0
uncultured Verrucomicrobia subdivision 5 bacterium	D_0__Bacteria, D_1__Verrucomicrobia, D_2__WCHB1-41, D_3__uncultured Verrucomicrobia subdivision 5 bacterium, D_4__uncultured Verrucomicrobia subdivision 5 bacterium, D_5__uncultured Verrucomicrobia subdivision 5 bacterium	239	0	0.00458	0.00239	0	0.000144
Ambiguous_taxa-28	D_0__Bacteria, D_1__WS6, Ambiguous_taxa, Ambiguous_taxa, Ambiguous_taxa, Ambiguous_taxa	486	0.00213	0.000382	0.00344	0.00103	0.03
uncultured bacterium-34	D_0__Bacteria, D_1__WS6, D_2__uncultured bacterium, D_3__uncultured bacterium, D_4__uncultured bacterium, D_5__uncultured bacterium	1134	0	6.36e-05	0.000879	0.0057	0.14
uncultured candidate division WS6 bacterium	D_0__Bacteria, D_1__WS6, D_2__uncultured candidate division WS6 bacterium, D_3__uncultured candidate division WS6 bacterium, D_4__uncultured candidate division WS6 bacterium, D_5__uncultured candidate division WS6 bacterium	804	0	0	0	0.02	0.08

## Sheet: OTU Arch_genus level
Genus (Aggregated)	Taxonomy	Combined Abundance	NG-109-0013_S26	NG-109-0014_S28	16072-0049_S20	16072-0050_S23
{Unknown Class} Bathyarchaeota	D_0__Archaea, D_1__Bathyarchaeota, , , ,	69	0	0	0.000949	8.42e-05
Ambiguous_taxa-1	D_0__Archaea, D_1__Bathyarchaeota, Ambiguous_taxa, Ambiguous_taxa, Ambiguous_taxa, Ambiguous_taxa	1619	0.01	0.00189	0.01	0.00628
uncultured archaeon-1	D_0__Archaea, D_1__Bathyarchaeota, D_2__uncultured archaeon, D_3__uncultured archaeon, D_4__uncultured archaeon, D_5__uncultured archaeon	123300	0.66	0.56	0.47	0.66
uncultured bacterium	D_0__Archaea, D_1__Bathyarchaeota, D_2__uncultured bacterium, D_3__uncultured bacterium, D_4__uncultured bacterium, D_5__uncultured bacterium	190	0.00139	0.000185	0.00119	0.00071
uncultured crenarchaeote-1	D_0__Archaea, D_1__Bathyarchaeota, D_2__uncultured crenarchaeote, D_3__uncultured crenarchaeote, D_4__uncultured crenarchaeote, D_5__uncultured crenarchaeote	10	0	0	1.53e-05	0.000108
uncultured marine crenarchaeote	D_0__Archaea, D_1__Bathyarchaeota, D_2__uncultured marine crenarchaeote, D_3__uncultured marine crenarchaeote, D_4__uncultured marine crenarchaeote, D_5__uncultured marine crenarchaeote	106	0.00179	0	0.000413	0.000205
uncultured archaeon-2	D_0__Archaea, D_1__Diapherotrites, D_2__uncultured archaeon, D_3__uncultured archaeon, D_4__uncultured archaeon, D_5__uncultured archaeon	1773	0	0	0.01	0.01
Methanobacterium	D_0__Archaea, D_1__Euryarchaeota, D_2__Methanobacteria, D_3__Methanobacteriales, D_4__Methanobacteriaceae, D_5__Methanobacterium	10210	0.03	0.00658	0.07	0.05
Methanobrevibacter	D_0__Archaea, D_1__Euryarchaeota, D_2__Methanobacteria, D_3__Methanobacteriales, D_4__Methanobacteriaceae, D_5__Methanobrevibacter	403	0.00672	0.00566	0.000245	2.41e-05
Ambiguous_taxa-2	D_0__Archaea, D_1__Euryarchaeota, D_2__Methanomicrobia, Ambiguous_taxa, Ambiguous_taxa, Ambiguous_taxa	2	5.79e-05	0	0	0
Ambiguous_taxa-3	D_0__Archaea, D_1__Euryarchaeota, D_2__Methanomicrobia, D_3__Methanomicrobiales, D_4__ARC26, Ambiguous_taxa	756	0.02	0.00159	0.000535	0.00095
uncultured Methanomicrobiales archaeon	D_0__Archaea, D_1__Euryarchaeota, D_2__Methanomicrobia, D_3__Methanomicrobiales, D_4__ARC26, D_5__uncultured Methanomicrobiales archaeon	322	0.00324	3.7e-05	0.000918	0.00179
Methanoregula	D_0__Archaea, D_1__Euryarchaeota, D_2__Methanomicrobia, D_3__Methanomicrobiales, D_4__Methanoregulaceae, D_5__Methanoregula	3282	0.06	0.04	0.00187	0.00239
Methanosphaerula	D_0__Archaea, D_1__Euryarchaeota, D_2__Methanomicrobia, D_3__Methanomicrobiales, D_4__Methanoregulaceae, D_5__Methanosphaerula	1427	0.01	0.02	0.000199	0.00574
Methanospirillum	D_0__Archaea, D_1__Euryarchaeota, D_2__Methanomicrobia, D_3__Methanomicrobiales, D_4__Methanospirillaceae, D_5__Methanospirillum	3296	0.00779	0.00362	0.02	0.02
Methanosaeta	D_0__Archaea, D_1__Euryarchaeota, D_2__Methanomicrobia, D_3__Methanosarcinales, D_4__Methanosaetaceae, D_5__Methanosaeta	123	0	0	0.000719	0.000914
Methanosarcina	D_0__Archaea, D_1__Euryarchaeota, D_2__Methanomicrobia, D_3__Methanosarcinales, D_4__Methanosarcinaceae, D_5__Methanosarcina	2395	0.04	0.03	0.00173	0.000999
uncultured archaeon-3	D_0__Archaea, D_1__Euryarchaeota, D_2__Thermoplasmata, D_3__Thermoplasmatales, D_4__2B5, D_5__uncultured archaeon	19	0.000318	0	0.000122	0
Ambiguous_taxa-4	D_0__Archaea, D_1__Euryarchaeota, D_2__Thermoplasmata, D_3__Thermoplasmatales, D_4__Terrestrial Miscellaneous Gp(TMEG), Ambiguous_taxa	125	0.00234	0.00163	0	0
Candidatus Methanogranum	D_0__Archaea, D_1__Euryarchaeota, D_2__Thermoplasmata, D_3__Thermoplasmatales, D_4__Thermoplasmatales Incertae Sedis, D_5__Candidatus Methanogranum	8674	0.00903	0.31	3.06e-05	0.000313
Methanomassiliicoccus	D_0__Archaea, D_1__Euryarchaeota, D_2__Thermoplasmata, D_3__Thermoplasmatales, D_4__Thermoplasmatales Incertae Sedis, D_5__Methanomassiliicoccus	5643	0.13	0.03	0.00632	0.00241
Ambiguous_taxa-5	D_0__Archaea, D_1__Lokiarchaeota, Ambiguous_taxa, Ambiguous_taxa, Ambiguous_taxa, Ambiguous_taxa	288	0	0	0.00269	0.00135
uncultured crenarchaeote-2	D_0__Archaea, D_1__Lokiarchaeota, D_2__uncultured crenarchaeote, D_3__uncultured crenarchaeote, D_4__uncultured crenarchaeote, D_5__uncultured crenarchaeote	98	0.00208	0	0.000184	0.000168
Ambiguous_taxa-6	D_0__Archaea, D_1__Thaumarchaeota, D_2__Marine Group I, Ambiguous_taxa, Ambiguous_taxa, Ambiguous_taxa	10	0.000289	0	0	0
Candidatus Nitrosoarchaeum	D_0__Archaea, D_1__Thaumarchaeota, D_2__Marine Group I, D_3__Unknown Order, D_4__Unknown Family, D_5__Candidatus Nitrosoarchaeum	12	0.000347	0	0	0
Ambiguous_taxa-7	D_0__Archaea, D_1__Thaumarchaeota, D_2__Soil Crenarchaeotic Group(SCG), Ambiguous_taxa, Ambiguous_taxa, Ambiguous_taxa	22	0.000637	0	0	0
uncultured archaeon-4	D_0__Archaea, D_1__Thaumarchaeota, D_2__Soil Crenarchaeotic Group(SCG), D_3__uncultured archaeon, D_4__uncultured archaeon, D_5__uncultured archaeon	68	0.00194	0	0	1.2e-05
uncultured euryarchaeote-1	D_0__Archaea, D_1__Thaumarchaeota, D_2__Soil Crenarchaeotic Group(SCG), D_3__uncultured euryarchaeote, D_4__uncultured euryarchaeote, D_5__uncultured euryarchaeote	3	8.68e-05	0	0	0
uncultured archaeon-5	D_0__Archaea, D_1__Thaumarchaeota, D_2__South African Gold Mine Gp 1(SAGMCG-1), D_3__uncultured archaeon, D_4__uncultured archaeon, D_5__uncultured archaeon	7	0.000203	0	0	0
{Unknown Class} Woesearchaeota (DHVEG-6)	D_0__Archaea, D_1__Woesearchaeota (DHVEG-6), , , ,	10	0.000289	0	0	0
uncultured archaeon WCHD3-30	D_0__Archaea, D_1__Woesearchaeota (DHVEG-6), D_2__uncultured archaeon WCHD3-30, D_3__uncultured archaeon WCHD3-30, D_4__uncultured archaeon WCHD3-30, D_5__uncultured archaeon WCHD3-30	45780	0	0	0.4	0.24
uncultured euryarchaeote-2	D_0__Archaea, D_1__Woesearchaeota (DHVEG-6), D_2__uncultured euryarchaeote, D_3__uncultured euryarchaeote, D_4__uncultured euryarchaeote, D_5__uncultured euryarchaeote	70	0.000984	0.00133	0	0
